# Supplementary material for: Whole Transcriptome Analysis Provides Insights Into the Molecular Mechanisms of Chlamydospore-Like Cell Formation in Phanerochaete chrysosporium
Source: Front Microbiol. 2020 Dec 7;11:527389. doi: 10.3389/fmicb.2020.527389 (PMC7750433; doi:10.3389/fmicb.2020.527389)
Supplement: Supplementary file 1 [file Data_Sheet_1.ZIP]

Archive with 15 entries (14 files):
- Correlation/
- Correlation/5.1Correlation.README.txt
- Correlation/cor_pearson.pdf
- Correlation/cor_pearson.png
- Correlation/cor_pearson.xls
- Correlation/mCK0_1_vs_mCK0_2.scatter.pdf
- Correlation/mCK0_1_vs_mCK0_2.scatter.png
- Correlation/mCK36_1_vs_mCK36_2.scatter.pdf
- Correlation/mCK36_1_vs_mCK36_2.scatter.png
- Correlation/mCK72_1_vs_mCK72_2.scatter.pdf
- Correlation/mCK72_1_vs_mCK72_2.scatter.png
- Correlation/mT36_1_vs_mT36_2.scatter.pdf
- Correlation/mT36_1_vs_mT36_2.scatter.png
- Correlation/mT72_1_vs_mT72_2.scatter.pdf
- Correlation/mT72_1_vs_mT72_2.scatter.png
