# Supplementary material for: Whole Transcriptome Analysis Provides Insights Into the Molecular Mechanisms of Chlamydospore-Like Cell Formation in Phanerochaete chrysosporium
Source: Front Microbiol. 2020 Dec 7;11:527389. doi: 10.3389/fmicb.2020.527389 (PMC7750433; doi:10.3389/fmicb.2020.527389)
Supplement: Supplementary file 1 [file Data_Sheet_1.ZIP › Correlation/5.1Correlation.README.txt]

RNA-Seq相关性检查

样品间基因表达水平相关性是检验实验可靠性和样本选择是否的重要指标。相关系数越接近1，表明样品之间表达模式的相似度越高。Encode计划建议皮尔逊相关系数的平方(R2)大于0.92(理想的取样和实验条件下)。具体的项目操作中，我们要求R2至少要大于0.8，否则需要对样品做出合适的解释，或者重新进行实验。

结果文件说明：

	*.scatter.png为RNA-Seq相关性检查分布图png格式，横纵坐标分别为相互比较的样品的log10(FPKM+1);
	*.scatter.pdf为RNA-Seq相关性检查分布图pdf格式，横纵坐标分别为相互比较的样品的log10(FPKM+1); 

	cor_pearson.xls: 样品之间的pearson相关系数列表；
	cor_pearson.pdf: 样品之间的pearson相关系数热图，pdf格式；
	cor_pearson.png: 样品之间的pearson相关系数热图，png格式；
