# Supplementary material for: Whole Transcriptome Analysis Provides Insights Into the Molecular Mechanisms of Chlamydospore-Like Cell Formation in Phanerochaete chrysosporium
Source: Front Microbiol. 2020 Dec 7;11:527389. doi: 10.3389/fmicb.2020.527389 (PMC7750433; doi:10.3389/fmicb.2020.527389)
Supplement: Supplementary file 1 [file Data_Sheet_1.ZIP › Correlation/cor_pearson.xls]

R^2	mCK0_1	mCK0_2	mCK36_1	mCK36_2	mCK72_1	mCK72_2	mT36_1	mT36_2	mT72_1	mT72_2
mCK0_1	1	0.991	0.902	0.887	0.862	0.849	0.897	0.892	0.919	0.929
mCK0_2	0.991	1	0.896	0.88	0.856	0.842	0.89	0.886	0.909	0.919
mCK36_1	0.902	0.896	1	0.979	0.951	0.949	0.912	0.925	0.914	0.924
mCK36_2	0.887	0.88	0.979	1	0.958	0.962	0.914	0.921	0.908	0.918
mCK72_1	0.862	0.856	0.951	0.958	1	0.961	0.923	0.937	0.903	0.914
mCK72_2	0.849	0.842	0.949	0.962	0.961	1	0.89	0.9	0.894	0.897
mT36_1	0.897	0.89	0.912	0.914	0.923	0.89	1	0.941	0.927	0.946
mT36_2	0.892	0.886	0.925	0.921	0.937	0.9	0.941	1	0.908	0.927
mT72_1	0.919	0.909	0.914	0.908	0.903	0.894	0.927	0.908	1	0.985
mT72_2	0.929	0.919	0.924	0.918	0.914	0.897	0.946	0.927	0.985	1
