# Supplementary material for: Whole Transcriptome Analysis Provides Insights Into the Molecular Mechanisms of Chlamydospore-Like Cell Formation in Phanerochaete chrysosporium
Source: Front Microbiol. 2020 Dec 7;11:527389. doi: 10.3389/fmicb.2020.527389 (PMC7750433; doi:10.3389/fmicb.2020.527389)
Supplement: Supplementary file 2 [file Data_Sheet_2.ZIP]

Archive with 17 entries (16 files):
- DEGsList/
- DEGsList/mR_CK36vsmR_CK0.DEG.xls
- DEGsList/mR_CK36vsmR_CK0.Differential_analysis_results.xls
- DEGsList/mR_CK72vsmR_CK0.DEG.xls
- DEGsList/mR_CK72vsmR_CK0.Differential_analysis_results.xls
- DEGsList/mR_CK72vsmR_CK36.DEG.xls
- DEGsList/mR_CK72vsmR_CK36.Differential_analysis_results.xls
- DEGsList/mR_T36vsmR_CK0.DEG.xls
- DEGsList/mR_T36vsmR_CK0.Differential_analysis_results.xls
- DEGsList/mR_T36vsmR_CK36.DEG.xls
- DEGsList/mR_T36vsmR_CK36.Differential_analysis_results.xls
- DEGsList/mR_T72vsmR_CK0.DEG.xls
- DEGsList/mR_T72vsmR_CK0.Differential_analysis_results.xls
- DEGsList/mR_T72vsmR_CK72.DEG.xls
- DEGsList/mR_T72vsmR_CK72.Differential_analysis_results.xls
- DEGsList/mR_T72vsmR_T36.DEG.xls
- DEGsList/mR_T72vsmR_T36.Differential_analysis_results.xls
