# Supplementary material for: Whole Transcriptome Analysis Provides Insights Into the Molecular Mechanisms of Chlamydospore-Like Cell Formation in Phanerochaete chrysosporium
Source: Front Microbiol. 2020 Dec 7;11:527389. doi: 10.3389/fmicb.2020.527389 (PMC7750433; doi:10.3389/fmicb.2020.527389)
Supplement: Supplementary file 2 [file Data_Sheet_2.ZIP › DEGsList/mR_CK36vsmR_CK0.DEG.xls]

Gene_id	readcount_mR_CK36	readcount_mR_CK0	log2FoldChange	pval	padj	Blast swiss prot
estExt_Genemark1.C_100043	28.6328625433073	7.70658432636602	1.8935	0.0092815	0.032953	sp|Q54EW2|Y9130_DICDI Putative bifunctional amine oxidase DDB_G0291301 OS=Dictyostelium discoideum GN=DDB_G0291301 PE=1 SV=1//3.1197e-17
estExt_Genemark1.C_100049	539.608523105573	14.5552986416138	5.2123	4.4126e-19	2.2648e-17	-//-
estExt_Genemark1.C_100123	39.4292504614508	457.190856420458	-3.5355	5.3878e-15	1.8436e-13	-//-
estExt_Genemark1.C_100134	56.7511648968691	221.02654580591	-1.9615	3.808e-06	3.8096e-05	-//-
estExt_Genemark1.C_100157	39.4011813918316	103.715207819622	-1.3963	0.0052991	0.020876	sp|Q9SLG3|ZIP3_ARATH Zinc transporter 3 OS=Arabidopsis thaliana GN=ZIP3 PE=2 SV=1//1.24363e-17
estExt_Genemark1.C_100171	6.23551888448301	32.1115588564218	-2.3645	0.0021975	0.010074	-//-
estExt_Genemark1.C_100184	3.99017070467674	536.689440863986	-7.0715	5.6729e-34	1.3734e-31	-//-
estExt_Genemark1.C_100202	60.2688790162293	614.374153752887	-3.3496	2.3896e-15	8.5483e-14	-//-
estExt_Genemark1.C_100286	15.675333654215	505.905840879617	-5.0123	4.2195e-25	4.3314e-23	-//-
estExt_Genemark1.C_100307	57.2797596214241	17.6575586786384	1.6977	0.002481	0.011094	-//-
estExt_Genemark1.C_100313	672.16821379309	194.942234711834	1.7858	0.010058	0.035076	sp|P52483|UB2E3_MOUSE Ubiquitin-conjugating enzyme E2 E3 OS=Mus musculus GN=Ube2e3 PE=1 SV=2//3.49704e-58
estExt_Genemark1.C_100316	26.1863724078667	7.26498701282809	1.8498	0.0086278	0.031191	-//-
estExt_Genemark1.C_100331	1516.33486306148	426.111272955418	1.8313	1.1234e-06	1.257e-05	-//-
estExt_Genemark1.C_100332	64.5584334202075	151.819234564361	-1.2337	0.0064582	0.024554	-//-
estExt_Genemark1.C_100336	115.700915900816	32.1875327042945	1.8458	0.00054341	0.0029976	sp|Q12675|ATC4_YEAST Phospholipid-transporting ATPase DNF2 OS=Saccharomyces cerevisiae (strain ATCC 204508 / S288c) GN=DNF2 PE=1 SV=1//0
estExt_Genemark1.C_100344	179.557681710453	3391.94962612233	-4.2396	3.3715e-24	2.8429e-22	-//-
estExt_Genemark1.C_100352	21.9108525386981	2.83793503518971	2.9487	0.0011628	0.0057796	sp|Q9C0H5|RHG39_HUMAN Rho GTPase-activating protein 39 OS=Homo sapiens GN=ARHGAP39 PE=1 SV=2//1.94702e-77
estExt_Genemark1.C_100385	13.9445456641542	45.3816359470778	-1.7024	0.0053053	0.020876	-//-
estExt_Genemark1.C_100386	14.9455969740258	329.683209833142	-4.4633	1.8658e-19	1.0012e-17	-//-
estExt_Genemark1.C_100395	16.4471739388332	51.1192340916315	-1.636	0.0060332	0.023199	-//-
estExt_Genemark1.C_100397	86.1418331899849	185.84913037068	-1.1093	0.0067799	0.025571	-//-
estExt_Genemark1.C_100418	12.7002487942195	46.503830960031	-1.8725	0.0024245	0.010913	sp|O14340|YB35_SCHPO Oxysterol-binding protein homolog C2F12.05c OS=Schizosaccharomyces pombe (strain 972 / ATCC 24843) GN=SPBC2F12.05c PE=1 SV=2//4.20368e-41
estExt_Genemark1.C_100432	144.548954934567	2651.98615189647	-4.1974	6.233e-24	4.9054e-22	-//-
estExt_Genemark1.C_100434	18.2060309985132	98.5569089106535	-2.4365	6.6351e-06	6.1919e-05	-//-
estExt_Genemark1.C_100437	2.48859373986936	16.0684417361897	-2.6908	0.010454	0.036242	-//-
estExt_Genemark1.C_100443	2584.49824125961	882.599373991942	1.5501	3.4291e-05	0.00026544	sp|P38770|BRL1_YEAST Nucleus export protein BRL1 OS=Saccharomyces cerevisiae (strain ATCC 204508 / S288c) GN=BRL1 PE=1 SV=1//5.40486e-08
estExt_Genemark1.C_11_t10029	2594.67716877604	7145.31894001648	-1.4614	4.5706e-05	0.00034042	-//-
estExt_Genemark1.C_11_t10043	33.6521536274748	85.5147533636157	-1.3455	0.008663	0.031226	sp|Q5ZJN0|ASND1_CHICK Asparagine synthetase domain-containing protein 1 OS=Gallus gallus GN=ASNSD1 PE=2 SV=1//3.71394e-97
estExt_Genemark1.C_11_t10048	12.6862142594099	314.102269663025	-4.6299	8.5566e-16	3.3118e-14	-//-
estExt_Genemark1.C_11_t10068	965.536925933183	272.323052209244	1.826	0.0051729	0.020458	-//-
estExt_Genemark1.C_11_t10084	728.774434003474	362.301261008715	1.0083	0.0071353	0.026656	sp|O94626|ORN_SCHPO Probable oligoribonuclease OS=Schizosaccharomyces pombe (strain 972 / ATCC 24843) GN=rex2 PE=3 SV=2//1.21883e-31
estExt_Genemark1.C_11_t10107	21.6956760482542	475.188713948803	-4.453	7.1607e-21	4.2266e-19	-//-
estExt_Genemark1.C_11_t10108	51.7599428823208	8180.38329919081	-7.3042	1.9523e-53	2.3047e-50	sp|Q9CS74|ECD_MOUSE Protein ecdysoneless homolog OS=Mus musculus GN=Ecd PE=1 SV=2//5.9751e-49
estExt_Genemark1.C_11_t10111	590.928796070407	52.9726760359151	3.4797	9.6735e-17	4.0069e-15	sp|Q9CS74|ECD_MOUSE Protein ecdysoneless homolog OS=Mus musculus GN=Ecd PE=1 SV=2//6.5241e-49
estExt_Genemark1.C_11_t10169	547.079021923391	1574.11375597286	-1.5247	4.5249e-05	0.00033916	sp|Q9M0X9|4CLL7_ARATH 4-coumarate--CoA ligase-like 7 OS=Arabidopsis thaliana GN=4CLL7 PE=1 SV=1//1.44652e-82
estExt_Genemark1.C_11_t10187	10.2116550543501	477.869956308867	-5.5483	8.1037e-19	3.8266e-17	-//-
estExt_Genemark1.C_11_t10202	1428.20956112495	475.764846252949	1.5859	0.00064919	0.0034894	sp|Q6PAQ4|REXO4_MOUSE RNA exonuclease 4 OS=Mus musculus GN=Rexo4 PE=2 SV=2//1.06891e-09
estExt_Genemark1.C_11_t10219	135.871604382943	17.0276102111383	2.9963	8.6801e-07	9.9484e-06	sp|P32799|COX13_YEAST Cytochrome c oxidase subunit 6A, mitochondrial OS=Saccharomyces cerevisiae (strain ATCC 204508 / S288c) GN=COX13 PE=1 SV=1//3.08587e-15
estExt_Genemark1.C_11_t10251	3151.40162850337	954.609794858404	1.723	0.0035873	0.015237	sp|Q9SHK2|PPR17_ARATH Pentatricopeptide repeat-containing protein At1g06580 OS=Arabidopsis thaliana GN=At1g06580 PE=2 SV=1//1.38797e-12
estExt_Genemark1.C_11_t10258	106.607246903114	408.233704643981	-1.9371	1.5373e-06	1.6424e-05	-//-
estExt_Genemark1.C_11_t10278	220.876758513171	59.8103115089037	1.8848	7.5256e-06	6.9136e-05	-//-
estExt_Genemark1.C_11_t10340	95.4085750737018	293.201582093875	-1.6197	8.5965e-05	0.00058323	sp|O14417|MAD2_SCHPO Mitotic spindle checkpoint component mad2 OS=Schizosaccharomyces pombe (strain 972 / ATCC 24843) GN=mad2 PE=1 SV=1//1.95739e-57
estExt_Genemark1.C_11_t10359	16.4191048692139	0	Inf	2.6485e-05	0.00021336	-//-
estExt_Genemark1.C_11_t10395	1265.07104341362	432.914083018131	1.5471	5.5861e-05	0.00040706	-//-
estExt_Genemark1.C_11_t10417	4063.14407704612	9193.17632878062	-1.178	0.0010196	0.0051992	sp|Q04859|MAK_MOUSE Serine/threonine-protein kinase MAK OS=Mus musculus GN=Mak PE=1 SV=2//3.14263e-71
estExt_Genemark1.C_11_t10453	14.1737566894077	93.1342849998498	-2.7161	3.4609e-07	4.2558e-06	-//-
estExt_Genemark1.C_11_t10495	479.868238813899	2269.81621121666	-2.2419	1.8634e-07	2.4173e-06	sp|Q12339|UTP23_YEAST rRNA-processing protein UTP23 OS=Saccharomyces cerevisiae (strain ATCC 204508 / S288c) GN=UTP23 PE=1 SV=1//2.09853e-07
estExt_Genemark1.C_11_t20016	154.217980729553	72.4361943583612	1.0902	0.0093941	0.033252	sp|Q9P7V2|ABC4_SCHPO ATP-binding cassette transporter abc4 OS=Schizosaccharomyces pombe (strain 972 / ATCC 24843) GN=abc4 PE=3 SV=1//2.21159e-156
estExt_Genemark1.C_11_t20039	1530.47111548485	369.874888392415	2.0489	7.9793e-05	0.00055096	-//-
estExt_Genemark1.C_11_t20044	6.2214843496734	27.4961557248213	-2.1439	0.0050929	0.020175	sp|P53390|MEP3_YEAST Ammonium transporter MEP3 OS=Saccharomyces cerevisiae (strain ATCC 204508 / S288c) GN=MEP3 PE=1 SV=1//1.83166e-155
estExt_Genemark1.C_120038	601.74387699166	180.249234148173	1.7392	6.7034e-06	6.231e-05	-//-
estExt_Genemark1.C_120043	33.8532955831091	63855.2777675232	-10.881	2.5829e-44	1.2196e-41	sp|P16933|SC3_SCHCO Fruiting body protein SC3 OS=Schizophyllum commune GN=SC3 PE=1 SV=2//1.74047e-06
estExt_Genemark1.C_120064	38.6153065724039	3.69580504630799	3.3852	4.787e-06	4.6792e-05	-//-
estExt_Genemark1.C_120073	3740.866351875	1637.21942365213	1.1921	0.0015651	0.0075411	-//-
estExt_Genemark1.C_120075	135.866945914644	306.701158776091	-1.1746	0.0048149	0.019301	-//-
estExt_Genemark1.C_120076	45.4074892510612	1817.03181630171	-5.3225	8.633e-32	1.6985e-29	-//-
estExt_Genemark1.C_120088	45.0800364821404	11.3517401407588	1.9896	0.0012048	0.0059635	-//-
estExt_Genemark1.C_120096	80.2056980048034	386.120602440307	-2.2673	3.8897e-08	5.5997e-07	-//-
estExt_Genemark1.C_120102	205.720643517001	1363.56210037907	-2.7286	5.0419e-07	6.0426e-06	-//-
estExt_Genemark1.C_120129	939.392716259655	2392.29376002274	-1.3486	0.00018138	0.0011359	-//-
estExt_Genemark1.C_120130	84.766567038464	392.132026381014	-2.2098	1.5519e-07	2.0469e-06	sp|O74473|CDC11_SCHPO Septation initiation network scaffold protein cdc11 OS=Schizosaccharomyces pombe (strain 972 / ATCC 24843) GN=cdc11 PE=1 SV=1//4.97827e-56
estExt_Genemark1.C_120131	4.97718747973872	158.707519269265	-4.9949	8.078e-17	3.4677e-15	sp|Q2HJ84|PKNX1_BOVIN Homeobox protein PKNOX1 OS=Bos taurus GN=PKNOX1 PE=2 SV=1//7.06646e-12
estExt_Genemark1.C_120132	325.52866486927	1127.54339276183	-1.7923	2.0381e-06	2.1198e-05	-//-
estExt_Genemark1.C_120137	134.21098906693	268.326518702885	-0.99949	0.01102	0.037761	sp|P38149|DUG2_YEAST Probable di- and tripeptidase DUG2 OS=Saccharomyces cerevisiae (strain ATCC 204508 / S288c) GN=DUG2 PE=1 SV=1//1.12634e-07
estExt_Genemark1.C_120139	0.500525654935794	12.473935153712	-4.6393	0.004435	0.018116	sp|E6RCE9|XPT1_CRYGW 3-O-alpha-D-mannopyranosyl-alpha-D-mannopyranose xylosylphosphotransferase OS=Cryptococcus gattii serotype B (strain WM276 / ATCC MYA-4071) GN=XPT1 PE=3 SV=1//4.95342e-67
estExt_Genemark1.C_120220	348.707224879222	177.827571810564	0.97154	0.0085955	0.031126	-//-
estExt_Genemark1.C_120227	5386.15862951632	300.533042160258	4.1637	4.5635e-05	0.00034042	-//-
estExt_Genemark1.C_120230	250.912956277618	40.0967139583212	2.6456	8.4535e-10	1.5414e-08	sp|P53049|YOR1_YEAST Oligomycin resistance ATP-dependent permease YOR1 OS=Saccharomyces cerevisiae (strain ATCC 204508 / S288c) GN=YOR1 PE=1 SV=1//2.58528e-40
estExt_Genemark1.C_120239	1851.70090901354	643.612952163844	1.5246	5.5737e-05	0.00040706	sp|Q86AQ7|VAM7B_DICDI Vesicle-associated membrane protein 7B OS=Dictyostelium discoideum GN=vamp7B PE=3 SV=1//4.41937e-49
estExt_Genemark1.C_120241	233.277623608089	625.566023451524	-1.4231	0.0018557	0.0087279	-//-
estExt_Genemark1.C_120243	257.934349981529	556.410950325389	-1.1091	0.0046625	0.018817	sp|P36148|GPT2_YEAST Glycerol-3-phosphate O-acyltransferase 2 OS=Saccharomyces cerevisiae (strain ATCC 204508 / S288c) GN=GPT2 PE=1 SV=1//3.28632e-09
estExt_Genemark1.C_120266	55265.9066201752	12952.3481141538	2.0932	1.5121e-08	2.3207e-07	-//-
estExt_Genemark1.C_120289	124.083541221438	1570.87697178079	-3.6622	4.7188e-13	1.4469e-11	-//-
estExt_Genemark1.C_120299	156.477363444168	45.88496133479	1.7699	5.2844e-05	0.00038868	-//-
estExt_Genemark1.C_120323	2291.18584464849	1005.26528478754	1.1885	0.00065029	0.0034894	sp|Q10211|YAY3_SCHPO Uncharacterized protein C4H3.03c OS=Schizosaccharomyces pombe (strain 972 / ATCC 24843) GN=SPAC4H3.03c PE=4 SV=1//3.43663e-48
estExt_Genemark1.C_120334	34.1526792824106	90.0067003468677	-1.398	0.0062522	0.023886	-//-
estExt_Genemark1.C_120429	34.9104850322191	100.247324316932	-1.5218	0.0026569	0.011791	-//-
estExt_Genemark1.C_120431	1120.29759505201	210.116402978689	2.4146	4.8491e-10	9.1589e-09	-//-
estExt_Genemark1.C_120433	35.8834672724715	178.736091053597	-2.3164	6.006e-07	7.0901e-06	-//-
estExt_Genemark1.C_130035	3621.08634046244	256.026688929436	3.8221	4.2544e-11	9.4761e-10	-//-
estExt_Genemark1.C_130150	248.110944303637	78.9556886661604	1.6519	5.967e-05	0.00043215	sp|Q9NR09|BIRC6_HUMAN Baculoviral IAP repeat-containing protein 6 OS=Homo sapiens GN=BIRC6 PE=1 SV=2//1.35297e-46
estExt_Genemark1.C_130159	169.420857798451	565.166922748274	-1.7381	1.0135e-05	8.8953e-05	sp|P0C7L7|YUM14_USTMA Putative DEAH-box ATP-dependent helicase UM11114 OS=Ustilago maydis (strain 521 / FGSC 9021) GN=UM04112 PE=3 SV=1//1.02077e-33
estExt_Genemark1.C_130185	716.420330981284	351.289819717664	1.0281	0.0069768	0.026146	-//-
estExt_Genemark1.C_130191	836.228352333554	244.945607653391	1.7714	3.4435e-06	3.4893e-05	-//-
estExt_Genemark1.C_130211	40.1309180720209	108.786454038459	-1.4387	0.0031803	0.013777	-//-
estExt_Genemark1.C_130253	2509.15285511768	12186.9413778148	-2.2801	8.4874e-10	1.5414e-08	-//-
estExt_Genemark1.C_130263	274.128902293789	99.9829993150976	1.4551	0.00041149	0.0023754	-//-
estExt_Genemark1.C_130287	2287.49016265517	762.787232888733	1.5844	2.6569e-05	0.00021336	sp|O74903|YCS3_SCHPO Uncharacterized calcium-binding protein C613.03 OS=Schizosaccharomyces pombe (strain 972 / ATCC 24843) GN=SPCC613.03 PE=3 SV=1//2.60131e-23
estExt_Genemark1.C_130369	4.73394191967563	47.3363763551917	-3.3218	5.2996e-06	5.0453e-05	sp|O94481|TFC5_SCHPO Transcription factor TFIIIB component B&apos;&apos; OS=Schizosaccharomyces pombe (strain 972 / ATCC 24843) GN=bdp1 PE=3 SV=2//1.22592e-21
estExt_Genemark1.C_130390	3348.80539742513	930.413751118888	1.8477	5.241e-07	6.2495e-06	-//-
estExt_Genemark1.C_130427	187.617512730454	40.2090912644106	2.2222	0.00017986	0.0011354	sp|Q870G1|LYS1_EMENI Saccharopine dehydrogenase [NAD(+), L-lysine-forming] OS=Emericella nidulans (strain FGSC A4 / ATCC 38163 / CBS 112.46 / NRRL 194 / M139) GN=lysA PE=3 SV=2//1.01181e-14
estExt_Genemark1.C_130436	570.935838942594	237.609391772071	1.2647	0.00086244	0.0044556	sp|O60114|YG65_SCHPO Uncharacterized helicase C15C4.05 OS=Schizosaccharomyces pombe (strain 972 / ATCC 24843) GN=SPBC15C4.05 PE=3 SV=1//1.88824e-161
estExt_Genemark1.C_1400002	13.4440200092184	1.22349347678347	3.4579	0.0044862	0.018267	-//-
estExt_Genemark1.C_140002	207.633880459586	411.663606640513	-0.98742	0.015341	0.049413	-//-
estExt_Genemark1.C_140003	113.114080417279	444.745412814142	-1.9752	1.1081e-06	1.2458e-05	-//-
estExt_Genemark1.C_140042	1641.83577403887	605.353856328167	1.4395	0.0001083	0.00072433	sp|P24665|PRTA_ASPNG Aspergillopepsin-2 OS=Aspergillus niger PE=1 SV=1//7.9551e-39
estExt_Genemark1.C_140099	29.1614572678623	1.19816886082589	4.6052	1.3081e-06	1.45e-05	-//-
estExt_Genemark1.C_140125	1019.29908969507	217.761259230881	2.2268	4.2228e-09	6.8758e-08	sp|P11182|ODB2_HUMAN Lipoamide acyltransferase component of branched-chain alpha-keto acid dehydrogenase complex, mitochondrial OS=Homo sapiens GN=DBT PE=1 SV=3//2.41098e-23
estExt_Genemark1.C_140136	220.727037098565	752.692222751535	-1.7698	1.9661e-06	2.0631e-05	-//-
estExt_Genemark1.C_140137	63.5293130407167	509.682364753179	-3.0041	1.1825e-12	3.3236e-11	-//-
estExt_Genemark1.C_140143	234.769824506386	93.4128557753832	1.3296	0.0014685	0.0071195	sp|Q9USJ3|YJ23_SCHPO Uncharacterized protein C4B3.03c OS=Schizosaccharomyces pombe (strain 972 / ATCC 24843) GN=SPCC4B3.03c PE=1 SV=1//3.24461e-84
estExt_Genemark1.C_140169	16.1758593091508	60.3136368966159	-1.8986	0.00064899	0.0034894	-//-
estExt_Genemark1.C_140221	97.2562978105393	245.358713419532	-1.335	0.00055457	0.0030521	-//-
estExt_Genemark1.C_140259	764.737390886593	372.494402678304	1.0377	0.0075141	0.027829	-//-
estExt_Genemark1.C_140264	10.7121807092859	1.22349347678347	3.1302	0.015508	0.049748	sp|Q14191|WRN_HUMAN Werner syndrome ATP-dependent helicase OS=Homo sapiens GN=WRN PE=1 SV=2//6.2091e-25
estExt_Genemark1.C_140279	42.5493391378422	95.150753482138	-1.1611	0.0099378	0.034709	-//-
estExt_Genemark1.C_140292	1394.20666238706	673.454796378402	1.0498	0.0045113	0.018332	sp|Q9P7H6|YLK3_SCHPO Uncharacterized protein C1782.03 OS=Schizosaccharomyces pombe (strain 972 / ATCC 24843) GN=SPAC1782.03 PE=1 SV=1//3.44749e-29
estExt_Genemark1.C_140299	172.97129945573	32.1875327042945	2.426	7.0339e-07	8.1765e-06	sp|O74416|UMP1_SCHPO Probable proteasome maturation factor ump1 OS=Schizosaccharomyces pombe (strain 972 / ATCC 24843) GN=ump1 PE=3 SV=1//2.43473e-09
estExt_Genemark1.C_140306	641.52864929165	268.888405233332	1.2545	0.00079624	0.0041776	-//-
estExt_Genemark1.C_150013	494.154271781783	81.5546233154728	2.5991	2.7296e-10	5.2396e-09	sp|P32861|UGPA1_YEAST UTP--glucose-1-phosphate uridylyltransferase OS=Saccharomyces cerevisiae (strain ATCC 204508 / S288c) GN=UGP1 PE=1 SV=1//9.10331e-11
estExt_Genemark1.C_150027	7.19446658992577	45.56998710104	-2.6631	2.7446e-05	0.00021892	-//-
estExt_Genemark1.C_150039	13.1727053795361	100.120701237145	-2.9261	3.4811e-08	5.0423e-07	-//-
estExt_Genemark1.C_150079	25.929092312994	4.81800005926115	2.4281	0.0015803	0.0075988	sp|Q8SW18|HD10_ENCCU Homeobox protein HD-10 OS=Encephalitozoon cuniculi (strain GB-M1) GN=HD-10 PE=3 SV=1//7.99776e-17
estExt_Genemark1.C_150085	32.8943478776663	92.3128184469483	-1.4887	0.0029581	0.01291	sp|P56272|PEP2B_GADMO Pepsin-2B OS=Gadus morhua PE=1 SV=1//1.22765e-26
estExt_Genemark1.C_150101	29.3906682931157	111.067247522582	-1.918	8.3479e-05	0.00057129	-//-
estExt_Genemark1.C_150137	1011.1410169314	270.013767177724	1.9049	2.6623e-07	3.3613e-06	-//-
estExt_Genemark1.C_150149	34.3818903076641	86.2460002949461	-1.3268	0.007759	0.028446	sp|Q09923|YAKC_SCHPO Aldo-keto reductase yakc [NADP(+)] OS=Schizosaccharomyces pombe (strain 972 / ATCC 24843) GN=yakc PE=1 SV=1//7.80017e-82
estExt_Genemark1.C_150163	0.500525654935794	15.992467888317	-4.9978	0.00079174	0.0041685	-//-
estExt_Genemark1.C_150167	32.1926802670963	122.582014201346	-1.9289	0.00013414	0.00088025	-//-
estExt_Genemark1.C_150231	29.133388198243	6.0668181520022	2.2637	0.0024784	0.011094	-//-
estExt_Genemark1.C_150243	11.6991974843479	228.497296677838	-4.2877	5.0141e-16	2.0065e-14	-//-
estExt_Genemark1.C_150267	59.2958967759769	299.920506397896	-2.3386	5.0816e-08	7.2275e-07	-//-
estExt_Genemark1.C_150276	71.8090381493718	25.4147922369195	1.4985	0.0021583	0.0099332	-//-
estExt_Genemark1.C_150287	39.4292504614508	106.060896309359	-1.4276	0.0054984	0.021493	-//-
estExt_Genemark1.C_150292	2.24534817980627	118.306909919453	-5.7195	8.0629e-16	3.1728e-14	-//-
estExt_Genemark1.C_150300	14.2158602938365	50.9562075536269	-1.8418	0.0032008	0.013841	-//-
estExt_Genemark1.C_160005	3401.82343519256	6259.84679474351	-0.87982	0.0088937	0.031815	-//-
estExt_Genemark1.C_160071	570.627079176783	208.389584114193	1.4533	0.00020363	0.0012652	sp|O74746|SPF31_SCHPO J domain-containing protein spf31 OS=Schizosaccharomyces pombe (strain 972 / ATCC 24843) GN=spf31 PE=3 SV=1//6.1168e-23
estExt_Genemark1.C_160118	15128.048654478	1597.0150773671	3.2438	7.3229e-05	0.00051456	-//-
estExt_Genemark1.C_160129	21.1670813236992	61.4500776832675	-1.5376	0.0048305	0.01933	-//-
estExt_Genemark1.C_160135	4.73394191967563	28.0754549604062	-2.5682	0.0016751	0.0079416	-//-
estExt_Genemark1.C_160163	464.375354112209	174.851934853327	1.4092	0.00033988	0.0020213	-//-
estExt_Genemark1.C_160180	1.24429686993468	19.688272934625	-3.9839	0.00047415	0.0026781	-//-
estExt_Genemark1.C_160183	12.7002487942195	77.9711955752543	-2.6181	3.9227e-06	3.9078e-05	sp|Q9Y7K4|YGI2_SCHPO Uncharacterized protein C2A9.02 OS=Schizosaccharomyces pombe (strain 972 / ATCC 24843) GN=SPBC2A9.02 PE=3 SV=1//7.46719e-10
estExt_Genemark1.C_160193	74.9291268257631	846.962926866922	-3.4987	0.014904	0.048137	sp|O74631|FD123_TRAVE Protein FDD123 OS=Trametes versicolor GN=FDD123 PE=2 SV=1//5.63445e-108
estExt_Genemark1.C_160206	955.465675356839	132.637453948888	2.8487	7.0495e-13	2.0548e-11	-//-
estExt_Genemark1.C_160213	18.6784875838298	57.3886491712943	-1.6194	0.0040324	0.016732	-//-
estExt_Genemark1.C_160232	1169.79815521972	206.373115631905	2.5029	1.177e-10	2.3955e-09	-//-
estExt_Genemark1.C_160238	4800.52574805708	11896.394135417	-1.3093	0.00031479	0.0019008	-//-
estExt_Genemark1.C_170005	62.673265547241	10.9607920591361	2.5155	0.0082693	0.030176	-//-
estExt_Genemark1.C_170028	7.4938502892273	30.1314938323504	-2.0075	0.01166	0.039272	-//-
estExt_Genemark1.C_170031	6.7360445394188	229.967702451318	-5.0934	1.9418e-19	1.0188e-17	-//-
estExt_Genemark1.C_170068	472.112449961499	66.959754284203	2.8178	1.2615e-11	3.0706e-10	-//-
estExt_Genemark1.C_170094	22.2102362379996	60.6935061359795	-1.4503	0.014463	0.046842	sp|Q969N2|PIGT_HUMAN GPI transamidase component PIG-T OS=Homo sapiens GN=PIGT PE=1 SV=1//3.85768e-79
estExt_Genemark1.C_170100	73.3106151141791	400.218479946744	-2.4487	9.6738e-09	1.5092e-07	-//-
estExt_Genemark1.C_170101	43.8217050773961	238.684104484548	-2.4454	2.5671e-08	3.8852e-07	sp|Q1PDV2|SRC28_ARATH Serine/arginine-rich SC35-like splicing factor SCL28 OS=Arabidopsis thaliana GN=SCL28 PE=1 SV=1//7.6952e-07
estExt_Genemark1.C_170121	277.529681666372	4115.27326045169	-3.8903	6.5259e-22	4.0546e-20	-//-
estExt_Genemark1.C_170132	1365.63925491959	641.222948305071	1.0907	0.0038096	0.016033	-//-
estExt_Genemark1.C_170137	6.46472990973649	26.1460391682499	-2.0159	0.0070973	0.026556	-//-
estExt_Genemark1.C_170145	1525.26483523968	6393.48611114622	-2.0675	2.6246e-08	3.9469e-07	sp|Q924Y0|BODG_MOUSE Gamma-butyrobetaine dioxygenase OS=Mus musculus GN=Bbox1 PE=2 SV=1//8.65318e-38
estExt_Genemark1.C_170156	88.0270010629514	20.4195198659553	2.108	0.00048086	0.0027095	-//-
estExt_Genemark1.C_170175	368.714216541844	49.6314156130132	2.8932	7.6463e-09	1.2198e-07	-//-
estExt_Genemark1.C_170179	19.6514698240822	58.977766113743	-1.5855	0.0029349	0.01288	-//-
estExt_Genemark1.C_170194	563.605685472872	153.220000352848	1.8791	2.2884e-06	2.3594e-05	-//-
estExt_Genemark1.C_1720001	84.1537651050513	2.03071425598659	5.373	3.5539e-14	1.1654e-12	-//-
estExt_Genemark1.C_180003	26.1161997338187	1.19816886082589	4.446	0.0001806	0.0011359	-//-
estExt_Genemark1.C_180015	41.6465295716379	196.230623194231	-2.2363	1.3779e-06	1.5061e-05	-//-
estExt_Genemark1.C_180018	2.98911939480515	446.491222431717	-7.2228	1.0363e-32	2.2243e-30	-//-
estExt_Genemark1.C_180020	112.01478736374	5443.65005515582	-5.6028	6.2241e-25	6.1229e-23	-//-
estExt_Genemark1.C_180021	83.8403468709401	249.807923081689	-1.5751	7.3483e-05	0.00051482	-//-
estExt_Genemark1.C_180023	1.24429686993468	53.5155718132833	-5.4266	1.0861e-09	1.9574e-08	-//-
estExt_Genemark1.C_180028	537.040439755056	212.73432838108	1.336	0.00049866	0.0027899	-//-
estExt_Genemark1.C_180029	557.590060677043	2812.061211263	-2.3344	8.4429e-10	1.5414e-08	-//-
estExt_Genemark1.C_180031	29.0912845938142	57600.8411131692	-10.951	8.874e-24	6.7585e-22	-//-
estExt_Genemark1.C_180038	10.9834953389683	47.1844286594462	-2.103	0.0016571	0.0078722	-//-
estExt_Genemark1.C_180049	117.67494945094	49.4905467595268	1.2496	0.0096851	0.03403	-//-
estExt_Genemark1.C_180070	28.4036515180538	145.086064486642	-2.3528	1.0834e-06	1.2239e-05	-//-
estExt_Genemark1.C_180073	355.532135095798	186.594623075709	0.93007	0.014177	0.046106	-//-
estExt_Genemark1.C_180076	906.068074531012	293.782459377401	1.6249	1.1739e-05	0.00010079	-//-
estExt_Genemark1.C_180077	636.23332597959	1315.52770278377	-1.048	0.002983	0.012994	sp|Q10076|HSR1_SCHPO Hydrogen peroxide stress regulator 1 OS=Schizosaccharomyces pombe (strain 972 / ATCC 24843) GN=hsr1 PE=2 SV=1//2.45933e-14
estExt_Genemark1.C_180078	2063.56814660795	5432.43441721806	-1.3965	7.2578e-05	0.00051151	sp|O74885|YQE1_SCHPO Putative dioxygenase C576.01c OS=Schizosaccharomyces pombe (strain 972 / ATCC 24843) GN=SPCC576.01c PE=3 SV=2//3.97333e-86
estExt_Genemark1.C_180093	80.8746380774545	187.134351921638	-1.2103	0.012543	0.04166	sp|Q9C0A1|ZFHX2_HUMAN Zinc finger homeobox protein 2 OS=Homo sapiens GN=ZFHX2 PE=2 SV=3//6.15757e-06
estExt_Genemark1.C_180095	39.0737286229109	6.95001277907805	2.4911	0.00031805	0.0019107	-//-
estExt_Genemark1.C_180111	49.3555563513091	4833.0397683863	-6.6136	4.7845e-24	3.8952e-22	sp|O94142|KO1_GIBFU Ent-kaurene oxidase OS=Gibberella fujikuroi GN=CYP503A1 PE=1 SV=1//9.83968e-56
estExt_Genemark1.C_180112	20.1800645486372	4513.88208716163	-7.8053	5.0237e-22	3.2057e-20	sp|P42327|ADH2_GEOSE Alcohol dehydrogenase OS=Geobacillus stearothermophilus GN=adh PE=1 SV=1//1.66389e-26
estExt_Genemark1.C_180116	6.4787644445461	36.1112592942207	-2.4787	0.00076283	0.0040382	-//-
estExt_Genemark1.C_180130	7.47981575441769	32.8681304037098	-2.1356	0.0039274	0.016383	-//-
estExt_Genemark1.C_180131	18.4352420237667	88.5410395527676	-2.2639	2.2258e-05	0.00018121	-//-
estExt_Genemark1.C_180132	180.334180463371	41.696909743029	2.1127	1.9769e-06	2.0652e-05	-//-
estExt_Genemark1.C_180134	169.743652099072	4419.58752812266	-4.7025	2.5848e-12	6.857e-11	-//-
estExt_Genemark1.C_180135	6.4787644445461	117.901716064132	-4.1857	1.7338e-11	4.0935e-10	-//-
estExt_Genemark1.C_180139	31.4208399824781	7.21433778091294	2.1228	0.0018731	0.0087747	-//-
estExt_Genemark1.C_180154	9.22463827928816	0	Inf	0.0016344	0.00778	-//-
estExt_Genemark1.C_180159	6.4787644445461	44.7121170899217	-2.7869	7.0326e-05	0.00049862	sp|Q99315|YG31B_YEAST Transposon Ty3-G Gag-Pol polyprotein OS=Saccharomyces cerevisiae (strain ATCC 204508 / S288c) GN=TY3B-G PE=1 SV=3//3.36771e-109
estExt_Genemark1.C_180172	588.253035779802	112.13879330362	2.3912	4.1815e-05	0.00031643	-//-
estExt_Genemark1.C_190024	14033.8261016339	6632.3791464213	1.0813	0.0035882	0.015237	-//-
estExt_Genemark1.C_190030	2831.10760859844	508.704205525151	2.4765	8.2526e-11	1.7554e-09	-//-
estExt_Genemark1.C_190055	5.99227332441992	35.9086623665601	-2.5832	0.00082061	0.0042864	-//-
estExt_Genemark1.C_190078	119.953025168665	240.019975267421	-1.0007	0.0089902	0.032063	-//-
estExt_Genemark1.C_190114	1.74482252487047	16.6366621295155	-3.2532	0.0044875	0.018267	-//-
estExt_Genemark1.C_190119	95.9933079374953	35.3657665891919	1.4406	0.0015414	0.0074574	sp|P49012|LIG2_PHACH Ligninase LG2 OS=Phanerochaete chrysosporium GN=GLG2 PE=1 SV=1//0
estExt_Genemark1.C_190128	4669.66848064045	2002.64828014939	1.2214	0.0011539	0.0057477	-//-
estExt_Genemark1.C_190144	0.500525654935794	47.4123502030644	-6.5657	1.6217e-09	2.8574e-08	-//-
estExt_Genemark1.C_190145	20.1940990834468	66.507078128406	-1.7196	0.0022591	0.010317	sp|P31838|LIGB_PHACH Ligninase B OS=Phanerochaete chrysosporium GN=LIPB PE=3 SV=1//0
estExt_Genemark1.C_190146	26.6307599235641	72.1322989668703	-1.4376	0.0043087	0.017692	-//-
estExt_Genemark1.C_1_t10012	2233.04991927377	5195.3679103878	-1.2182	0.00073299	0.0039065	-//-
estExt_Genemark1.C_1_t10014	6.72201000460919	109.908649051412	-4.0313	1.4811e-11	3.5681e-10	-//-
estExt_Genemark1.C_1_t10076	204.233101087003	1514.13883987801	-2.8902	1.8938e-13	5.9615e-12	-//-
estExt_Genemark1.C_1_t10079	10.2116550543501	177.650299498861	-4.1208	1.7225e-14	5.7281e-13	-//-
estExt_Genemark1.C_1_t10082	8.23762150422619	97.2685204282564	-3.5617	3.8056e-09	6.2833e-08	-//-
estExt_Genemark1.C_1_t10088	45.1081055517596	943.655336662147	-4.3868	2.6309e-23	1.827e-21	-//-
estExt_Genemark1.C_1_t10133	415.655951165721	106.274572079279	1.9676	0.0098827	0.034619	sp|Q5ZM45|UBP48_CHICK Ubiquitin carboxyl-terminal hydrolase 48 OS=Gallus gallus GN=USP48 PE=2 SV=1//8.25551e-86
estExt_Genemark1.C_1_t10150	162.670778724223	1470.68504167515	-3.1765	2.1726e-15	8.0148e-14	-//-
estExt_Genemark1.C_1_t10156	63.2860674806536	200.871350941789	-1.6663	0.00013	0.00085736	-//-
estExt_Genemark1.C_1_t10163	4822.69405808038	2570.41254866348	0.90784	0.0085316	0.030942	sp|P30656|PSB5_YEAST Proteasome subunit beta type-5 OS=Saccharomyces cerevisiae (strain ATCC 204508 / S288c) GN=PRE2 PE=1 SV=3//1.46512e-109
estExt_Genemark1.C_1_t10167	399.770158619273	783.317552012836	-0.97043	0.0095056	0.033547	-//-
estExt_Genemark1.C_1_t10189	457.115432446445	887.197364418404	-0.9567	0.013769	0.04515	sp|Q8YRI1|YY46_NOSS1 Uncharacterized WD repeat-containing protein alr3466 OS=Nostoc sp. (strain PCC 7120 / UTEX 2576) GN=alr3466 PE=3 SV=1//3.29528e-07
estExt_Genemark1.C_1_t10211	136.741686411229	327.535373291685	-1.2602	0.0015865	0.0076134	sp|O76856|CATD_DICDI Cathepsin D OS=Dictyostelium discoideum GN=ctsD PE=1 SV=1//2.5923e-11
estExt_Genemark1.C_1_t10242	383.968514151771	24.7341945375043	3.9564	2.2371e-18	1.0157e-16	-//-
estExt_Genemark1.C_1_t10263	1394.84275666197	484.231169058042	1.5263	0.0010803	0.0054739	-//-
estExt_Genemark1.C_1_t10354	814.565462953129	1580.01279177192	-0.95583	0.010601	0.036592	-//-
estExt_Genemark1.C_1_t10463	180.334180463371	433.596269601044	-1.2657	0.0011782	0.0058441	-//-
estExt_Genemark1.C_1_t10472	673.449955799154	294.806522857964	1.1918	0.0052523	0.020737	-//-
estExt_Genemark1.C_1_t20011	83.2228864692277	284.220855058811	-1.772	2.5171e-05	0.00020353	sp|P53388|DIP5_YEAST Dicarboxylic amino acid permease OS=Saccharomyces cerevisiae (strain ATCC 204508 / S288c) GN=DIP5 PE=1 SV=1//2.96134e-88
estExt_Genemark1.C_1_t20019	22.6826928233162	84.4574533562761	-1.8966	0.0011134	0.0055813	-//-
estExt_Genemark1.C_1_t20036	50.1133621011176	142.233883677754	-1.505	0.0012931	0.0063471	sp|Q0UJ25|CSM3_PHANO Chromosome segregation in meiosis protein 3 OS=Phaeosphaeria nodorum (strain SN15 / ATCC MYA-4574 / FGSC 10173) GN=CSM3 PE=3 SV=1//8.85595e-18
estExt_Genemark1.C_1_t20086	43.8918777514442	349.518685484132	-2.9933	2.205e-11	5.1039e-10	-//-
estExt_Genemark1.C_1_t20090	61.0687883704666	184.712689584028	-1.5968	0.00033611	0.0020039	-//-
estExt_Genemark1.C_1_t20194	260.764371895218	16473.7141580057	-5.9813	3.7169e-43	1.4626e-40	-//-
estExt_Genemark1.C_1_t20197	4.23341626473983	115.117597192296	-4.7651	9.3695e-14	2.9894e-12	-//-
estExt_Genemark1.C_1_t20205	29.8631248784323	75.1585851560221	-1.3316	0.0064273	0.024476	-//-
estExt_Genemark1.C_1_t20263	165.206134536821	32.5278315540022	2.3445	0.00044718	0.0025564	-//-
estExt_Genemark1.C_1_t20265	547.439202230231	223.940454688972	1.2896	0.00075133	0.0039863	-//-
estExt_Genemark1.C_1_t20266	18.4492765585763	139.145869414428	-2.915	1.5531e-08	2.3658e-07	-//-
estExt_Genemark1.C_1_t20286	38.3439919427216	12.9155324672499	1.5699	0.013594	0.04464	sp|Q5R8D7|PRS7_PONAB 26S protease regulatory subunit 7 OS=Pongo abelii GN=PSMC2 PE=2 SV=3//0
estExt_Genemark1.C_1_t20292	1484.95146821513	2801.88072648361	-0.91598	0.010911	0.037444	sp|O13658|YBCB_SCHPO Uncharacterized transcriptional regulatory protein C27B12.11c OS=Schizosaccharomyces pombe (strain 972 / ATCC 24843) GN=pi067 PE=1 SV=1//5.41993e-11
estExt_Genemark1.C_1_t20372	37.6423243321515	177.082079105535	-2.234	1.637e-06	1.7331e-05	sp|B8NHY4|ORDA_ASPFN O-methylsterigmatocystin oxidoreductase OS=Aspergillus flavus (strain ATCC 200026 / FGSC A1120 / NRRL 3357 / JCM 12722 / SRRC 167) GN=ordA PE=2 SV=1//2.58493e-68
estExt_Genemark1.C_1_t20376	12.9715634239018	59.2310122733188	-2.191	0.00037974	0.0022303	sp|P10632|CP2C8_HUMAN Cytochrome P450 2C8 OS=Homo sapiens GN=CYP2C8 PE=1 SV=2//2.89966e-07
estExt_Genemark1.C_1_t20392	4.47666182480293	95.2520519459683	-4.4113	7.2302e-12	1.8555e-10	sp|Q0CCL1|RSP5_ASPTN Probable E3 ubiquitin-protein ligase hulA OS=Aspergillus terreus (strain NIH 2624 / FGSC A1156) GN=hulA PE=3 SV=1//0
estExt_Genemark1.C_1_t20417	895.949884492208	208.84226026999	2.101	8.0547e-06	7.2585e-05	sp|O74826|COQ7_SCHPO 5-demethoxyubiquinone hydroxylase, mitochondrial OS=Schizosaccharomyces pombe (strain 972 / ATCC 24843) GN=coq7 PE=3 SV=1//4.33165e-40
estExt_Genemark1.C_1_t20439	26.9441781576752	129.430728516593	-2.2641	7.246e-06	6.6828e-05	-//-
estExt_Genemark1.C_1_t20461	0.743771214998886	12.9155324672499	-4.1181	0.0034092	0.014582	-//-
estExt_Genemark1.C_1_t20498	896.651611232689	30.471792682058	4.879	4.4097e-28	5.4797e-26	-//-
estExt_Genemark1.C_1_t30001	208.5507245606	94.3577784766333	1.1442	0.0043641	0.017857	-//-
estExt_Genemark1.C_1_t30008	8.96735818441546	35.0001431235267	-1.9646	0.0046556	0.018817	-//-
estExt_Genemark1.C_1_t30049	51.5728354614961	9.29570126881468	2.472	4.9971e-05	0.00036869	-//-
estExt_Genemark1.C_1_t30050	33.3808389977925	126.570635796885	-1.9229	5.7031e-05	0.00041431	-//-
estExt_Genemark1.C_1_t30059	394.409380231375	952.477792974145	-1.272	0.0039553	0.016441	sp|P47148|YJ81_YEAST Uncharacterized protein YJR111C OS=Saccharomyces cerevisiae (strain ATCC 204508 / S288c) GN=YJR111C PE=1 SV=1//1.41754e-12
estExt_Genemark1.C_1_t30062	1.24429686993468	17.418558292761	-3.8072	0.001314	0.0064231	-//-
estExt_Genemark1.C_1_t30063	14.9596315088354	130.668467767075	-3.1268	4.1473e-09	6.7999e-08	-//-
estExt_Genemark1.C_1_t30080	293.233084390207	65.8628838872074	2.1545	1.9307e-07	2.4909e-06	sp|A3EWL3|REV1_ARATH DNA repair protein REV1 OS=Arabidopsis thaliana GN=REV1 PE=2 SV=1//8.04454e-90
estExt_Genemark1.C_1_t30091	18.4071729541475	68.0091423807228	-1.8855	0.00038821	0.0022687	-//-
estExt_Genemark1.C_1_t30103	318.062883649662	158.240597339769	1.0072	0.01038	0.03604	sp|Q10088|SPEB1_SCHPO Putative agmatinase 1 OS=Schizosaccharomyces pombe (strain 972 / ATCC 24843) GN=SPAC11D3.09 PE=3 SV=1//4.87565e-21
estExt_Genemark1.C_1_t30114	51.5447663918769	9.42232434860256	2.4517	6.7198e-05	0.00047787	-//-
estExt_Genemark1.C_1_t30126	21.9248870735077	555.179544937785	-4.6623	3.6763e-23	2.411e-21	-//-
estExt_Genemark1.C_1_t30130	126.960384337766	47.1195336538326	1.43	0.002267	0.010333	sp|P54644|KRAC_DICDI RAC family serine/threonine-protein kinase homolog OS=Dictyostelium discoideum GN=pkbA PE=1 SV=1//1.46416e-32
estExt_Genemark1.C_1_t30131	34046.3107280644	6275.11747315259	2.4398	1.486e-06	1.5993e-05	-//-
estExt_Genemark1.C_1_t30151	17.190945153832	67.4662466033546	-1.9725	0.00045027	0.0025616	sp|O59726|FNX2_SCHPO Vacuolar membrane amino acid uptake transporter fnx2 OS=Schizosaccharomyces pombe (strain 972 / ATCC 24843) GN=fnx2 PE=3 SV=1//6.51641e-43
estExt_Genemark1.C_200010	98.5567328197124	502.805158890534	-2.351	3.3616e-09	5.669e-08	-//-
estExt_Genemark1.C_200030	106.537074229066	370.058494566996	-1.7964	5.5147e-06	5.229e-05	-//-
estExt_Genemark1.C_200031	100.797422531219	3666.19731663768	-5.1848	1.226e-28	1.6082e-26	-//-
estExt_Genemark1.C_200033	7.22253565954499	82.4093263951518	-3.5122	1.6465e-05	0.00013737	-//-
estExt_Genemark1.C_200055	65.9898377109669	138.338648635225	-1.0679	0.013927	0.045481	-//-
estExt_Genemark1.C_200078	333.008480623688	1267.68483410943	-1.9286	3.436e-07	4.2473e-06	-//-
estExt_Genemark1.C_210003	6.2214843496734	24.7088699215467	-1.9897	0.011256	0.038295	-//-
estExt_Genemark1.C_210074	95.5676134249073	873.506258815231	-3.1922	3.6119e-12	9.3711e-11	-//-
estExt_Genemark1.C_210076	62.570365335274	10.5698439775133	2.5655	6.276e-06	5.927e-05	-//-
estExt_Genemark1.C_210088	64.5443988853979	1.17284424486832	5.7822	5.6159e-13	1.6784e-11	-//-
estExt_Genemark1.C_210093	254.542946675455	717.506895405485	-1.4951	0.00015988	0.0010147	-//-
estExt_Genemark1.C_2170001	103.388916483055	44.2198705444686	1.2253	0.0076072	0.027976	-//-
estExt_Genemark1.C_220013	243.966393716055	33.6247019509978	2.8591	2.415e-10	4.7123e-09	-//-
estExt_Genemark1.C_220071	1.98806808493357	40.4370128080288	-4.3462	4.4446e-07	5.3539e-06	-//-
estExt_Genemark1.C_220129	262.45777387906	110.98019483245	1.2418	0.0024267	0.010913	sp|Q9SVP6|PILR2_ARATH Pinoresinol reductase 2 OS=Arabidopsis thaliana GN=PRR2 PE=1 SV=1//3.38273e-21
estExt_Genemark1.C_230020	15.2028770688985	47.9410002067342	-1.6569	0.0068017	0.025612	-//-
estExt_Genemark1.C_230024	103.791200394324	36.4119877542723	1.5112	0.0021452	0.0098922	-//-
estExt_Genemark1.C_230026	368.976155105017	81.3156229295955	2.1819	6.2154e-08	8.6831e-07	-//-
estExt_Genemark1.C_230027	81.9364859948642	565.572105768039	-2.7871	0.0024395	0.01095	sp|P18891|LECF_ALEAU Fucose-specific lectin OS=Aleuria aurantia PE=1 SV=3//1.04368e-08
estExt_Genemark1.C_230028	112.655658366772	320.955728957653	-1.5105	0.00025983	0.0015934	-//-
estExt_Genemark1.C_230034	110.756455958996	30.1061692163928	1.8793	0.00013974	0.00090639	-//-
estExt_Genemark1.C_230045	25.6577776833117	179.720584144504	-2.8083	4.2736e-09	6.911e-08	-//-
estExt_Genemark1.C_230048	122.525826117392	24.2166233760936	2.339	1.4169e-06	1.5416e-05	-//-
estExt_Genemark1.C_230060	25.3864630536294	66.3551304326605	-1.3861	0.0067043	0.025367	-//-
estExt_Genemark1.C_240035	53.4907308723816	15.8041167343548	1.759	0.0064987	0.024668	-//-
estExt_Genemark1.C_240048	1095.2479017039	137.76726131046	2.991	7.7545e-13	2.2327e-11	-//-
estExt_Genemark1.C_240050	173.396993968318	76.5340263285511	1.1799	0.0047323	0.019034	-//-
estExt_Genemark1.C_240051	218.738969013631	37.284103539089	2.5526	7.8128e-06	7.1032e-05	-//-
estExt_Genemark1.C_250010	2.23131364499666	115.519624116178	-5.6941	2.6463e-16	1.0772e-14	-//-
estExt_Genemark1.C_250011	56.7792339664883	122.860584976879	-1.1136	0.012251	0.041027	sp|P71082|YGAD_BACSU Putative multidrug export ATP-binding/permease protein YgaD OS=Bacillus subtilis (strain 168) GN=ygaD PE=3 SV=2//2.23715e-34
estExt_Genemark1.C_260011	3.99017070467674	36.5275319918011	-3.1945	7.1585e-05	0.00050602	-//-
estExt_Genemark1.C_260019	13.4440200092184	0	Inf	0.00013422	0.00088025	sp|P33317|DUT_YEAST Deoxyuridine 5&apos;-triphosphate nucleotidohydrolase OS=Saccharomyces cerevisiae (strain ATCC 204508 / S288c) GN=DUT1 PE=1 SV=2//1.45527e-24
estExt_Genemark1.C_260022	91.7645501410552	0.781896163245545	6.8748	5.1537e-06	4.9263e-05	-//-
estExt_Genemark1.C_270019	12.1997231392837	74.6046105363948	-2.6124	5.1084e-06	4.9028e-05	-//-
estExt_Genemark1.C_270027	28.7030352173553	100.472078929111	-1.8075	0.00060502	0.0032989	-//-
estExt_Genemark1.C_270037	16.4471739388332	53.9714149005197	-1.7144	0.003851	0.01615	-//-
estExt_Genemark1.C_270042	21.4524304881911	2.83793503518971	2.9182	0.0011338	0.0056594	-//-
estExt_Genemark1.C_280017	4290.45755552932	834.174039150574	2.3627	2.3132e-10	4.5512e-09	sp|Q9X2M2|BETA_STAXY Oxygen-dependent choline dehydrogenase OS=Staphylococcus xylosus GN=betA PE=3 SV=1//5.69587e-11
estExt_Genemark1.C_280028	1326.65916870195	725.566435471759	0.87062	0.014077	0.045841	sp|Q870W0|SC61A_NEUCR Protein transport protein SEC61 subunit alpha OS=Neurospora crassa (strain ATCC 24698 / 74-OR23-1A / CBS 708.71 / DSM 1257 / FGSC 987) GN=sec-61 PE=3 SV=1//0
estExt_Genemark1.C_280030	69.4794827607078	21.1254421813282	1.7176	0.0013503	0.0065867	-//-
estExt_Genemark1.C_280031	261.129269800268	1005.82874936593	-1.9455	2.2346e-07	2.8673e-06	-//-
estExt_Genemark1.C_280032	63.0147528509713	132.536155485057	-1.0726	0.015368	0.049417	-//-
estExt_Genemark1.C_280033	8.22358696941658	32.65445463379	-1.9894	0.0060113	0.023191	-//-
estExt_Genemark1.C_2_t10050	670.76493770186	2341.58762086169	-1.8036	1.217e-06	1.3554e-05	sp|O96005|CLPT1_HUMAN Cleft lip and palate transmembrane protein 1 OS=Homo sapiens GN=CLPTM1 PE=1 SV=1//4.99486e-17
estExt_Genemark1.C_2_t10073	86.0248984432083	274.368012238929	-1.6733	0.00010215	0.00068711	sp|P36589|CDC14_SCHPO Cell division control protein 14 OS=Schizosaccharomyces pombe (strain 972 / ATCC 24843) GN=cdc14 PE=1 SV=1//4.98972e-10
estExt_Genemark1.C_2_t10074	3.74692514461365	36.9184800734238	-3.3006	6.527e-05	0.00046641	-//-
estExt_Genemark1.C_2_t10094	35.9115363420907	4144.88561591024	-6.8507	1.3183e-46	7.7813e-44	sp|Q9USP8|IDH2_SCHPO Isocitrate dehydrogenase [NAD] subunit 2, mitochondrial OS=Schizosaccharomyces pombe (strain 972 / ATCC 24843) GN=idh2 PE=1 SV=2//3.35063e-168
estExt_Genemark1.C_2_t10096	2384.47054649764	17.7335325265111	7.071	7.9519e-49	6.2581e-46	-//-
estExt_Genemark1.C_2_t10101	67.29027272014	146.925260657227	-1.1266	0.012304	0.041089	sp|Q9Y893|FOLE_CANAX Folylpolyglutamate synthase OS=Candida albicans GN=MET7 PE=3 SV=1//1.62859e-41
estExt_Genemark1.C_2_t10119	474.956565539908	982.267399073289	-1.0483	0.0045424	0.018427	sp|Q9BRA0|LSMD1_HUMAN N-alpha-acetyltransferase 38, NatC auxiliary subunit OS=Homo sapiens GN=NAA38 PE=1 SV=1//1.57622e-07
estExt_Genemark1.C_2_t10124	80.0466596535979	314.903156579349	-1.976	4.0867e-06	4.0541e-05	-//-
estExt_Genemark1.C_2_t10192	39.845568907529	114.639596420542	-1.5246	0.0011295	0.0056498	-//-
estExt_Genemark1.C_2_t10221	657.999174701893	1319.37071054644	-1.0037	0.0048424	0.019345	sp|Q96361|ARF1_BRARP ADP-ribosylation factor 1 OS=Brassica rapa subsp. pekinensis GN=ARF1 PE=2 SV=3//4.7483e-68
estExt_Genemark1.C_2_t10318	273.441269218028	106.299896695236	1.3631	0.00083336	0.0043243	sp|Q6DCD1|FGGY_XENLA FGGY carbohydrate kinase domain-containing protein OS=Xenopus laevis GN=fggy PE=2 SV=2//6.32999e-63
estExt_Genemark1.C_2_t10339	1140.51504560687	3184.18050051688	-1.4812	3.199e-05	0.00024845	-//-
estExt_Genemark1.C_2_t10364	1671.53514296788	802.417024917558	1.0587	0.0049421	0.019677	-//-
estExt_Genemark1.C_2_t10365	129.762396311747	295.341506724512	-1.1865	0.0029425	0.012889	sp|O74777|KRR1_SCHPO KRR1 small subunit processome component homolog OS=Schizosaccharomyces pombe (strain 972 / ATCC 24843) GN=mis3 PE=3 SV=1//5.7087e-136
estExt_Genemark1.C_2_t10371	19.4082242640191	60.2012595905265	-1.6331	0.0024252	0.010913	-//-
estExt_Genemark1.C_2_t10372	6711.80312628296	3258.26438379598	1.0426	0.004336	0.017773	sp|P41751|ALDH_ASPNG Aldehyde dehydrogenase OS=Aspergillus niger GN=aldA PE=3 SV=1//6.66861e-08
estExt_Genemark1.C_2_t10402	2.50262827467897	64.9686104178725	-4.6982	2.0635e-09	3.5823e-08	sp|Q6GN02|THILB_XENLA Acetyl-CoA acetyltransferase B, mitochondrial OS=Xenopus laevis GN=acat1-b PE=2 SV=1//1.77419e-131
estExt_Genemark1.C_2_t10403	2303.02491444165	244.967765337909	3.2329	0.013282	0.043674	sp|O94491|YC7A_SCHPO Uncharacterized transporter C417.10 OS=Schizosaccharomyces pombe (strain 972 / ATCC 24843) GN=SPCC417.10 PE=3 SV=1//1.86129e-11
estExt_Genemark1.C_2_t10414	353.632932688022	20.5714675617008	4.1035	5.8069e-19	2.8816e-17	-//-
estExt_Genemark1.C_2_t10421	5771.42769693708	1175.47331412631	2.2957	0.0003028	0.0018331	-//-
estExt_Genemark1.C_2_t10433	1196.26521832377	47.3474551974508	4.6591	2.8135e-27	3.1632e-25	sp|Q09788|ASL1_SCHPO Alkali-sensitive linkage protein 1 OS=Schizosaccharomyces pombe (strain 972 / ATCC 24843) GN=asl1 PE=1 SV=1//2.53743e-08
estExt_Genemark1.C_2_t10440	1273.9496541807	453.305122172246	1.4908	5.3576e-05	0.00039283	sp|Q09752|FNX1_SCHPO Multidrug resistance protein fnx1 OS=Schizosaccharomyces pombe (strain 972 / ATCC 24843) GN=fnx1 PE=2 SV=2//3.15132e-11
estExt_Genemark1.C_2_t10491	72.365701943546	322.324836267303	-2.1551	8.0821e-05	0.00055632	-//-
estExt_Genemark1.C_2_t20006	3079.93425504746	7850.20462170299	-1.3498	0.00014359	0.00092629	-//-
estExt_Genemark1.C_2_t20109	40.832585682591	2.42166233760936	4.0757	2.9813e-07	3.7046e-06	sp|Q9P0J0|NDUAD_HUMAN NADH dehydrogenase [ubiquinone] 1 alpha subcomplex subunit 13 OS=Homo sapiens GN=NDUFA13 PE=1 SV=3//3.26786e-18
estExt_Genemark1.C_2_t20135	62.5001926612259	16.0937663521473	1.9574	0.00048234	0.0027115	-//-
estExt_Genemark1.C_2_t20204	242.277709330423	566.640495453194	-1.2258	0.0010852	0.0054841	-//-
estExt_Genemark1.C_2_t20230	469.567777212302	155.616338074499	1.5933	0.0026526	0.011791	-//-
estExt_Genemark1.C_2_t20308	148.744926063178	531.18767617387	-1.8364	1.0476e-06	1.1892e-05	-//-
estExt_Genemark1.C_2_t20360	146.981410535198	394.474547939311	-1.4243	0.0003301	0.0019731	-//-
estExt_Genemark1.C_2_t20368	77.7311387997436	255.339757367143	-1.7159	0.00013955	0.00090639	-//-
estExt_Genemark1.C_2_t20395	25.6297086136925	239.412184484439	-3.2236	3.0359e-12	7.9642e-11	-//-
estExt_Genemark1.C_2_t20412	5.73499322954722	96.8696604358138	-4.0782	7.7339e-05	0.00053705	sp|Q00835|TRI5_FUSPO Trichodiene synthase OS=Fusarium poae GN=TRI5 PE=3 SV=1//3.53275e-08
estExt_Genemark1.C_2_t30008	127.788362761623	340.151755346825	-1.4124	0.00041519	0.0023909	-//-
estExt_Genemark1.C_2_t30024	65.2601010307776	233.160182109914	-1.837	1.6688e-05	0.00013824	-//-
estExt_Genemark1.C_2_t30040	118.549689947525	354.442728986604	-1.5801	7.5304e-05	0.00052564	-//-
estExt_Genemark1.C_2_t30048	1111.4939336871	176.705376797611	2.6531	1.8448e-11	4.3124e-10	-//-
estExt_Genemark1.C_2_t30054	0	8.14818163990394	-Inf	0.011423	0.038694	-//-
estExt_Genemark1.C_2_t30059	22.6826928233162	172.683518675294	-2.9285	2.6183e-09	4.4797e-08	-//-
estExt_Genemark1.C_2_t30062	7.46578121960808	61.8916749968054	-3.0514	1.4768e-06	1.5993e-05	-//-
estExt_Genemark1.C_2_t30067	27.8610222586891	187.781713094276	-2.7527	2.2889e-09	3.9445e-08	sp|Q00808|HETE1_PODAS Vegetative incompatibility protein HET-E-1 OS=Podospora anserina GN=HET-E1 PE=3 SV=1//1.97292e-14
estExt_Genemark1.C_2_t30079	46.3383678868847	340.197659599359	-2.8761	5.0029e-11	1.0825e-09	-//-
estExt_Genemark1.C_2_t30080	0.500525654935794	61.7650519170176	-6.9472	1.0989e-11	2.76e-10	sp|Q8YTC2|Y2800_NOSS1 Uncharacterized WD repeat-containing protein alr2800 OS=Nostoc sp. (strain PCC 7120 / UTEX 2576) GN=alr2800 PE=3 SV=1//6.69081e-10
estExt_Genemark1.C_2_t30081	12.1997231392837	84.4289618088792	-2.7909	7.0649e-07	8.1765e-06	sp|Q00808|HETE1_PODAS Vegetative incompatibility protein HET-E-1 OS=Podospora anserina GN=HET-E1 PE=3 SV=1//1.90853e-16
estExt_Genemark1.C_2_t30082	3.99017070467674	56.6684810822231	-3.828	1.5473e-07	2.0469e-06	-//-
estExt_Genemark1.C_2_t30083	1.98806808493357	33.4727542552523	-4.0735	0.0024267	0.010913	sp|Q00808|HETE1_PODAS Vegetative incompatibility protein HET-E-1 OS=Podospora anserina GN=HET-E1 PE=3 SV=1//4.87467e-23
estExt_Genemark1.C_2_t30087	59.3099313107865	291.128130516793	-2.2953	1.0681e-07	1.4577e-06	sp|Q8YTC2|Y2800_NOSS1 Uncharacterized WD repeat-containing protein alr2800 OS=Nostoc sp. (strain PCC 7120 / UTEX 2576) GN=alr2800 PE=3 SV=1//6.86049e-08
estExt_Genemark1.C_300012	10.2256895891598	43.4886236131382	-2.0884	0.0018667	0.0087618	sp|O14220|MEU26_SCHPO Meiotic expression up-regulated protein 26 OS=Schizosaccharomyces pombe (strain 972 / ATCC 24843) GN=meu26 PE=2 SV=1//2.8052e-31
estExt_Genemark1.C_310009	9.23867281409778	42.2144809044396	-2.192	0.0018205	0.0085793	sp|O14072|ATC4_SCHPO Manganese-transporting ATPase 4 OS=Schizosaccharomyces pombe (strain 972 / ATCC 24843) GN=cta4 PE=3 SV=1//0
estExt_Genemark1.C_310013	889.728459272445	44.7991697800536	4.3118	9.3225e-24	6.8783e-22	-//-
estExt_Genemark1.C_320003	562.366047071237	181.849429932881	1.6288	0.00205	0.0095087	-//-
estExt_Genemark1.C_320010	461.568683669928	152.76732419705	1.5952	3.9326e-05	0.00029951	sp|Q54PI4|T1841_DICDI Transmembrane protein 184 homolog DDB_G0284525 OS=Dictyostelium discoideum GN=tmem184A PE=3 SV=1//2.85615e-39
estExt_Genemark1.C_370004	848.830300254195	7.29031162878567	6.8634	3.9265e-11	8.9139e-10	-//-
estExt_Genemark1.C_3_t10005	144.567647937676	347.155584289257	-1.2638	0.00078688	0.0041562	-//-
estExt_Genemark1.C_3_t10029	524.938899229529	52.2667537205423	3.3282	2.4774e-05	0.000201	-//-
estExt_Genemark1.C_3_t10031	937.10060600712	300.61218293957	1.6403	1.5773e-05	0.00013253	-//-
estExt_Genemark1.C_3_t10035	4.71990738486602	44.8640647856672	-3.2487	4.7961e-06	4.6792e-05	-//-
estExt_Genemark1.C_3_t10060	32.3517186183017	4.79267544330358	2.7549	0.00035564	0.0021044	-//-
estExt_Genemark1.C_3_t10068	46.1231913964408	9008.47632859346	-7.6096	1.4516e-31	2.6363e-29	sp|Q9Y8G7|C505_FUSOX Bifunctional P-450:NADPH-P450 reductase OS=Fusarium oxysporum GN=CYP505 PE=1 SV=1//0
estExt_Genemark1.C_3_t10075	439.66720719774	141.741637132301	1.6331	1.7925e-05	0.00014798	-//-
estExt_Genemark1.C_3_t10082	2443.51382164704	7554.88532684078	-1.6285	6.6212e-06	6.1919e-05	-//-
estExt_Genemark1.C_3_t10132	17.8926127644021	509.813732812347	-4.8325	1.1297e-24	1.0668e-22	sp|P32804|ZRT1_YEAST Zinc-regulated transporter 1 OS=Saccharomyces cerevisiae (strain ATCC 204508 / S288c) GN=ZRT1 PE=1 SV=1//4.41542e-57
estExt_Genemark1.C_3_t10143	17.4482252487047	53.895441052647	-1.6271	0.0061191	0.023453	-//-
estExt_Genemark1.C_3_t10152	347.38337926873	39.9954154944909	3.1186	6.487e-13	1.9145e-11	-//-
estExt_Genemark1.C_3_t10169	2685.38417468852	52.3538064106741	5.6807	0.00088592	0.0045669	-//-
estExt_Genemark1.C_3_t10172	6463.34645011667	23453.0717572668	-1.8594	6.429e-07	7.5517e-06	-//-
estExt_Genemark1.C_3_t10174	64.2450151860964	19.7135975505825	1.7044	0.0017717	0.0083659	-//-
estExt_Genemark1.C_3_t10187	50.6138877560534	19.7895713984553	1.3548	0.010649	0.036703	-//-
estExt_Genemark1.C_3_t10200	225.13824384753	42.3411039842275	2.4107	3.1119e-06	3.1806e-05	sp|P53388|DIP5_YEAST Dicarboxylic amino acid permease OS=Saccharomyces cerevisiae (strain ATCC 204508 / S288c) GN=DIP5 PE=1 SV=1//7.50323e-98
estExt_Genemark1.C_3_t10204	21.1951503933184	116.576924123518	-2.4595	3.6294e-05	0.00027912	-//-
estExt_Genemark1.C_3_t10221	45.5244239978378	10.0269482001451	2.1828	0.0041191	0.016981	sp|O13780|YEO2_SCHPO Uncharacterized protein C17G6.02c OS=Schizosaccharomyces pombe (strain 972 / ATCC 24843) GN=SPAC17G6.02c PE=4 SV=1//1.25904e-14
estExt_Genemark1.C_3_t10226	11.9564775792206	0.832545395160697	3.8441	0.0039484	0.016441	sp|C7GLH7|RSB1_YEAS2 Sphingoid long-chain base transporter RSB1 OS=Saccharomyces cerevisiae (strain JAY291) GN=RSB1 PE=3 SV=2//1.66298e-07
estExt_Genemark1.C_3_t10228	712.046510238538	91.5166765100043	2.9599	0.0024065	0.010913	-//-
estExt_Genemark1.C_3_t10234	396.67807988259	1004.40582589292	-1.3403	0.00012033	0.00079801	-//-
estExt_Genemark1.C_3_t10258	18.9498022135121	90.7094557308012	-2.2591	2.8939e-05	0.00022928	-//-
estExt_Genemark1.C_3_t10261	182.121106592671	401.071604978481	-1.139	0.013003	0.042876	-//-
estExt_Genemark1.C_3_t10371	2168.6035847423	102.47746856914	4.4034	3.3078e-08	4.8508e-07	sp|Q8NHS0|DNJB8_HUMAN DnaJ homolog subfamily B member 8 OS=Homo sapiens GN=DNAJB8 PE=1 SV=1//1.45213e-14
estExt_Genemark1.C_3_t10393	178.63146154293	542.075661316573	-1.6015	4.4848e-05	0.00033722	sp|Q5PPS7|TM53A_XENLA Transmembrane protein 53-A OS=Xenopus laevis GN=tmem53-a PE=2 SV=1//4.20835e-06
estExt_Genemark1.C_3_t10474	13.9585801989638	48.6722471380646	-1.8019	0.0036078	0.015293	-//-
estExt_Genemark1.C_3_t10486	154.217980729553	53.4791683550666	1.5279	0.00040135	0.0023282	-//-
estExt_Genemark1.C_3_t10488	72.468602155513	12.8648832353348	2.4939	8.3214e-06	7.4703e-05	sp|P0CT40|TF29_SCHPO Transposon Tf2-9 polyprotein OS=Schizosaccharomyces pombe (strain 972 / ATCC 24843) GN=Tf2-9 PE=3 SV=1//7.34256e-16
estExt_Genemark1.C_3_t10491	49.0842417216268	111.371142914073	-1.182	0.011694	0.039331	-//-
estExt_Genemark1.C_3_t10492	120.879245336189	703.50240445206	-2.541	3.7343e-10	7.1103e-09	-//-
estExt_Genemark1.C_3_t20018	12.4289341645372	53.9571691268212	-2.1181	0.00023601	0.0014549	-//-
estExt_Genemark1.C_3_t20057	178.542595865772	59.0030907297006	1.5974	0.0018776	0.0087782	-//-
estExt_Genemark1.C_3_t20065	1.74482252487047	14.9715713391941	-3.1011	0.0087192	0.031381	-//-
estExt_Genemark1.C_3_t20073	924.129042583219	450.33897517377	1.0371	0.0058518	0.022612	-//-
estExt_Genemark1.C_3_t20077	40.3180254928455	7886.94902890282	-7.6119	8.4242e-56	1.9889e-52	-//-
estExt_Genemark1.C_3_t20092	1637.58372390093	764.626429059318	1.0987	0.0020286	0.009428	sp|Q75JZ1|GTAC_DICDI GATA zinc finger domain-containing protein 3 OS=Dictyostelium discoideum GN=gtaC PE=3 SV=1//5.89249e-09
estExt_Genemark1.C_3_t20102	13.9726147337734	1.58911694244867	3.1363	0.0056033	0.021759	-//-
estExt_Genemark1.C_3_t20104	16.7044540337059	90.206130343089	-2.433	9.2529e-06	8.2128e-05	sp|Q5ZKQ3|RPAP3_CHICK RNA polymerase II-associated protein 3 OS=Gallus gallus GN=RPAP3 PE=2 SV=1//1.13049e-10
estExt_Genemark1.C_3_t20117	201.445123647832	1554.65497179424	-2.9481	3.8049e-09	6.2833e-08	-//-
estExt_Genemark1.C_3_t20127	8.69604355473315	51.6368052530422	-2.57	3.049e-05	0.00023758	-//-
estExt_Genemark1.C_3_t20134	48.583716066691	343.274595020426	-2.8208	9.9089e-11	2.0522e-09	-//-
estExt_Genemark1.C_3_t20157	1784.18608373645	418.871610558547	2.0907	8.2791e-08	1.1364e-06	sp|Q49W60|2NPD_STAS1 Probable nitronate monooxygenase OS=Staphylococcus saprophyticus subsp. saprophyticus (strain ATCC 15305 / DSM 20229) GN=SSP1854 PE=3 SV=1//6.48723e-34
estExt_Genemark1.C_3_t20197	13.2148089839649	66.6083765922363	-2.3335	8.5312e-05	0.00058067	sp|P38254|TTL_YEAST Probable tubulin--tyrosine ligase PBY1 OS=Saccharomyces cerevisiae (strain ATCC 204508 / S288c) GN=PBY1 PE=1 SV=2//1.07279e-19
estExt_Genemark1.C_3_t20251	182.953743484827	581.870057931344	-1.6692	1.0073e-05	8.8736e-05	sp|Q2UPI1|KEX1_ASPOR Pheromone-processing carboxypeptidase kex1 OS=Aspergillus oryzae (strain ATCC 42149 / RIB 40) GN=kex1 PE=3 SV=1//7.7022e-36
estExt_Genemark1.C_3_t20254	80.9354346849926	198.992584381548	-1.2979	0.0018987	0.008854	sp|Q09146|HBA1_SCHPO Brefeldin A resistance protein OS=Schizosaccharomyces pombe (strain 972 / ATCC 24843) GN=hba1 PE=1 SV=1//2.59466e-17
estExt_Genemark1.C_3_t20259	24.871902863884	116.720959908443	-2.2305	3.4087e-06	3.4689e-05	sp|Q00614|CACP_CANTR Carnitine O-acetyltransferase, mitochondrial OS=Candida tropicalis GN=CAT2 PE=3 SV=1//2.01541e-91
estExt_Genemark1.C_3_t20261	43.8497741470153	211.282913360678	-2.2685	0.00043212	0.0024763	-//-
estExt_Genemark1.C_3_t20289	62.5282617308451	24.9985195393392	1.3227	0.011184	0.038159	-//-
estExt_Genemark1.C_3_t20291	20.9098012288265	64.9432858019149	-1.635	0.0021972	0.010074	-//-
estExt_Genemark1.C_3_t20292	82.3949080453712	280.620014613454	-1.768	1.3432e-05	0.00011367	sp|Q9R6P9|THIO_MYCGA Thioredoxin OS=Mycoplasma gallisepticum (strain R(low / passage 15 / clone 2)) GN=trxA PE=3 SV=2//7.18605e-08
estExt_Genemark1.C_3_t20295	108.838560548111	3720.79873418349	-5.0954	2.955e-23	1.9933e-21	sp|P54861|DNM1_YEAST Dynamin-related protein DNM1 OS=Saccharomyces cerevisiae (strain ATCC 204508 / S288c) GN=DNM1 PE=1 SV=1//4.21779e-22
estExt_Genemark1.C_3_t20307	15.7034027238343	174.790206779153	-3.4765	1.259e-11	3.0706e-10	-//-
estExt_Genemark1.C_3_t20312	1592.62987997225	761.096817482454	1.0653	0.0046975	0.018926	sp|Q6GM14|DBNLB_XENLA Drebrin-like protein B OS=Xenopus laevis GN=dbnl-b PE=2 SV=1//4.61664e-08
estExt_Genemark1.C_3_t20313	185.437678756396	88.7072330222115	1.0638	0.0073315	0.027259	-//-
estExt_Genemark1.C_3_t20321	28.8761081033703	90.8503245842875	-1.6536	0.00074593	0.0039665	-//-
estExt_Genemark1.C_3_t20334	51.0021371325123	10.8848182112633	2.2282	0.0013819	0.0067272	-//-
estExt_Genemark1.C_450002	854.261310446052	2769.06960084581	-1.6967	4.2318e-06	4.1805e-05	-//-
estExt_Genemark1.C_450003	208.050198905665	44.8893894016247	2.2125	2.7788e-07	3.4898e-06	-//-
estExt_Genemark1.C_4_t10016	23.3983949686958	1.58911694244867	3.8801	8.9789e-05	0.00060569	-//-
estExt_Genemark1.C_4_t10021	265.577862555451	117.210039522457	1.18	0.0050859	0.020175	sp|P87000|ACU15_NEUCR Transcriptional activator protein acu-15 OS=Neurospora crassa (strain ATCC 24698 / 74-OR23-1A / CBS 708.71 / DSM 1257 / FGSC 987) GN=acu-15 PE=1 SV=2//2.58367e-29
estExt_Genemark1.C_4_t10046	748.407151694536	280.305040379704	1.4168	0.00032582	0.0019524	-//-
estExt_Genemark1.C_4_t10079	3.97613616986713	28.5423768899017	-2.8437	0.00042428	0.0024373	sp|Q9Y7D0|LOVC_ASPTE Enoyl reductase LovC OS=Aspergillus terreus GN=lovC PE=1 SV=1//4.7081e-20
estExt_Genemark1.C_4_t10090	46.5956479817574	16.2963632798079	1.5156	0.007548	0.027888	-//-
estExt_Genemark1.C_4_t10107	1673.89748502438	634.964612067667	1.3985	0.00015568	0.00099072	sp|P0CP14|NCB5R_CRYNJ NADH-cytochrome b5 reductase 1 OS=Cryptococcus neoformans var. neoformans serotype D (strain JEC21 / ATCC MYA-565) GN=CBR1 PE=3 SV=1//1.17716e-104
estExt_Genemark1.C_4_t10149	15.2169116037081	67.9078439168925	-2.1579	0.00024915	0.0015319	-//-
estExt_Genemark1.C_4_t10158	1852.95446369016	58.8258184179975	4.9772	2.7362e-08	4.0886e-07	sp|P0CG11|CTF8_BOVIN Chromosome transmission fidelity protein 8 homolog OS=Bos taurus GN=CHTF8 PE=3 SV=1//1.68182e-08
estExt_Genemark1.C_4_t10169	27.6879493726741	88.2371441612767	-1.6721	0.0015622	0.0075411	-//-
estExt_Genemark1.C_4_t10233	5.49174766948413	46.1128828784082	-3.0698	2.9323e-05	0.00023154	-//-
estExt_Genemark1.C_4_t10237	1214.22794463231	561.437881175189	1.1128	0.0037027	0.015667	sp|O14267|YFPC_SCHPO Uncharacterized UPF0442 protein C7D4.12c OS=Schizosaccharomyces pombe (strain 972 / ATCC 24843) GN=SPAC7D4.12c PE=3 SV=1//5.1703e-16
estExt_Genemark1.C_4_t10244	56.5780920108541	142.020207907834	-1.3278	0.0038045	0.016033	-//-
estExt_Genemark1.C_4_t10303	55.3337951409194	13.2811559329151	2.0588	0.00027143	0.0016602	-//-
estExt_Genemark1.C_4_t10319	5.4636785998649	26.2726622480378	-2.2656	0.0027854	0.012315	-//-
estExt_Genemark1.C_4_t10335	23.6556750635685	2.81261041923214	3.0722	0.0005603	0.0030764	sp|Q08632|SDR1_PICAB Short-chain type dehydrogenase/reductase OS=Picea abies PE=2 SV=1//2.33362e-15
estExt_Genemark1.C_4_t10346	147.96842731026	43.3366759173928	1.7716	7.5474e-05	0.00052564	-//-
estExt_Genemark1.C_4_t10347	847.137016530174	271.287909886423	1.6428	1.3565e-05	0.00011438	-//-
estExt_Genemark1.C_4_t10363	27.9171603979276	82.4378179425487	-1.5622	0.0028299	0.012488	sp|Q9P227|RHG23_HUMAN Rho GTPase-activating protein 23 OS=Homo sapiens GN=ARHGAP23 PE=1 SV=2//9.18046e-27
estExt_Genemark1.C_4_t10366	4.50473089442215	27.3695326450334	-2.6031	0.0037778	0.015956	-//-
estExt_Genemark1.C_4_t10384	85.8284149558737	0.807220779203121	6.7323	9.5173e-09	1.5081e-07	-//-
estExt_Genemark1.C_4_t10385	2318.81718284264	63.5171953974708	5.1901	0.00082447	0.0042971	-//-
estExt_Genemark1.C_4_t10406	1569.79280726603	576.855794807301	1.4443	0.00014587	0.00093584	-//-
estExt_Genemark1.C_4_t10427	927.571984690141	456.630547937952	1.0224	0.0035596	0.015198	-//-
estExt_Genemark1.C_4_t10431	416.984573504335	1824.51997987877	-2.1295	1.44e-07	1.9208e-06	-//-
estExt_Genemark1.C_4_t10441	1044.83515590348	464.553974965677	1.1694	0.0026441	0.011779	-//-
estExt_Genemark1.C_4_t10445	69.7648319251997	166.32388397406	-1.2534	0.0041992	0.017272	-//-
estExt_Genemark1.C_4_t10471	133.036864871044	463.699271885998	-1.8014	6.5786e-06	6.188e-05	-//-
estExt_Genemark1.C_4_t10472	305.007113016902	153.259570742504	0.99287	0.013898	0.045447	sp|A4IQ61|PANB_GEOTN 3-methyl-2-oxobutanoate hydroxymethyltransferase OS=Geobacillus thermodenitrificans (strain NG80-2) GN=panB PE=3 SV=1//1.80567e-81
estExt_Genemark1.C_4_t10488	101.630059423375	1528.14807581082	-3.9104	4.6117e-21	2.7918e-19	sp|Q304B9|NCASE_ARATH Neutral ceramidase OS=Arabidopsis thaliana GN=At2g38010 PE=3 SV=1//1.60544e-169
estExt_Genemark1.C_4_t10495	1436.10091859732	186.79405307193	2.9426	0.012367	0.041242	-//-
estExt_Genemark1.C_4_t20020	37.8294317529762	11.717363606424	1.6909	0.010252	0.035649	-//-
estExt_Genemark1.C_4_t20045	2398.99994328541	1246.98199848856	0.94399	0.0068481	0.025746	sp|P17571|NIA1_MAIZE Nitrate reductase [NADH] (Fragment) OS=Zea mays PE=1 SV=2//4.61052e-59
estExt_Genemark1.C_4_t20054	267.593999710004	516.100560597148	-0.94761	0.009148	0.032528	-//-
estExt_Genemark1.C_4_t20066	1.98806808493357	21.9073383445737	-3.462	0.008849	0.031752	sp|Q9BZP6|CHIA_HUMAN Acidic mammalian chitinase OS=Homo sapiens GN=CHIA PE=1 SV=1//5.07031e-27
estExt_Genemark1.C_4_t20071	248.340155328891	4136.58862099936	-4.0581	1.8953e-23	1.356e-21	sp|Q9HDX2|YKN3_SCHPO Uncharacterized lactate 2-monooxygenase PB1A11.03 OS=Schizosaccharomyces pombe (strain 972 / ATCC 24843) GN=SPAPB1A11.03 PE=3 SV=1//2.50201e-24
estExt_Genemark1.C_4_t20131	1.24429686993468	16.16974020002	-3.6999	0.0022488	0.010289	sp|P0CR92|TOF1_CRYNJ Topoisomerase 1-associated factor 1 OS=Cryptococcus neoformans var. neoformans serotype D (strain JEC21 / ATCC MYA-565) GN=TOF1 PE=3 SV=1//4.91646e-56
estExt_Genemark1.C_4_t20134	267.617410311324	730.053637475631	-1.4478	0.00017916	0.001134	-//-
estExt_Genemark1.C_4_t20135	200.846356249229	554.157059505164	-1.4642	8.1271e-05	0.00055779	-//-
estExt_Genemark1.C_4_t20225	38.858552132467	219.313972715112	-2.4967	3.1526e-08	4.652e-07	-//-
estExt_Genemark1.C_4_t20235	32.164611197477	588.750430725428	-4.1941	3.0317e-20	1.7043e-18	-//-
estExt_Genemark1.C_4_t20246	785.221556732742	292.250325529747	1.4259	0.00013473	0.00088118	sp|D3ZGS3|OCRL_RAT Inositol polyphosphate 5-phosphatase OCRL-1 OS=Rattus norvegicus GN=Ocrl PE=1 SV=1//6.65845e-82
estExt_Genemark1.C_4_t20255	583.883991765176	142.146830987622	2.0383	2.5347e-07	3.2348e-06	-//-
estExt_Genemark1.C_4_t20256	67.9779057959004	11.2504416769285	2.5951	6.9042e-06	6.3925e-05	sp|O14388|RL27A_SCHPO 60S ribosomal protein L27-A OS=Schizosaccharomyces pombe (strain 972 / ATCC 24843) GN=rpl2701 PE=2 SV=2//6.60467e-59
estExt_Genemark1.C_4_t20284	1211.22025049422	2832.06445843138	-1.2254	0.0012393	0.0061084	-//-
estExt_Genemark1.C_4_t20287	55.8202862610456	294.081609789512	-2.3974	3.3488e-08	4.8806e-07	-//-
estExt_Genemark1.C_580004	31.636016472922	135.095519744714	-2.0943	1.1156e-05	9.6813e-05	-//-
estExt_Genemark1.C_5_t10011	1715.83879895693	4669.68674388342	-1.4444	0.00011021	0.00073296	sp|Q9Y7T0|YCJ3_SCHPO Uncharacterized J domain-containing protein C63.03 OS=Schizosaccharomyces pombe (strain 972 / ATCC 24843) GN=SPCC63.03 PE=3 SV=2//4.19638e-13
estExt_Genemark1.C_5_t10018	440.71030298213	161.28112930262	1.4503	0.0026849	0.011893	-//-
estExt_Genemark1.C_5_t10077	100.600939043884	34.7104935057342	1.5352	0.0014254	0.0069246	sp|Q9P6I2|DUG1_SCHPO Cys-Gly metallodipeptidase dug1 OS=Schizosaccharomyces pombe (strain 972 / ATCC 24843) GN=dug1 PE=2 SV=2//8.92874e-07
estExt_Genemark1.C_5_t10082	40.6033746573375	173.926002905156	-2.0988	3.0355e-05	0.00023758	-//-
estExt_Genemark1.C_5_t10092	114.802764802911	227.169337805785	-0.98461	0.01442	0.046767	-//-
estExt_Genemark1.C_5_t10121	100.516731835027	0.390948081622773	8.0062	4.3971e-11	9.7025e-10	sp|Q12382|DGK1_YEAST CTP-dependent diacylglycerol kinase 1 OS=Saccharomyces cerevisiae (strain ATCC 204508 / S288c) GN=DGK1 PE=1 SV=1//1.32121e-31
estExt_Genemark1.C_5_t10132	20.7226938080018	84.7439360426293	-2.0319	0.00028485	0.0017333	-//-
estExt_Genemark1.C_5_t10138	206.993009456555	100.548052776984	1.0417	0.011218	0.038218	-//-
estExt_Genemark1.C_5_t10166	39.6584614867043	1.58911694244867	4.6413	8.5241e-06	7.6006e-05	sp|P83436|COG7_HUMAN Conserved oligomeric Golgi complex subunit 7 OS=Homo sapiens GN=COG7 PE=1 SV=1//7.19839e-17
estExt_Genemark1.C_5_t10185	1993.02675679993	11.9563639923014	7.381	1.0241e-15	3.8998e-14	-//-
estExt_Genemark1.C_5_t10186	261.475415572298	18.4141302259263	3.8278	4.2631e-06	4.1939e-05	-//-
estExt_Genemark1.C_5_t10265	63.0849255250194	12.2096101518771	2.3693	6.2418e-05	0.00044793	sp|Q96VC9|LIP3_YARLI Lipase 3 OS=Yarrowia lipolytica (strain CLIB 122 / E 150) GN=LIP3 PE=3 SV=1//5.99114e-32
estExt_Genemark1.C_5_t10266	6.9792900994819	161.103856990917	-4.5288	3.6177e-15	1.2561e-13	-//-
estExt_Genemark1.C_5_t10279	6945.43591695013	3207.64055234569	1.1146	0.0095439	0.033631	-//-
estExt_Genemark1.C_5_t10289	103.702334717166	364.574142582018	-1.8138	1.3168e-05	0.00011184	-//-
estExt_Genemark1.C_5_t10290	56.2506392419333	20.6474414095735	1.4459	0.010772	0.037021	-//-
estExt_Genemark1.C_5_t10291	3705.10453694752	84.819909890502	5.449	3.9888e-36	1.1772e-33	-//-
estExt_Genemark1.C_5_t10292	220.848689443551	96.3235977270063	1.1971	0.0022966	0.010447	-//-
estExt_Genemark1.C_5_t10296	3485.63093626576	427.918810647167	3.026	0.00027874	0.0017005	-//-
estExt_Genemark1.C_5_t10309	437.524759229901	137.806831700116	1.6667	1.6527e-05	0.0001374	-//-
estExt_Genemark1.C_5_t10323	92.6627012389598	37.1574804593011	1.3183	0.0054868	0.021483	-//-
estExt_Genemark1.C_5_t10325	1040.48486402188	552.485645687521	0.91325	0.012089	0.040542	-//-
estExt_Genemark1.C_5_t10327	57.7943198111695	124.275596539064	-1.1045	0.014986	0.048336	sp|O36027|WSP1_SCHPO Wiskott-Aldrich syndrome protein homolog 1 OS=Schizosaccharomyces pombe (strain 972 / ATCC 24843) GN=wsp1 PE=1 SV=3//2.32823e-08
estExt_Genemark1.C_5_t10331	769.602361217765	1575.73927637353	-1.0338	0.0053925	0.021184	sp|Q7XHL3|TYDC1_ORYSJ Tyrosine decarboxylase 1 OS=Oryza sativa subsp. japonica GN=Os07g0437500 PE=2 SV=1//1.24018e-121
estExt_Genemark1.C_5_t10333	1264.08408576847	506.700393933063	1.3189	0.00036827	0.0021737	-//-
estExt_Genemark1.C_5_t10349	75.4577215503181	13.54548093475	2.4779	7.9398e-06	7.1823e-05	-//-
estExt_Genemark1.C_5_t10358	56.5219538716156	19.8766240885871	1.5077	0.0076311	0.02802	-//-
estExt_Genemark1.C_5_t10371	210.987838629531	1069.3712585438	-2.3415	5.2845e-10	9.9021e-09	-//-
estExt_Genemark1.C_5_t10382	53.7480109672543	544.046225546327	-3.3394	2.2149e-15	8.0453e-14	sp|P29717|EXG1_CANAL Glucan 1,3-beta-glucosidase OS=Candida albicans (strain SC5314 / ATCC MYA-2876) GN=XOG1 PE=1 SV=4//1.06191e-24
estExt_Genemark1.C_5_t10400	465.231401605684	201.164167491021	1.2096	0.0016842	0.0079686	sp|Q9SMR2|TBCC_ARATH Tubulin-folding cofactor C OS=Arabidopsis thaliana GN=TFCC PE=1 SV=1//1.13626e-15
estExt_Genemark1.C_5_t10408	214.117303372432	69.3450131635957	1.6265	0.00014809	0.00094755	-//-
estExt_Genemark1.C_5_t10423	262.364249733603	7913.50821717944	-4.9147	8.4689e-31	1.333e-28	sp|Q2L4W6|SPO5_SCHPO Sporulation-specific protein 5 OS=Schizosaccharomyces pombe (strain 972 / ATCC 24843) GN=spo5 PE=1 SV=1//1.02898e-18
estExt_Genemark1.C_5_t10426	947.962449001102	2264.55975910419	-1.2563	0.00040237	0.0023284	-//-
estExt_Genemark1.C_5_t10464	621.016473505793	1968.71335977958	-1.6645	1.1194e-05	9.6813e-05	sp|Q9Y7K9|YGI7_SCHPO PARP-type zinc finger-containing protein C2A9.07c OS=Schizosaccharomyces pombe (strain 972 / ATCC 24843) GN=SPBC2A9.07c PE=1 SV=3//4.65919e-06
estExt_Genemark1.C_5_t10466	69.6525556467229	206.74665100839	-1.5696	0.00010635	0.00071334	-//-
estExt_Genemark1.C_5_t10472	15.1888425340889	67.2130004437788	-2.1457	0.00013712	0.00089431	-//-
estExt_Genemark1.C_5_t10493	26.4296179679298	71.451701267455	-1.4348	0.0084659	0.030751	-//-
estExt_Genemark1.C_5_t20010	34.1526792824106	81.6923252375198	-1.2582	0.014816	0.04792	-//-
estExt_Genemark1.C_5_t20012	15.7034027238343	379.545713921212	-4.5951	1.1363e-20	6.5432e-19	-//-
estExt_Genemark1.C_5_t20016	363.662138789847	156.941130015113	1.2124	0.0029249	0.01286	-//-
estExt_Genemark1.C_5_t20035	8.23762150422619	83.1437402579215	-3.3353	7.4694e-08	1.0373e-06	-//-
estExt_Genemark1.C_5_t20039	413.855049631523	813.9776850133	-0.97586	0.0099137	0.034676	-//-
estExt_Genemark1.C_5_t20070	7.72306131448078	37.9647012385043	-2.2974	0.0010871	0.0054841	-//-
estExt_Genemark1.C_5_t20071	25.6858467529309	81.5292986995152	-1.6663	0.0019013	0.008854	sp|Q8LG53|UN932_ARATH UNC93-like protein 2 OS=Arabidopsis thaliana GN=At1g18010 PE=2 SV=2//2.09905e-53
estExt_Genemark1.C_5_t20081	27.9171603979276	107.903259411383	-1.9505	0.00010875	0.0007253	-//-
estExt_Genemark1.C_5_t20101	249.584452198826	120.084378015864	1.0555	0.0088895	0.031815	-//-
estExt_Genemark1.C_5_t20114	104.591109748561	46.9454282735689	1.1557	0.012899	0.042593	sp|P24665|PRTA_ASPNG Aspergillopepsin-2 OS=Aspergillus niger PE=1 SV=1//2.92177e-30
estExt_Genemark1.C_5_t20115	316.215160912824	55.9119095349351	2.4997	1.8593e-09	3.2517e-08	-//-
estExt_Genemark1.C_5_t20116	4158.82373022986	1881.69177551315	1.1441	0.0060262	0.023199	-//-
estExt_Genemark1.C_5_t20139	93.1912959635148	20.180519480078	2.2072	1.0692e-05	9.3147e-05	sp|O14205|VPS74_SCHPO Vacuolar protein sorting-associated protein 74 OS=Schizosaccharomyces pombe (strain 972 / ATCC 24843) GN=vps74 PE=1 SV=2//5.42362e-68
estExt_Genemark1.C_5_t20158	2085.72218557681	693.070262396593	1.5895	0.0069364	0.026036	-//-
estExt_Genemark1.C_5_t20164	1638.38363325517	487.784527202923	1.748	1.553e-06	1.6516e-05	-//-
estExt_Genemark1.C_5_t20168	18.9076986090833	2.78728580327456	2.762	0.0049073	0.019571	-//-
estExt_Genemark1.C_5_t20186	53.3597615907954	202.308520188492	-1.9227	2.0547e-05	0.00016844	-//-
estExt_Genemark1.C_5_t20190	665.310576038595	68.1610900764682	3.287	1.046e-11	2.6555e-10	sp|P38889|SKN7_YEAST Transcription factor SKN7 OS=Saccharomyces cerevisiae (strain ATCC 204508 / S288c) GN=SKN7 PE=1 SV=1//1.82946e-22
estExt_Genemark1.C_5_t20201	264.076285590644	116.214467589292	1.1842	0.0049599	0.019714	-//-
estExt_Genemark1.C_600003	5.9642042548007	30.6237403778035	-2.3602	0.0012293	0.0060718	sp|P07871|THIKB_RAT 3-ketoacyl-CoA thiolase B, peroxisomal OS=Rattus norvegicus GN=Acaa1b PE=1 SV=2//2.3917e-98
estExt_Genemark1.C_6_t10033	80.818499938216	2337.15107892529	-4.8539	1.022e-28	1.4193e-26	-//-
estExt_Genemark1.C_6_t10040	283.484509854663	111.244519834285	1.3495	0.0013052	0.0063934	-//-
estExt_Genemark1.C_6_t10086	29.1754918026719	77.6704671152027	-1.4126	0.0084222	0.030686	sp|O13785|USE1_SCHPO Protein transport protein use1 OS=Schizosaccharomyces pombe (strain 972 / ATCC 24843) GN=use1 PE=3 SV=1//2.66412e-06
estExt_Genemark1.C_6_t10097	42.6475808815095	15.6521690386093	1.4461	0.013079	0.043069	sp|P13676|ACPH_RAT Acylamino-acid-releasing enzyme OS=Rattus norvegicus GN=Apeh PE=1 SV=1//9.31643e-16
estExt_Genemark1.C_6_t10157	53.0603778914939	12.9661816991651	2.0329	0.00046777	0.0026548	sp|P23262|NHG1_PSEPU Salicylate hydroxylase OS=Pseudomonas putida GN=nahG PE=1 SV=4//6.64144e-12
estExt_Genemark1.C_6_t10186	836.443528823997	4854.701750811	-2.537	1.576e-11	3.7584e-10	-//-
estExt_Genemark1.C_6_t10208	1544.16309865234	227.408338191662	2.7635	1.8443e-12	4.9482e-11	-//-
estExt_Genemark1.C_6_t10223	63.0708909902098	158.667948879609	-1.331	0.0033664	0.014442	-//-
estExt_Genemark1.C_6_t10245	25.1853210979951	175.341014467341	-2.7995	9.6631e-09	1.5092e-07	-//-
estExt_Genemark1.C_6_t10253	60.24080994661	576.86212867018	-3.2594	8.0401e-15	2.7118e-13	sp|P40986|CDC1_YEAST Cell division control protein 1 OS=Saccharomyces cerevisiae (strain ATCC 204508 / S288c) GN=CDC1 PE=1 SV=2//5.60518e-21
estExt_Genemark1.C_6_t10278	72.7679858548145	22.7794541293904	1.6756	0.00088906	0.0045731	sp|P38776|YHK8_YEAST Probable drug/proton antiporter YHK8 OS=Saccharomyces cerevisiae (strain ATCC 204508 / S288c) GN=YHK8 PE=1 SV=1//1.32238e-81
estExt_Genemark1.C_6_t10285	445.30395868362	871.238133056865	-0.96828	0.011292	0.038361	sp|O59737|GYP1_SCHPO GTPase-activating protein gyp1 OS=Schizosaccharomyces pombe (strain 972 / ATCC 24843) GN=gyp1 PE=3 SV=1//1.95197e-40
estExt_Genemark1.C_6_t10323	714.717612060843	24724.6692066172	-5.1124	5.8172e-34	1.3734e-31	-//-
estExt_Genemark1.C_6_t10328	98.2713836552205	22.942480667395	2.0987	0.0021219	0.0098041	-//-
estExt_Genemark1.C_6_t10398	73.5398261394326	568.487614370156	-2.9505	4.6837e-05	0.00034775	-//-
estExt_Genemark1.C_6_t10400	4159.94159802669	40.4623374239864	6.6838	9.7511e-11	2.0374e-09	-//-
estExt_Genemark1.C_6_t10412	123.868364730994	13.2558313169576	3.2241	2.4583e-10	4.7573e-09	-//-
estExt_Genemark1.C_6_t10415	117.291358542781	289.539013574345	-1.3037	0.0010894	0.0054841	-//-
estExt_Genemark1.C_6_t10444	385.563674391946	156.66255923958	1.2993	0.00058363	0.0031897	-//-
estExt_Genemark1.C_6_t20049	12.4289341645372	0.416272697580349	4.9	0.0096857	0.03403	-//-
estExt_Genemark1.C_6_t20050	298.603179714704	33.548728103125	3.1539	1.4903e-06	1.5993e-05	-//-
estExt_Genemark1.C_6_t20051	154.087011447966	66.2063496683544	1.2187	0.0080278	0.02934	sp|Q92383|MAG1_SCHPO DNA-3-methyladenine glycosylase 1 OS=Schizosaccharomyces pombe (strain 972 / ATCC 24843) GN=mag1 PE=1 SV=1//1.94948e-08
estExt_Genemark1.C_6_t20067	57.0224795265514	245.906354176281	-2.1085	7.6161e-07	8.7716e-06	-//-
estExt_Genemark1.C_6_t20089	6855.59498502665	1910.19300396546	1.8436	0.00020625	0.0012781	-//-
estExt_Genemark1.C_6_t20107	15.7314717934535	0.416272697580349	5.24	0.014061	0.045841	sp|P53693|RDS1_SCHPO Protein rds1 OS=Schizosaccharomyces pombe (strain 972 / ATCC 24843) GN=rds1 PE=2 SV=2//6.31005e-115
estExt_Genemark1.C_6_t20116	24.9280410031224	72.9901689779885	-1.5499	0.0041213	0.016981	-//-
estExt_Genemark1.C_6_t20191	199.77047379701	1624.97179948743	-3.024	0.0035724	0.015225	-//-
estExt_Genemark1.C_6_t20202	1371.33692127283	592.137595400865	1.2116	0.00068108	0.0036381	-//-
estExt_Genemark1.C_6_t20203	149.399831601019	19.0329998511673	2.9726	1.2197e-09	2.1816e-08	-//-
estExt_Genemark1.C_6_t20208	33.610050023046	0.781896163245545	5.4258	7.5129e-08	1.0373e-06	sp|O13755|OSM1_SCHPO Fumarate reductase OS=Schizosaccharomyces pombe (strain 972 / ATCC 24843) GN=osm1 PE=3 SV=1//1.14959e-128
estExt_Genemark1.C_770001	0	21.555960652607	-Inf	9.6365e-06	8.5213e-05	-//-
estExt_Genemark1.C_7_t10041	22.6686582885066	5.31024660471423	2.0938	0.0087475	0.031435	-//-
estExt_Genemark1.C_7_t10113	499.108107790113	1000.49634507669	-1.0033	0.0084529	0.030751	sp|O74893|RS20_SCHPO 40S ribosomal protein S20 OS=Schizosaccharomyces pombe (strain 972 / ATCC 24843) GN=rps20 PE=1 SV=1//2.32772e-50
estExt_Genemark1.C_7_t10131	145.535971709629	910.595688173036	-2.6454	4.1375e-11	9.3035e-10	sp|Q54DW2|ERGI3_DICDI Probable endoplasmic reticulum-Golgi intermediate compartment protein 3 OS=Dictyostelium discoideum GN=ergic3 PE=3 SV=1//2.0238e-06
estExt_Genemark1.C_7_t10298	2019.50797269862	4671.532295588	-1.2099	0.00080093	0.0041929	-//-
estExt_Genemark1.C_7_t10323	105.33488096356	399.753136065189	-1.9241	1.1857e-05	0.00010143	-//-
estExt_Genemark1.C_7_t10336	289.95861583091	1583.48068611017	-2.4492	2.1461e-10	4.2578e-09	-//-
estExt_Genemark1.C_7_t10349	620.501913316047	314.616673892996	0.97984	0.0067398	0.02546	-//-
estExt_Genemark1.C_7_t10388	709.946284134948	327.000389425137	1.1184	0.0020995	0.0097192	-//-
estExt_Genemark1.C_7_t10407	1.74482252487047	70.5938312563367	-5.3384	2.6632e-11	6.1046e-10	-//-
estExt_Genemark1.C_7_t10409	19.6655043588918	114.122025259131	-2.5368	5.6471e-07	6.6999e-06	-//-
estExt_Genemark1.C_7_t10422	101.045326559582	34.167597728366	1.5643	0.0016229	0.0077407	-//-
estExt_Genemark1.C_7_t10449	64.7455408410322	528.414636144294	-3.0288	4.7991e-13	1.4526e-11	-//-
estExt_Genemark1.C_7_t10453	51.1003788761795	255.183064692017	-2.3201	1.6315e-07	2.1399e-06	sp|A7F075|MCA1_SCLS1 Metacaspase-1 OS=Sclerotinia sclerotiorum (strain ATCC 18683 / 1980 / Ss-1) GN=casA PE=3 SV=1//5.9787e-16
estExt_Genemark1.C_7_t10454	82.263938763785	636.749992074898	-2.9524	1.6172e-12	4.3887e-11	-//-
estExt_Genemark1.C_7_t10473	25.6858467529309	4.79267544330358	2.4221	0.0015928	0.007628	-//-
estExt_Genemark1.C_7_t20014	262.82733025241	71.5276751153277	1.8775	5.0893e-06	4.9028e-05	-//-
estExt_Genemark1.C_7_t20015	852.755015883034	335.26094837113	1.3468	0.00053573	0.0029822	-//-
estExt_Genemark1.C_7_t20023	97.1814666681915	18.7686748493324	2.3724	2.0994e-06	2.174e-05	-//-
estExt_Genemark1.C_7_t20025	13.9445456641542	73.1310378314748	-2.3908	0.00031627	0.0019049	-//-
estExt_Genemark1.C_7_t20040	147.842116496973	507.004289324554	-1.7779	3.4744e-06	3.5056e-05	-//-
estExt_Genemark1.C_7_t20041	26.387514363501	137.643805162111	-2.383	6.6312e-07	7.7507e-06	sp|P32386|YBT1_YEAST ATP-dependent bile acid permease OS=Saccharomyces cerevisiae (strain ATCC 204508 / S288c) GN=YBT1 PE=1 SV=2//0
estExt_Genemark1.C_7_t20047	26.6728635279929	1147.46433221946	-5.4269	2.9143e-31	4.9147e-29	sp|P22944|NIR_EMENI Nitrite reductase [NAD(P)H] OS=Emericella nidulans (strain FGSC A4 / ATCC 38163 / CBS 112.46 / NRRL 194 / M139) GN=niiA PE=3 SV=2//1.15429e-88
estExt_Genemark1.C_7_t20099	0.500525654935794	10.9861166750937	-4.4561	0.0094766	0.033495	sp|Q6TU48|MAOX_DICDI NADP-dependent malic enzyme OS=Dictyostelium discoideum GN=malA PE=2 SV=1//4.20214e-148
estExt_Genemark1.C_7_t20100	185.395575151968	628.220363147689	-1.7607	7.8222e-06	7.1032e-05	-//-
estExt_Genemark1.C_7_t20106	415.075935900138	61.2079103659509	2.7616	5.0435e-11	1.0825e-09	sp|A2R5N0|EGLD_ASPNC Probable endo-beta-1,4-glucanase D OS=Aspergillus niger (strain CBS 513.88 / FGSC A1513) GN=eglD PE=3 SV=1//1.10167e-38
estExt_Genemark1.C_7_t20112	31.3927709128589	134.248728575855	-2.0964	1.2005e-05	0.00010233	-//-
estExt_Genemark1.C_7_t20137	27.1593546481191	158.732843885222	-2.5471	1.244e-07	1.6688e-06	-//-
estExt_Genemark1.C_7_t20138	41.5763568975898	106.36479170085	-1.3552	0.0033705	0.014442	-//-
estExt_Genemark1.C_7_t20140	3.74692514461365	844.06487431217	-7.8155	2.2886e-24	2.0013e-22	-//-
estExt_Genemark1.C_7_t20145	7.2365701943546	119.859623403685	-4.0499	1.1463e-11	2.8489e-10	-//-
estExt_Genemark1.C_7_t20153	2.24534817980627	22.4502341219419	-3.3217	0.00095905	0.0049118	-//-
estExt_Genemark1.C_7_t20154	2.50262827467897	19.2720002370446	-2.945	0.0063833	0.024347	-//-
estExt_Genemark1.C_7_t20163	18.6784875838298	0.390948081622773	5.5783	3.0464e-05	0.00023758	-//-
estExt_Genemark1.C_7_t20172	48.3124014370087	1519.84636842723	-4.9754	2.0843e-29	3.0757e-27	sp|O94524|GTO2_SCHPO Glutathione S-transferase omega-like 2 OS=Schizosaccharomyces pombe (strain 972 / ATCC 24843) GN=gto2 PE=3 SV=1//1.31037e-98
estExt_Genemark1.C_7_t20193	70.1250122320394	187.62976539853	-1.4199	0.00038251	0.002241	-//-
estExt_Genemark1.C_870002	7.22253565954499	0	Inf	0.0078473	0.028725	-//-
estExt_Genemark1.C_8_t10008	446.754055977489	228.989543223291	0.9642	0.012489	0.04159	sp|Q59U10|BCR1_CANAL Biofilm and cell wall regulator 1 OS=Candida albicans (strain SC5314 / ATCC MYA-2876) GN=BCR1 PE=1 SV=1//6.94917e-20
estExt_Genemark1.C_8_t10009	720.354304416812	62.4203250004752	3.5286	0.00014536	0.00093514	-//-
estExt_Genemark1.C_8_t10013	187.472508914059	56.3281822325154	1.7348	7.9809e-05	0.00055096	-//-
estExt_Genemark1.C_8_t10015	20.9238357636361	91.3425711297406	-2.1261	4.7111e-05	0.00034868	-//-
estExt_Genemark1.C_8_t10016	468.688319117506	1200.43701909093	-1.3569	0.00034257	0.0020322	sp|Q8R151|ZNFX1_MOUSE NFX1-type zinc finger-containing protein 1 OS=Mus musculus GN=Znfx1 PE=2 SV=3//1.39827e-17
estExt_Genemark1.C_8_t10020	25.6998812877405	68.4111693046047	-1.4125	0.012625	0.041864	sp|Q7JP68|KAPC2_CAEEL cAMP-dependent protein kinase, catalytic subunit-like OS=Caenorhabditis elegans GN=F47F2.1 PE=1 SV=1//5.48694e-13
estExt_Genemark1.C_8_t10023	3.50367958455056	49.4794679172677	-3.8199	1.3579e-06	1.497e-05	-//-
estExt_Genemark1.C_8_t10031	72.183252991021	25.0238441552968	1.5284	0.0040542	0.016793	-//-
estExt_Genemark1.C_8_t10032	31.1495253527958	124.742518468559	-2.0017	3.9833e-05	0.0003024	-//-
estExt_Genemark1.C_8_t10041	879.699194040709	444.004665088494	0.98644	0.011341	0.038472	-//-
estExt_Genemark1.C_8_t10045	57.2516905518049	14.9968959551517	1.9327	0.00085642	0.0044342	-//-
estExt_Genemark1.C_8_t10047	165.875074609472	42.808025913723	1.9541	1.138e-05	9.806e-05	-//-
estExt_Genemark1.C_8_t10057	11.4278828546656	53.453843739109	-2.2257	0.00012442	0.00082283	-//-
estExt_Genemark1.C_8_t10063	1198.09430718741	638.342275948786	0.90834	0.0093159	0.033025	-//-
estExt_Genemark1.C_8_t10074	630.998858404979	29.537948823067	4.417	8.0709e-19	3.8266e-17	-//-
estExt_Genemark1.C_8_t10081	76.2435963697458	30.3847399919261	1.3273	0.006559	0.024857	sp|P0DKI3|TRNH1_ARATH Tropinone reductase homolog At1g07440 OS=Arabidopsis thaliana GN=At1g07440 PE=1 SV=1//6.7792e-25
estExt_Genemark1.C_8_t10109	25.6577776833117	96.3346765692654	-1.9087	0.00015461	0.00098657	-//-
estExt_Genemark1.C_8_t10128	666.073158516524	41576.1519246789	-5.9639	9.4035e-17	3.9646e-15	-//-
estExt_Genemark1.C_8_t10130	20797.2479976324	109685.621275826	-2.3989	4.5425e-11	9.9304e-10	-//-
estExt_Genemark1.C_8_t10167	89.2151597936477	257.188454332046	-1.5275	0.00029661	0.0018002	-//-
estExt_Genemark1.C_8_t10170	104.118653163245	321.994038211913	-1.6288	6.2119e-05	0.00044715	-//-
estExt_Genemark1.C_8_t10192	37.3850442372788	147.445998750077	-1.9797	2.8163e-05	0.00022388	-//-
estExt_Genemark1.C_8_t10199	42.6054772770807	99.0887258457626	-1.2177	0.015384	0.049417	-//-
estExt_Genemark1.C_8_t10226	40.6174091921471	237.269092922363	-2.5464	1.5137e-08	2.3207e-07	-//-
estExt_Genemark1.C_8_t10234	1640.5586905011	158.113974259981	3.3752	3.8193e-17	1.6699e-15	-//-
estExt_Genemark1.C_8_t10239	5.72095869473761	54.4240910563167	-3.2499	1.3632e-06	1.497e-05	-//-
estExt_Genemark1.C_8_t10240	43.6205631217619	646.196062991517	-3.8889	1.1454e-18	5.3024e-17	-//-
estExt_Genemark1.C_8_t10241	19.3941897292095	220.260473464304	-3.5055	0.00060922	0.0033142	-//-
estExt_Genemark1.C_8_t10270	327.890947795853	122.711804212573	1.4179	0.00046938	0.0026576	-//-
estExt_Genemark1.C_8_t10298	31.7061891469701	200.736815951182	-2.6625	4.8276e-06	4.6905e-05	-//-
estExt_Genemark1.C_8_t10306	1246.5329603078	516.679859832733	1.2706	0.00054001	0.0029858	sp|O14321|ERG6_SCHPO Sterol 24-C-methyltransferase erg6 OS=Schizosaccharomyces pombe (strain 972 / ATCC 24843) GN=erg6 PE=2 SV=1//1.7573e-09
estExt_Genemark1.C_8_t10324	119.148457346128	57.0230257056291	1.0631	0.012068	0.040531	-//-
estExt_Genemark1.C_8_t10342	65.2741355655872	259.527808958904	-1.9913	2.9961e-06	3.0756e-05	sp|O22755|ATL44_ARATH RING-H2 finger protein ATL44 OS=Arabidopsis thaliana GN=ATL44 PE=2 SV=1//3.93819e-09
estExt_Genemark1.C_8_t10370	200.715386967643	26.2726622480378	2.9335	2.0699e-10	4.1415e-09	-//-
estExt_Genemark1.C_8_t10371	53.8602872457312	205.714675617008	-1.9334	1.833e-05	0.00015079	-//-
estExt_Genemark1.C_8_t10378	8.96735818441546	69.1788196941518	-2.9476	0.00022896	0.0014151	sp|P43549|YFF4_YEAST Uncharacterized membrane protein YFL054C OS=Saccharomyces cerevisiae (strain ATCC 204508 / S288c) GN=YFL054C PE=1 SV=1//4.00905e-49
estExt_Genemark1.C_8_t10392	9.21060374447855	34.4208438879417	-1.9019	0.0054343	0.021313	-//-
estExt_Genemark1.C_8_t10398	17.1628760842128	52.0530779506225	-1.6007	0.0038277	0.016081	sp|Q5A2J7|YVC1_CANAL Calcium channel YVC1 OS=Candida albicans (strain SC5314 / ATCC MYA-2876) GN=YVC1 PE=2 SV=1//5.99861e-30
estExt_Genemark1.C_8_t10404	98.5988364241413	38.8842993237968	1.3424	0.0055468	0.021591	-//-
estExt_Genemark1.C_8_t10440	2084.29084041596	836.801465347284	1.3166	0.00053683	0.0029822	-//-
estExt_Genemark1.C_8_t10461	25.5876050092637	71.8932985809929	-1.4904	0.0016056	0.0076739	-//-
estExt_Genemark1.C_8_t20003	451.169862064843	52.5706491120332	3.1013	0.0012671	0.0062325	sp|Q5QQ53|XYLT_DROPS Xylosyltransferase oxt OS=Drosophila pseudoobscura pseudoobscura GN=oxt PE=2 SV=1//3.77437e-13
estExt_Genemark1.C_8_t20004	8615.22617826323	285.912848513031	4.9132	2.1568e-13	6.7004e-12	-//-
estExt_Genemark1.C_8_t20005	20.1660300138276	3.27953234872764	2.6204	0.0038815	0.016249	-//-
estExt_Genemark1.C_8_t20023	54.3467783658574	370.109143798911	-2.7677	2.0216e-10	4.0796e-09	-//-
estExt_Genemark1.C_8_t20039	677.248360614706	169.400819395127	1.9992	3.5361e-07	4.3258e-06	-//-
estExt_Genemark1.C_8_t20047	1145.49712807455	145.687521406745	2.975	0.0029485	0.012892	-//-
estExt_Genemark1.C_8_t20048	274.521869268458	89.7898576455086	1.6123	0.00066557	0.0035633	-//-
estExt_Genemark1.C_8_t20092	82.7363953491016	228.864498191444	-1.4679	0.010549	0.036518	-//-
estExt_Genemark1.C_8_t20101	2296.54685955603	30.2327922961807	6.2472	3.661e-05	0.00028064	-//-
estExt_Genemark1.C_8_t20114	41.4594221508132	485.074804131019	-3.5484	0.011494	0.038824	sp|Q04894|ADH6_YEAST NADP-dependent alcohol dehydrogenase 6 OS=Saccharomyces cerevisiae (strain ATCC 204508 / S288c) GN=ADH6 PE=1 SV=1//5.22931e-69
estExt_Genemark1.C_8_t20143	188.988120413676	70.0002862470534	1.4329	0.00089806	0.0046094	-//-
estExt_Genemark1.C_8_t20144	80.4770126344857	23.4853764447632	1.7768	0.0003972	0.0023098	-//-
estExt_Genemark1.C_8_t20150	663.01846578606	47.3474551974508	3.8077	5.8584e-19	2.8816e-17	-//-
estExt_Genemark1.C_9_t10020	833.627423185297	192.295817762046	2.1161	0.0033159	0.01426	-//-
estExt_Genemark1.C_9_t10022	1.00105130987159	14.0883767121183	-3.8149	0.0058123	0.022534	sp|Q9P2E3|ZNFX1_HUMAN NFX1-type zinc finger-containing protein 1 OS=Homo sapiens GN=ZNFX1 PE=2 SV=2//1.00747e-09
estExt_Genemark1.C_9_t10029	401.089286631555	758.273128220962	-0.91879	0.011058	0.037837	-//-
estExt_Genemark1.C_9_t10073	3129.46795666245	1357.46994677556	1.205	0.014387	0.046722	-//-
estExt_Genemark1.C_9_t10083	2219.22690769478	257.731350109414	3.1061	3.0376e-15	1.0704e-13	-//-
estExt_Genemark1.C_9_t10098	9.75323300384318	521.353824107068	-5.7402	1.3022e-27	1.5373e-25	-//-
estExt_Genemark1.C_9_t10105	11.6711284147287	48.331948288357	-2.05	0.00037466	0.0022059	-//-
estExt_Genemark1.C_9_t10142	162.357360490111	74.2643116866872	1.1284	0.0091373	0.032528	-//-
estExt_Genemark1.C_9_t10154	111.66864159171	16.9516363632655	2.7197	4.4418e-08	6.3558e-07	-//-
estExt_Genemark1.C_9_t10161	61.0687883704666	387.201649015663	-2.6646	5.5464e-10	1.0311e-08	-//-
estExt_Genemark1.C_9_t10207	644.288557661202	2234.16078417412	-1.794	1.7774e-06	1.8734e-05	sp|O60113|YG64_SCHPO Uncharacterized amino-acid permease C15C4.04c OS=Schizosaccharomyces pombe (strain 972 / ATCC 24843) GN=SPBC15C4.04c PE=3 SV=1//2.7208e-19
estExt_Genemark1.C_9_t10208	343.744071934293	140.329792501555	1.2925	0.00061993	0.0033647	-//-
estExt_Genemark1.C_9_t10209	1538.78374552115	3574.61103264936	-1.216	0.0011017	0.0055344	-//-
estExt_Genemark1.C_9_t10234	226.396575252274	113.553804865805	0.99548	0.01285	0.042551	-//-
estExt_Genemark1.C_9_t10289	14.7023514139627	128.018883885848	-3.1222	3.7698e-09	6.2833e-08	-//-
estExt_Genemark1.C_9_t10297	11.9705121140302	92.4251957530377	-2.9488	2.5869e-07	3.2837e-06	-//-
estExt_Genemark1.C_9_t10311	793.983114493223	427.997951426479	0.8915	0.012546	0.04166	-//-
estExt_Genemark1.C_9_t10319	5.97823878961031	29.8924934464731	-2.322	0.002636	0.011765	sp|P30176|YBIA_ECOLI Swarming motility protein YbiA OS=Escherichia coli (strain K12) GN=ybiA PE=1 SV=1//1.43246e-19
estExt_Genemark1.C_9_t10321	40.8045166129717	144.540001777835	-1.8247	3.7908e-05	0.00028964	sp|P30176|YBIA_ECOLI Swarming motility protein YbiA OS=Escherichia coli (strain K12) GN=ybiA PE=1 SV=1//1.00162e-17
estExt_Genemark1.C_9_t10334	1305.85214942527	141.665663284428	3.2044	2.6397e-09	4.4837e-08	-//-
estExt_Genemark1.C_9_t10338	17.6212981347198	51.0685848597164	-1.5351	0.0075996	0.027976	-//-
estExt_Genemark1.C_9_t10345	23.3983949686958	94.7234019422985	-2.0173	6.1518e-05	0.00044417	-//-
estExt_Genemark1.C_9_t10346	43.8076705425865	207.427248707805	-2.2434	2.9455e-07	3.6795e-06	-//-
estExt_Genemark1.C_9_t10378	6067.42139925577	1150.99551100871	2.3982	9.0503e-11	1.9078e-09	-//-
estExt_Genemark1.C_9_t10379	1446.32684470613	767.380478335815	0.91438	0.01017	0.035414	sp|Q9US13|RPN9_SCHPO Probable 26S proteasome regulatory subunit rpn9 OS=Schizosaccharomyces pombe (strain 972 / ATCC 24843) GN=rpn9 PE=3 SV=1//2.85609e-68
estExt_Genemark1.C_9_t10391	460.015627034182	201.844765190436	1.1884	0.0028383	0.012502	-//-
estExt_Genemark1.C_9_t10406	48.6398542059294	115.972300271975	-1.2536	0.010689	0.036788	-//-
estExt_Genemark1.C_9_t10409	1971.00846384078	89.8373399459845	4.4555	1.5886e-26	1.7048e-24	-//-
estExt_Genemark1.C_9_t10414	336.067772692541	1364.80298488988	-2.0219	1.0973e-07	1.4804e-06	sp|A2QEQ6|GUS79_ASPNC Beta-glucuronidase OS=Aspergillus niger (strain CBS 513.88 / FGSC A1513) GN=An02g11890 PE=1 SV=1//1.96501e-17
estExt_Genemark1.C_9_t10417	1822.73599436292	910.374100492296	1.0016	0.0058344	0.022582	sp|Q4PBP6|NST1_USTMA Stress response protein NST1 OS=Ustilago maydis (strain 521 / FGSC 9021) GN=NST1 PE=3 SV=1//1.72873e-39
estExt_Genemark1.C_9_t10439	2.48859373986936	30.7250388416338	-3.626	4.4475e-05	0.00033548	-//-
estExt_Genemark1.C_9_t10441	42.5353046030326	10.468545513683	2.0226	0.010597	0.036592	sp|Q5A1E3|CBF1_CANAL Transcriptional regulator CBF1 OS=Candida albicans (strain SC5314 / ATCC MYA-2876) GN=CBF1 PE=1 SV=1//1.13503e-17
estExt_Genemark1.C_9_t10452	150.185706420447	416.337570914848	-1.471	0.00018109	0.0011359	sp|Q9USW3|YHZ7_SCHPO Probable glycosidase C21B10.07 OS=Schizosaccharomyces pombe (strain 972 / ATCC 24843) GN=SPBC21B10.07 PE=3 SV=1//1.91609e-48
estExt_Genemark1.C_9_t10456	24.7128645126786	577.33061781206	-4.5461	0.004112	0.016981	-//-
estExt_Genemark1.C_9_t10467	122.867313421122	2421.30304800658	-4.3006	1.2454e-24	1.131e-22	-//-
estExt_Genemark1.C_9_t10475	398.829903916939	3340.14504935191	-3.0661	1.8724e-15	7.017e-14	sp|Q9P7L5|OAT_SCHPO Ornithine aminotransferase car2 OS=Schizosaccharomyces pombe (strain 972 / ATCC 24843) GN=car2 PE=2 SV=1//2.0197e-151
estExt_Genemark1.C_9_t10479	106.265759599384	1729.38822798527	-4.0245	1.2003e-12	3.334e-11	sp|O59741|YN25_SCHPO Uncharacterized transcriptional regulatory protein C530.05 OS=Schizosaccharomyces pombe (strain 972 / ATCC 24843) GN=SPBC530.05 PE=3 SV=2//2.68491e-06
estExt_Genemark1.C_9_t10481	30.3917196029873	160.448583907459	-2.4004	3.9211e-07	4.7476e-06	-//-
estExt_Genemark1.C_9_t20008	27.1733891829287	365.449425298274	-3.7494	5.6259e-14	1.8196e-12	-//-
estExt_Genemark1.C_9_t20009	8.22358696941658	87.0753787586675	-3.4044	0.00039566	0.0023066	-//-
estExt_Genemark1.C_9_t20019	20.2362026878756	126.690925013795	-2.6463	0.0033032	0.014255	-//-
estExt_Genemark1.C_9_t20024	23.9269896932508	79.7629094453635	-1.7371	0.0010804	0.0054739	-//-
estExt_Genemark1.C_9_t20025	19.9368189885741	60.5162338242765	-1.6019	0.0046441	0.018807	-//-
estExt_Genemark1.C_9_t20034	138.257297910846	65.5225850374998	1.0773	0.012897	0.042593	-//-
estExt_Genemark1.C_9_t20036	50.7588915724492	8.09753240798879	2.6481	8.5342e-05	0.00058067	-//-
estExt_Genemark1.C_9_t20039	15.9747173535166	114.87542987498	-2.8462	1.7205e-07	2.2443e-06	-//-
estExt_Genemark1.C_9_t20043	6149.56297611564	237.384637159892	4.6952	1.4123e-09	2.5072e-08	sp|Q09859|MSRA_SCHPO Probable peptide methionine sulfoxide reductase OS=Schizosaccharomyces pombe (strain 972 / ATCC 24843) GN=mxr1 PE=3 SV=2//2.83022e-41
estExt_Genemark1.C_9_t20067	13.2007744491553	52.0388321769241	-1.979	0.0009962	0.005091	sp|Q0R4L2|PDH3_LEUMG Pyranose dehydrogenase 3 OS=Leucoagaricus meleagris GN=pdh3 PE=2 SV=1//1.03682e-95
estExt_Genewise1.C_10_t10050	149.600973556654	67.8571946849773	1.1405	0.011169	0.038159	sp|Q8VCD7|KDM4C_MOUSE Lysine-specific demethylase 4C OS=Mus musculus GN=Kdm4c PE=1 SV=1//7.04609e-07
estExt_Genewise1.C_10_t20166	3.97613616986713	27.6591822628259	-2.7983	0.00056259	0.0030819	-//-
estExt_Genewise1.C_12_t20225	276.032763169865	892.58200682305	-1.6931	5.0914e-06	4.9028e-05	-//-
estExt_Genewise1.C_12_t20250	552.472527849208	218.50358500447	1.3382	0.00044923	0.0025616	sp|Q6PBM8|RBM18_DANRE Probable RNA-binding protein 18 OS=Danio rerio GN=rbm18 PE=2 SV=1//3.89101e-22
estExt_Genewise1.C_12_t20309	100.240758737045	40.4734162662455	1.3084	0.00864	0.031191	sp|Q8FXX1|DNAJ_BRUSU Chaperone protein DnaJ OS=Brucella suis biovar 1 (strain 1330) GN=dnaJ PE=3 SV=1//1.12838e-12
estExt_Genewise1.C_12_t20328	3322.47372555132	483.510990133414	2.7806	0.00014308	0.00092551	-//-
estExt_Genewise1.C_12_t20374	100.956460882424	4304.44152606742	-5.414	2.5409e-18	1.1319e-16	-//-
estExt_Genewise1.C_12_t20438	666.171341130281	335.572755673441	0.98927	0.00752	0.027829	sp|Q12477|PCL9_YEAST PHO85 cyclin-9 OS=Saccharomyces cerevisiae (strain ATCC 204508 / S288c) GN=PCL9 PE=1 SV=1//2.89343e-09
estExt_Genewise1.C_13_t10388	62.1867744271148	133.506402802265	-1.1022	0.0072945	0.027208	-//-
estExt_Genewise1.C_13_t20093	27.4026002081822	108.192909029176	-1.9812	6.5389e-05	0.00046641	-//-
estExt_Genewise1.C_14_t10025	93.1772614287052	254.398001597332	-1.449	0.00048947	0.002745	-//-
estExt_Genewise1.C_14_t10350	671.742637540323	2282.89001440698	-1.7649	3.6243e-06	3.6413e-05	sp|P87033|GPA2_USTMA Guanine nucleotide-binding protein alpha-2 subunit OS=Ustilago maydis (strain 521 / FGSC 9021) GN=GPA2 PE=3 SV=1//9.75717e-122
estExt_Genewise1.C_14_t10443	7.47981575441769	0	Inf	0.005551	0.021591	-//-
estExt_Genewise1.C_14_t20080	20.1660300138276	3.22888311681248	2.6428	0.0038898	0.016255	sp|P34731|FAS1_CANAX Fatty acid synthase subunit beta OS=Candida albicans GN=FAS1 PE=3 SV=1//1.53965e-122
estExt_Genewise1.C_15_t10394	574.551735675711	45.9862597986203	3.6432	1.092e-07	1.4804e-06	sp|P34913|HYES_HUMAN Bifunctional epoxide hydrolase 2 OS=Homo sapiens GN=EPHX2 PE=1 SV=2//3.2785e-25
estExt_Genewise1.C_15_t20006	39.6023233474659	6.87403893120532	2.5264	0.00019115	0.0011908	sp|O34703|YJOB_BACSU Uncharacterized ATPase YjoB OS=Bacillus subtilis (strain 168) GN=yjoB PE=1 SV=1//2.79149e-32
estExt_Genewise1.C_15_t20160	8.23762150422619	0	Inf	0.0055269	0.021569	sp|O74187|ALDH_AGABI Aldehyde dehydrogenase OS=Agaricus bisporus GN=aldA PE=3 SV=1//7.8392e-137
estExt_Genewise1.C_15_t20203	8.20955243460697	0	Inf	0.0047932	0.019246	-//-
estExt_Genewise1.C_16_t10298	90.8477060400413	234.293455965126	-1.3668	0.00063921	0.0034535	-//-
estExt_Genewise1.C_170093	376.680464286478	35.8833377506025	3.392	8.5309e-06	7.6006e-05	sp|Q9RPT1|RHLG_PSEAE Rhamnolipids biosynthesis 3-oxoacyl-[acyl-carrier-protein] reductase OS=Pseudomonas aeruginosa (strain ATCC 15692 / PAO1 / 1C / PRS 101 / LMG 12228) GN=rhlG PE=1 SV=1//2.48299e-51
estExt_Genewise1.C_170183	120.425481753982	240.85885452546	-1	0.013832	0.045296	-//-
estExt_Genewise1.C_1_t10226	1.74482252487047	18.0738313762187	-3.3728	0.0024081	0.010913	-//-
estExt_Genewise1.C_1_t10396	22.1540980987611	3.64515581439283	2.6035	0.0030136	0.013103	sp|P53332|COAD_YEAST Phosphopantetheine adenylyltransferase OS=Saccharomyces cerevisiae (strain ATCC 204508 / S288c) GN=CAB4 PE=1 SV=1//2.44479e-18
estExt_Genewise1.C_1_t30293	86.4833204937152	20.5461429457432	2.0736	3.5318e-05	0.00027251	-//-
estExt_Genewise1.C_1_t40166	25.4285666580582	3.61983119843526	2.8125	0.00052963	0.0029562	sp|O94582|TRPE_SCHPO Probable anthranilate synthase component 1 OS=Schizosaccharomyces pombe (strain 972 / ATCC 24843) GN=trp3 PE=1 SV=1//0
estExt_Genewise1.C_1_t40362	1289.42366848955	465.255152301669	1.4706	0.0060558	0.023248	sp|Q9UI12|VATH_HUMAN V-type proton ATPase subunit H OS=Homo sapiens GN=ATP6V1H PE=1 SV=1//1.21302e-77
estExt_Genewise1.C_1_t40483	169.261819447246	348.834920853277	-1.0433	0.011561	0.038992	sp|Q09811|HUS2_SCHPO ATP-dependent DNA helicase hus2/rqh1 OS=Schizosaccharomyces pombe (strain 972 / ATCC 24843) GN=rqh1 PE=1 SV=1//2.04728e-114
estExt_Genewise1.C_1_t50252	21.7097105830638	2.78728580327456	2.9614	0.0089284	0.031891	sp|P10978|POLX_TOBAC Retrovirus-related Pol polyprotein from transposon TNT 1-94 OS=Nicotiana tabacum PE=2 SV=1//1.37849e-160
estExt_Genewise1.C_1_t60098	238.14719327765	21.8202856544418	3.4481	5.9872e-08	8.4142e-07	-//-
estExt_Genewise1.C_210134	107.065668953621	19.1596229309552	2.4824	9.0327e-07	1.0303e-05	-//-
estExt_Genewise1.C_270030	38.3860955471504	8.12285702394636	2.2405	0.00053912	0.0029858	-//-
estExt_Genewise1.C_2_t10041	25.6437431485021	1003.83286052021	-5.2908	5.1239e-20	2.8134e-18	sp|P00798|PENP_PENJA Penicillopepsin OS=Penicillium janthinellum PE=1 SV=2//1.64579e-59
estExt_Genewise1.C_2_t20271	2029.83656249974	845.981622378569	1.2627	0.00062503	0.0033846	-//-
estExt_Genewise1.C_2_t30336	1.00105130987159	12.9408570832075	-3.6923	0.0097838	0.034323	sp|Q11120|OFD1_SCHPO Prolyl 3,4-dihydroxylase ofd1 OS=Schizosaccharomyces pombe (strain 972 / ATCC 24843) GN=ofd1 PE=1 SV=1//1.04559e-92
estExt_Genewise1.C_2_t40005	864.86115574695	2440.23159329803	-1.4965	2.1385e-05	0.0001747	sp|P37500|ATSE_BACSU Putative acetyltransferase BSU40680 OS=Bacillus subtilis (strain 168) GN=yybD PE=3 SV=1//6.5698e-15
estExt_Genewise1.C_2_t40053	294.369763449964	44.0821686224216	2.7394	1.0498e-05	9.1803e-05	-//-
estExt_Genewise1.C_2_t40134	72.2955292694979	6.87403893120532	3.3947	9.7162e-09	1.5092e-07	-//-
estExt_Genewise1.C_2_t40215	478.577179871236	101.21757163414	2.2413	2.8459e-08	4.2259e-07	-//-
estExt_Genewise1.C_2_t40355	680.98590969281	199.332883231256	1.7724	7.6383e-06	6.99e-05	sp|P78990|COX18_KLULA Mitochondrial inner membrane protein COX18 OS=Kluyveromyces lactis (strain ATCC 8585 / CBS 2359 / DSM 70799 / NBRC 1267 / NRRL Y-1140 / WM37) GN=COX18 PE=3 SV=1//9.96505e-08
estExt_Genewise1.C_2_t50029	115.672846831197	307.188660342163	-1.4091	0.00079274	0.0041685	sp|Q4PA25|DPH1_USTMA Diphthamide biosynthesis protein 1 OS=Ustilago maydis (strain 521 / FGSC 9021) GN=DPH1 PE=3 SV=1//4.24597e-137
estExt_Genewise1.C_320027	28.431720587673	6.89936354716289	2.043	0.0033087	0.014255	sp|Q9CXS4|CENPV_MOUSE Centromere protein V OS=Mus musculus GN=Cenpv PE=2 SV=2//7.22589e-07
estExt_Genewise1.C_3_t40196	37.8434662877858	8.09753240798879	2.2245	0.001023	0.0052053	-//-
estExt_Genewise1.C_4_t10146	12.9434943542826	40.8279608896516	-1.6573	0.0075963	0.027976	-//-
estExt_Genewise1.C_4_t10448	56.0214282166798	126.896688872895	-1.1796	0.0073202	0.027259	sp|Q6UEF1|AFLY_ASPPA Oxidoreductase AflY OS=Aspergillus parasiticus GN=aflY PE=4 SV=1//3.22431e-17
estExt_Genewise1.C_4_t30090	132.662650029394	989.177841462711	-2.8985	1.3639e-12	3.7444e-11	sp|Q06683|IRC3_YEAST Putative ATP-dependent helicase IRC3 OS=Saccharomyces cerevisiae (strain ATCC 204508 / S288c) GN=IRC3 PE=1 SV=1//4.47283e-79
estExt_Genewise1.C_5_t10398	155.850526975946	443.259172383465	-1.508	8.6616e-05	0.00058596	-//-
estExt_Genewise1.C_5_t30477	471.766304189469	147.051883737015	1.6817	1.6383e-05	0.00013716	sp|P24665|PRTA_ASPNG Aspergillopepsin-2 OS=Aspergillus niger PE=1 SV=1//7.05513e-51
estExt_Genewise1.C_6_t10035	2696.25114919009	1159.49984782663	1.2175	0.00082851	0.0043086	sp|P80235|CACM_YEAST Putative mitochondrial carnitine O-acetyltransferase OS=Saccharomyces cerevisiae (strain ATCC 204508 / S288c) GN=YAT1 PE=1 SV=2//2.15722e-147
estExt_Genewise1.C_6_t10142	437.258103068518	2.44698695356694	7.4813	9.4911e-37	3.2012e-34	-//-
estExt_Genewise1.C_6_t10210	447.207819559696	231.480845545894	0.95005	0.011476	0.038818	-//-
estExt_Genewise1.C_6_t10265	58.7673020514219	10.3925716658103	2.4995	2.9819e-05	0.00023468	sp|Q10294|PAC2_SCHPO cAMP-independent regulatory protein pac2 OS=Schizosaccharomyces pombe (strain 972 / ATCC 24843) GN=pac2 PE=2 SV=1//1.15217e-11
estExt_Genewise1.C_6_t10302	812.324714111712	257.134638168691	1.6595	0.00018611	0.0011625	sp|Q05567|SGPL_YEAST Sphingosine-1-phosphate lyase OS=Saccharomyces cerevisiae (strain ATCC 204508 / S288c) GN=DPL1 PE=1 SV=1//2.91259e-137
estExt_Genewise1.C_7_t20204	226.419926723683	923.528633345423	-2.0282	5.5849e-08	7.8957e-07	-//-
estExt_Genewise1.C_7_t30037	10.9413917345394	35.6949865966404	-1.7059	0.0073588	0.027318	sp|Q49WS9|Y1627_STAS1 Uncharacterized oxidoreductase SSP1627 OS=Staphylococcus saprophyticus subsp. saprophyticus (strain ATCC 15305 / DSM 20229) GN=SSP1627 PE=3 SV=1//2.57862e-15
estExt_Genewise1.C_8_t10017	13.4299854744088	68.1721689187274	-2.3437	2.69e-05	0.00021529	-//-
estExt_Genewise1.C_8_t20471	97.2937429466684	16.5860128976003	2.5524	0.0030645	0.0133	sp|Q5R746|YTDC2_PONAB YTH domain-containing protein 2 OS=Pongo abelii GN=YTHDC2 PE=2 SV=1//2.39985e-09
estExt_Genewise1.C_8_t30015	5.9642042548007	114.675999878758	-4.2651	8.4e-13	2.3895e-11	-//-
estExt_Genewise1.C_9_t10055	25.9571613826132	250.545503875898	-3.2709	5.9512e-09	9.5584e-08	-//-
estExt_Genewise1.C_9_t20214	5.97823878961031	96.3346765692654	-4.0103	1.0181e-10	2.0903e-09	-//-
estExt_Genewise1.C_9_t20363	1171.05170989634	271.300566776623	2.1098	0.012293	0.041089	sp|P06738|PHSG_YEAST Glycogen phosphorylase OS=Saccharomyces cerevisiae (strain ATCC 204508 / S288c) GN=GPH1 PE=1 SV=4//0
estExt_Genewise1.C_9_t30033	215.745191150526	843.871767343271	-1.9677	3.874e-07	4.7147e-06	-//-
estExt_Genewise1.C_9_t30151	2.74587383474206	19.2720002370446	-2.8112	0.006157	0.02356	sp|Q16678|CP1B1_HUMAN Cytochrome P450 1B1 OS=Homo sapiens GN=CYP1B1 PE=1 SV=2//2.44246e-33
