# Supplementary material for: Whole Transcriptome Analysis Provides Insights Into the Molecular Mechanisms of Chlamydospore-Like Cell Formation in Phanerochaete chrysosporium
Source: Front Microbiol. 2020 Dec 7;11:527389. doi: 10.3389/fmicb.2020.527389 (PMC7750433; doi:10.3389/fmicb.2020.527389)
Supplement: Supplementary file 2 [file Data_Sheet_2.ZIP › DEGsList/mR_CK36vsmR_CK0.Differential_analysis_results.xls]

Gene_id	readcount_mR_CK36	readcount_mR_CK0	log2FoldChange	pval	padj	significant
estExt_Genemark1.C_100015	0	0	NA	NA	NA	NA
estExt_Genemark1.C_100016	0	0	NA	NA	NA	NA
estExt_Genemark1.C_100017	0	0	NA	NA	NA	NA
estExt_Genemark1.C_100018	0	0	NA	NA	NA	NA
estExt_Genemark1.C_100019	0	0	NA	NA	NA	NA
estExt_Genemark1.C_100020	0	0	NA	NA	NA	NA
estExt_Genemark1.C_100021	58.4679183521203	35.8580131346449	0.70535	0.22779	0.41117	FALSE
estExt_Genemark1.C_100022	0	0	NA	NA	NA	NA
estExt_Genemark1.C_100023	0	0	NA	NA	NA	NA
estExt_Genemark1.C_100024	0	0	NA	NA	NA	NA
estExt_Genemark1.C_100025	1.50157696480738	2.00538964002901	-0.4174	1	1	FALSE
estExt_Genemark1.C_100027	1.74482252487047	0	Inf	0.39103	0.60301	FALSE
estExt_Genemark1.C_100028	0	0	NA	NA	NA	NA
estExt_Genemark1.C_100029	0	0	NA	NA	NA	NA
estExt_Genemark1.C_100030	0	0	NA	NA	NA	NA
estExt_Genemark1.C_100031	0	0	NA	NA	NA	NA
estExt_Genemark1.C_100032	0	0	NA	NA	NA	NA
estExt_Genemark1.C_100033	0	0	NA	NA	NA	NA
estExt_Genemark1.C_100034	0	0	NA	NA	NA	NA
estExt_Genemark1.C_100035	40.6595127965759	39.2752474054196	0.049973	0.82049	0.97941	FALSE
estExt_Genemark1.C_100036	0	0	NA	NA	NA	NA
estExt_Genemark1.C_100037	0	0	NA	NA	NA	NA
estExt_Genemark1.C_100038	0	0	NA	NA	NA	NA
estExt_Genemark1.C_100039	0	0	NA	NA	NA	NA
estExt_Genemark1.C_100040	0	0	NA	NA	NA	NA
estExt_Genemark1.C_100041	0	0	NA	NA	NA	NA
estExt_Genemark1.C_100042	0	0	NA	NA	NA	NA
estExt_Genemark1.C_100043	28.6328625433073	7.70658432636602	1.8935	0.0092815	0.032953	TRUE
estExt_Genemark1.C_100044	0	0	NA	NA	NA	NA
estExt_Genemark1.C_100045	0	0	NA	NA	NA	NA
estExt_Genemark1.C_100046	0	0	NA	NA	NA	NA
estExt_Genemark1.C_100047	0	0	NA	NA	NA	NA
estExt_Genemark1.C_100048	6.95122102986268	0	Inf	0.11449	0.24891	FALSE
estExt_Genemark1.C_100049	539.608523105573	14.5552986416138	5.2123	4.4126e-19	2.2648e-17	TRUE
estExt_Genemark1.C_100051	260.726985888999	295.580507110389	-0.18101	0.61035	0.81231	FALSE
estExt_Genemark1.C_100052	0	0	NA	NA	NA	NA
estExt_Genemark1.C_100053	0	0	NA	NA	NA	NA
estExt_Genemark1.C_100065	3.99017070467674	0.390948081622773	3.3514	0.16062	0.31602	FALSE
estExt_Genemark1.C_100076	0	0	NA	NA	NA	NA
estExt_Genemark1.C_100089	0	0	NA	NA	NA	NA
estExt_Genemark1.C_100090	0	0	NA	NA	NA	NA
estExt_Genemark1.C_100092	19.4082242640191	5.18362352492635	1.9046	0.032779	0.091804	FALSE
estExt_Genemark1.C_100098	0	0	NA	NA	NA	NA
estExt_Genemark1.C_100099	0	0	NA	NA	NA	NA
estExt_Genemark1.C_100100	0	0	NA	NA	NA	NA
estExt_Genemark1.C_100101	0	0	NA	NA	NA	NA
estExt_Genemark1.C_100102	0	0	NA	NA	NA	NA
estExt_Genemark1.C_100103	0	0	NA	NA	NA	NA
estExt_Genemark1.C_100104	134.753618326295	70.7821824102989	0.92887	0.03287	0.09182	FALSE
estExt_Genemark1.C_100105	0	0	NA	NA	NA	NA
estExt_Genemark1.C_100106	0	0	NA	NA	NA	NA
estExt_Genemark1.C_100107	0	0	NA	NA	NA	NA
estExt_Genemark1.C_100108	0	0	NA	NA	NA	NA
estExt_Genemark1.C_100109	0	0	NA	NA	NA	NA
estExt_Genemark1.C_100111	0	0	NA	NA	NA	NA
estExt_Genemark1.C_100112	0	0	NA	NA	NA	NA
estExt_Genemark1.C_100113	30.4057541377969	41.7982082068593	-0.4591	0.4553	0.67438	FALSE
estExt_Genemark1.C_100114	0	0	NA	NA	NA	NA
estExt_Genemark1.C_100115	0	0	NA	NA	NA	NA
estExt_Genemark1.C_100116	0	0	NA	NA	NA	NA
estExt_Genemark1.C_100117	0	0	NA	NA	NA	NA
estExt_Genemark1.C_100118	0	0	NA	NA	NA	NA
estExt_Genemark1.C_100119	0	0	NA	NA	NA	NA
estExt_Genemark1.C_100120	0	0	NA	NA	NA	NA
estExt_Genemark1.C_100121	0	0	NA	NA	NA	NA
estExt_Genemark1.C_100122	0	0	NA	NA	NA	NA
estExt_Genemark1.C_100123	39.4292504614508	457.190856420458	-3.5355	5.3878e-15	1.8436e-13	TRUE
estExt_Genemark1.C_100124	0	0	NA	NA	NA	NA
estExt_Genemark1.C_100125	0	0	NA	NA	NA	NA
estExt_Genemark1.C_100126	0	0	NA	NA	NA	NA
estExt_Genemark1.C_100127	0	0	NA	NA	NA	NA
estExt_Genemark1.C_100128	212.157304357118	339.401517662415	-0.67786	0.07342	0.17588	FALSE
estExt_Genemark1.C_100130	40.374163632084	53.5519752715	-0.40751	0.47223	0.68527	FALSE
estExt_Genemark1.C_100131	0	0	NA	NA	NA	NA
estExt_Genemark1.C_100132	0	0	NA	NA	NA	NA
estExt_Genemark1.C_100133	0	0	NA	NA	NA	NA
estExt_Genemark1.C_100134	56.7511648968691	221.02654580591	-1.9615	3.808e-06	3.8096e-05	TRUE
estExt_Genemark1.C_100135	0	0	NA	NA	NA	NA
estExt_Genemark1.C_100136	0	0	NA	NA	NA	NA
estExt_Genemark1.C_100137	0	0	NA	NA	NA	NA
estExt_Genemark1.C_100138	0	0	NA	NA	NA	NA
estExt_Genemark1.C_100139	0	0	NA	NA	NA	NA
estExt_Genemark1.C_100140	0	0	NA	NA	NA	NA
estExt_Genemark1.C_100141	0	0	NA	NA	NA	NA
estExt_Genemark1.C_100142	0	0	NA	NA	NA	NA
estExt_Genemark1.C_100143	0	0	NA	NA	NA	NA
estExt_Genemark1.C_100144	22758.3026186829	32259.5273663527	-0.50333	0.12641	0.26767	FALSE
estExt_Genemark1.C_100145	14.4731403887092	14.8955974913214	-0.041508	0.96778	1	FALSE
estExt_Genemark1.C_100146	1.50157696480738	1.22349347678347	0.29547	0.95034	1	FALSE
estExt_Genemark1.C_100147	0	0	NA	NA	NA	NA
estExt_Genemark1.C_100148	0	0	NA	NA	NA	NA
estExt_Genemark1.C_100149	0	0	NA	NA	NA	NA
estExt_Genemark1.C_100150	0	0	NA	NA	NA	NA
estExt_Genemark1.C_100151	0	0	NA	NA	NA	NA
estExt_Genemark1.C_100152	0	0	NA	NA	NA	NA
estExt_Genemark1.C_100153	0	0	NA	NA	NA	NA
estExt_Genemark1.C_100154	0	0	NA	NA	NA	NA
estExt_Genemark1.C_100155	0	0	NA	NA	NA	NA
estExt_Genemark1.C_100156	0	0	NA	NA	NA	NA
estExt_Genemark1.C_100157	39.4011813918316	103.715207819622	-1.3963	0.0052991	0.020876	TRUE
estExt_Genemark1.C_100158	0	0	NA	NA	NA	NA
estExt_Genemark1.C_100159	0	0	NA	NA	NA	NA
estExt_Genemark1.C_100160	0	0	NA	NA	NA	NA
estExt_Genemark1.C_100162	0	0	NA	NA	NA	NA
estExt_Genemark1.C_100163	0	0	NA	NA	NA	NA
estExt_Genemark1.C_100164	0	0	NA	NA	NA	NA
estExt_Genemark1.C_100165	0	0	NA	NA	NA	NA
estExt_Genemark1.C_100166	0	0	NA	NA	NA	NA
estExt_Genemark1.C_100167	0	0	NA	NA	NA	NA
estExt_Genemark1.C_100168	0	0	NA	NA	NA	NA
estExt_Genemark1.C_100169	0	0	NA	NA	NA	NA
estExt_Genemark1.C_100170	0	0	NA	NA	NA	NA
estExt_Genemark1.C_100171	6.23551888448301	32.1115588564218	-2.3645	0.0021975	0.010074	TRUE
estExt_Genemark1.C_100172	0	0	NA	NA	NA	NA
estExt_Genemark1.C_100173	0	0	NA	NA	NA	NA
estExt_Genemark1.C_100174	0	0	NA	NA	NA	NA
estExt_Genemark1.C_100176	0	0	NA	NA	NA	NA
estExt_Genemark1.C_100177	30.3776850681777	54.7137406741092	-0.84889	0.10188	0.2265	FALSE
estExt_Genemark1.C_100178	0	0	NA	NA	NA	NA
estExt_Genemark1.C_100179	0	0	NA	NA	NA	NA
estExt_Genemark1.C_100180	46.1231913964408	48.3208694460978	-0.067154	1	1	FALSE
estExt_Genemark1.C_100181	0	0	NA	NA	NA	NA
estExt_Genemark1.C_100182	0	0	NA	NA	NA	NA
estExt_Genemark1.C_100183	0	0	NA	NA	NA	NA
estExt_Genemark1.C_100184	3.99017070467674	536.689440863986	-7.0715	5.6729e-34	1.3734e-31	TRUE
estExt_Genemark1.C_100185	0.743771214998886	6.04149353604462	-3.022	0.099636	0.22371	FALSE
estExt_Genemark1.C_100186	0	0	NA	NA	NA	NA
estExt_Genemark1.C_100187	136.769755480848	120.174597637435	0.18662	0.64145	0.83349	FALSE
estExt_Genemark1.C_100188	0	0	NA	NA	NA	NA
estExt_Genemark1.C_100189	0	0	NA	NA	NA	NA
estExt_Genemark1.C_100190	0	0	NA	NA	NA	NA
estExt_Genemark1.C_100191	0	0	NA	NA	NA	NA
estExt_Genemark1.C_100192	0	0	NA	NA	NA	NA
estExt_Genemark1.C_100193	0	0	NA	NA	NA	NA
estExt_Genemark1.C_100194	0	0	NA	NA	NA	NA
estExt_Genemark1.C_100195	0	0	NA	NA	NA	NA
estExt_Genemark1.C_100196	0	0	NA	NA	NA	NA
estExt_Genemark1.C_100197	0	0	NA	NA	NA	NA
estExt_Genemark1.C_100198	0	0	NA	NA	NA	NA
estExt_Genemark1.C_100199	301.901058875321	217.583986919178	0.4725	0.21917	0.39897	FALSE
estExt_Genemark1.C_100200	188.211621660758	99.2375066100687	0.9234	0.01731	0.054276	FALSE
estExt_Genemark1.C_100201	0	0	NA	NA	NA	NA
estExt_Genemark1.C_100202	60.2688790162293	614.374153752887	-3.3496	2.3896e-15	8.5483e-14	TRUE
estExt_Genemark1.C_100203	0	0	NA	NA	NA	NA
estExt_Genemark1.C_100204	0	0	NA	NA	NA	NA
estExt_Genemark1.C_100205	0	0	NA	NA	NA	NA
estExt_Genemark1.C_100206	0	0	NA	NA	NA	NA
estExt_Genemark1.C_100207	0	0	NA	NA	NA	NA
estExt_Genemark1.C_100208	0	0	NA	NA	NA	NA
estExt_Genemark1.C_100209	0	0	NA	NA	NA	NA
estExt_Genemark1.C_100210	0.500525654935794	0	Inf	0.91611	0.99337	FALSE
estExt_Genemark1.C_100211	0	0	NA	NA	NA	NA
estExt_Genemark1.C_100212	0	0	NA	NA	NA	NA
estExt_Genemark1.C_100213	0	0	NA	NA	NA	NA
estExt_Genemark1.C_100214	0	0	NA	NA	NA	NA
estExt_Genemark1.C_100215	0	0	NA	NA	NA	NA
estExt_Genemark1.C_100216	0	0	NA	NA	NA	NA
estExt_Genemark1.C_100217	0	0	NA	NA	NA	NA
estExt_Genemark1.C_100218	0	0	NA	NA	NA	NA
estExt_Genemark1.C_100219	1059.34102383011	657.441759689065	0.68823	0.14319	0.29321	FALSE
estExt_Genemark1.C_100220	0	0	NA	NA	NA	NA
estExt_Genemark1.C_100221	0	0	NA	NA	NA	NA
estExt_Genemark1.C_100222	0	0	NA	NA	NA	NA
estExt_Genemark1.C_100223	0	0	NA	NA	NA	NA
estExt_Genemark1.C_100224	0	0	NA	NA	NA	NA
estExt_Genemark1.C_100225	0	0	NA	NA	NA	NA
estExt_Genemark1.C_100226	0	0	NA	NA	NA	NA
estExt_Genemark1.C_100234	2.48859373986936	0.390948081622773	2.6703	0.44109	0.66163	FALSE
estExt_Genemark1.C_100244	0	0	NA	NA	NA	NA
estExt_Genemark1.C_100245	0	0	NA	NA	NA	NA
estExt_Genemark1.C_100246	0	0	NA	NA	NA	NA
estExt_Genemark1.C_100247	0	0	NA	NA	NA	NA
estExt_Genemark1.C_100248	0	0	NA	NA	NA	NA
estExt_Genemark1.C_100254	23.8568170192028	1.58911694244867	3.9081	0.031503	0.089077	FALSE
estExt_Genemark1.C_100255	19.693573428511	7.57996124657813	1.3775	0.073306	0.17588	FALSE
estExt_Genemark1.C_100256	0	0	NA	NA	NA	NA
estExt_Genemark1.C_100257	35.1116269878534	63.3794934754238	-0.85207	0.090795	0.20914	FALSE
estExt_Genemark1.C_100258	0	0	NA	NA	NA	NA
estExt_Genemark1.C_100259	752.682730693615	575.208116722118	0.38796	0.26756	0.46	FALSE
estExt_Genemark1.C_100260	0	0	NA	NA	NA	NA
estExt_Genemark1.C_100261	2.00210261974318	0	Inf	0.3895	0.60301	FALSE
estExt_Genemark1.C_100262	0	0	NA	NA	NA	NA
estExt_Genemark1.C_100263	0	0	NA	NA	NA	NA
estExt_Genemark1.C_100264	0	0	NA	NA	NA	NA
estExt_Genemark1.C_100265	0	0	NA	NA	NA	NA
estExt_Genemark1.C_100266	0	0	NA	NA	NA	NA
estExt_Genemark1.C_100267	0	0	NA	NA	NA	NA
estExt_Genemark1.C_100268	0	0	NA	NA	NA	NA
estExt_Genemark1.C_100269	0	0	NA	NA	NA	NA
estExt_Genemark1.C_100270	9.45384930454165	2.81261041923214	1.749	0.16614	0.32392	FALSE
estExt_Genemark1.C_100271	0	0	NA	NA	NA	NA
estExt_Genemark1.C_100272	2.48859373986936	0.781896163245545	1.6703	0.61242	0.81415	FALSE
estExt_Genemark1.C_100273	0	0	NA	NA	NA	NA
estExt_Genemark1.C_100274	0	0	NA	NA	NA	NA
estExt_Genemark1.C_100275	0	0	NA	NA	NA	NA
estExt_Genemark1.C_100276	0	0	NA	NA	NA	NA
estExt_Genemark1.C_100277	0	0.416272697580349	-Inf	1	1	FALSE
estExt_Genemark1.C_100278	0	0	NA	NA	NA	NA
estExt_Genemark1.C_100279	0	0	NA	NA	NA	NA
estExt_Genemark1.C_100280	0	0	NA	NA	NA	NA
estExt_Genemark1.C_100281	0	0	NA	NA	NA	NA
estExt_Genemark1.C_100282	0	0	NA	NA	NA	NA
estExt_Genemark1.C_100283	0	0	NA	NA	NA	NA
estExt_Genemark1.C_100284	34.6391704025368	76.1937274788434	-1.1373	0.026799	0.078212	FALSE
estExt_Genemark1.C_100285	0	0	NA	NA	NA	NA
estExt_Genemark1.C_100286	15.675333654215	505.905840879617	-5.0123	4.2195e-25	4.3314e-23	TRUE
estExt_Genemark1.C_100287	38.6433756420231	31.4562857729641	0.29687	0.52947	0.74013	FALSE
estExt_Genemark1.C_100289	0	0	NA	NA	NA	NA
estExt_Genemark1.C_100290	45.8939803711873	62.2066492305555	-0.43876	0.49308	0.71159	FALSE
estExt_Genemark1.C_100291	0	0	NA	NA	NA	NA
estExt_Genemark1.C_100292	0	0	NA	NA	NA	NA
estExt_Genemark1.C_100293	0	0	NA	NA	NA	NA
estExt_Genemark1.C_100294	0	0	NA	NA	NA	NA
estExt_Genemark1.C_100295	0	0	NA	NA	NA	NA
estExt_Genemark1.C_100296	0	0	NA	NA	NA	NA
estExt_Genemark1.C_100297	0	0	NA	NA	NA	NA
estExt_Genemark1.C_100298	0	0	NA	NA	NA	NA
estExt_Genemark1.C_100299	1139.56087462954	1302.8100222648	-0.19315	0.65854	0.84916	FALSE
estExt_Genemark1.C_100300	0	0	NA	NA	NA	NA
estExt_Genemark1.C_100301	0	0	NA	NA	NA	NA
estExt_Genemark1.C_100302	0	0	NA	NA	NA	NA
estExt_Genemark1.C_100303	108.665487662096	66.9233508259863	0.69931	0.095482	0.21724	FALSE
estExt_Genemark1.C_100304	0	0	NA	NA	NA	NA
estExt_Genemark1.C_100305	0	0	NA	NA	NA	NA
estExt_Genemark1.C_100306	327.671112837109	369.301923019708	-0.17255	0.70276	0.8844	FALSE
estExt_Genemark1.C_100307	57.2797596214241	17.6575586786384	1.6977	0.002481	0.011094	TRUE
estExt_Genemark1.C_100309	0	0	NA	NA	NA	NA
estExt_Genemark1.C_100311	0	0	NA	NA	NA	NA
estExt_Genemark1.C_100312	2128.61318940811	1324.96585095401	0.68396	0.059336	0.14999	FALSE
estExt_Genemark1.C_100313	672.16821379309	194.942234711834	1.7858	0.010058	0.035076	TRUE
estExt_Genemark1.C_100314	0	0	NA	NA	NA	NA
estExt_Genemark1.C_100315	0	0	NA	NA	NA	NA
estExt_Genemark1.C_100316	26.1863724078667	7.26498701282809	1.8498	0.0086278	0.031191	TRUE
estExt_Genemark1.C_100317	0	0	NA	NA	NA	NA
estExt_Genemark1.C_100318	0	0	NA	NA	NA	NA
estExt_Genemark1.C_100319	0	0	NA	NA	NA	NA
estExt_Genemark1.C_100320	0	0	NA	NA	NA	NA
estExt_Genemark1.C_100321	0	0	NA	NA	NA	NA
estExt_Genemark1.C_100322	0	0	NA	NA	NA	NA
estExt_Genemark1.C_100323	0	0	NA	NA	NA	NA
estExt_Genemark1.C_100324	0	0	NA	NA	NA	NA
estExt_Genemark1.C_100325	0	0	NA	NA	NA	NA
estExt_Genemark1.C_100326	0	0	NA	NA	NA	NA
estExt_Genemark1.C_100327	0	0	NA	NA	NA	NA
estExt_Genemark1.C_100328	0	0	NA	NA	NA	NA
estExt_Genemark1.C_100329	0	0	NA	NA	NA	NA
estExt_Genemark1.C_100330	0	0	NA	NA	NA	NA
estExt_Genemark1.C_100331	1516.33486306148	426.111272955418	1.8313	1.1234e-06	1.257e-05	TRUE
estExt_Genemark1.C_100332	64.5584334202075	151.819234564361	-1.2337	0.0064582	0.024554	TRUE
estExt_Genemark1.C_100333	0	0	NA	NA	NA	NA
estExt_Genemark1.C_100334	0	0	NA	NA	NA	NA
estExt_Genemark1.C_100335	0	0	NA	NA	NA	NA
estExt_Genemark1.C_100336	115.700915900816	32.1875327042945	1.8458	0.00054341	0.0029976	TRUE
estExt_Genemark1.C_100337	0	0	NA	NA	NA	NA
estExt_Genemark1.C_100338	0	0	NA	NA	NA	NA
estExt_Genemark1.C_100339	0	0	NA	NA	NA	NA
estExt_Genemark1.C_100340	0	0	NA	NA	NA	NA
estExt_Genemark1.C_100341	0	0	NA	NA	NA	NA
estExt_Genemark1.C_100342	0	0	NA	NA	NA	NA
estExt_Genemark1.C_100343	50.5296805471957	79.5239090594862	-0.65426	0.14416	0.29468	FALSE
estExt_Genemark1.C_100344	179.557681710453	3391.94962612233	-4.2396	3.3715e-24	2.8429e-22	TRUE
estExt_Genemark1.C_100345	53.373796125605	43.564597461011	0.29298	0.45721	0.67594	FALSE
estExt_Genemark1.C_100346	0	0	NA	NA	NA	NA
estExt_Genemark1.C_100347	23.6837441331878	10.8594935953058	1.1249	0.098719	0.22282	FALSE
estExt_Genemark1.C_100348	0	0	NA	NA	NA	NA
estExt_Genemark1.C_100349	0	0	NA	NA	NA	NA
estExt_Genemark1.C_100350	0	0	NA	NA	NA	NA
estExt_Genemark1.C_100351	0	0	NA	NA	NA	NA
estExt_Genemark1.C_100352	21.9108525386981	2.83793503518971	2.9487	0.0011628	0.0057796	TRUE
estExt_Genemark1.C_100354	0	0	NA	NA	NA	NA
estExt_Genemark1.C_100356	0	0	NA	NA	NA	NA
estExt_Genemark1.C_100357	0	0	NA	NA	NA	NA
estExt_Genemark1.C_100365	0	0	NA	NA	NA	NA
estExt_Genemark1.C_100366	0	0	NA	NA	NA	NA
estExt_Genemark1.C_100367	0	0	NA	NA	NA	NA
estExt_Genemark1.C_100368	0	0	NA	NA	NA	NA
estExt_Genemark1.C_100369	0	0	NA	NA	NA	NA
estExt_Genemark1.C_100370	0	0	NA	NA	NA	NA
estExt_Genemark1.C_100371	0	0	NA	NA	NA	NA
estExt_Genemark1.C_100372	105.765233944448	115.483220657961	-0.12682	0.66812	0.85777	FALSE
estExt_Genemark1.C_100373	0	0	NA	NA	NA	NA
estExt_Genemark1.C_100374	0	0	NA	NA	NA	NA
estExt_Genemark1.C_100375	58.725198446993	100.146025853102	-0.77005	0.06845	0.16817	FALSE
estExt_Genemark1.C_100376	0	0	NA	NA	NA	NA
estExt_Genemark1.C_100377	0	0	NA	NA	NA	NA
estExt_Genemark1.C_100378	0	0	NA	NA	NA	NA
estExt_Genemark1.C_100379	14.2018257590269	26.2979868639954	-0.88888	0.21049	0.38704	FALSE
estExt_Genemark1.C_100380	0	0	NA	NA	NA	NA
estExt_Genemark1.C_100381	0	0	NA	NA	NA	NA
estExt_Genemark1.C_100382	0	0.416272697580349	-Inf	1	1	FALSE
estExt_Genemark1.C_100383	0	0	NA	NA	NA	NA
estExt_Genemark1.C_100384	0	0	NA	NA	NA	NA
estExt_Genemark1.C_100385	13.9445456641542	45.3816359470778	-1.7024	0.0053053	0.020876	TRUE
estExt_Genemark1.C_100386	14.9455969740258	329.683209833142	-4.4633	1.8658e-19	1.0012e-17	TRUE
estExt_Genemark1.C_100387	0	0.832545395160697	-Inf	0.87145	0.99337	FALSE
estExt_Genemark1.C_100388	0	0	NA	NA	NA	NA
estExt_Genemark1.C_100389	0	0	NA	NA	NA	NA
estExt_Genemark1.C_100390	0	0	NA	NA	NA	NA
estExt_Genemark1.C_100391	0	0	NA	NA	NA	NA
estExt_Genemark1.C_100392	9.22463827928816	18.4394548418839	-0.99923	0.24436	0.43086	FALSE
estExt_Genemark1.C_100393	0.743771214998886	0.416272697580349	0.83733	1	1	FALSE
estExt_Genemark1.C_100394	0	0	NA	NA	NA	NA
estExt_Genemark1.C_100395	16.4471739388332	51.1192340916315	-1.636	0.0060332	0.023199	TRUE
estExt_Genemark1.C_100396	0	0	NA	NA	NA	NA
estExt_Genemark1.C_100397	86.1418331899849	185.84913037068	-1.1093	0.0067799	0.025571	TRUE
estExt_Genemark1.C_100398	893.330380600663	796.144442906456	0.16616	0.63181	0.8246	FALSE
estExt_Genemark1.C_100399	0	0	NA	NA	NA	NA
estExt_Genemark1.C_100400	0.500525654935794	0.807220779203121	-0.68952	1	1	FALSE
estExt_Genemark1.C_100401	0	0	NA	NA	NA	NA
estExt_Genemark1.C_100402	0	0	NA	NA	NA	NA
estExt_Genemark1.C_100403	0	0	NA	NA	NA	NA
estExt_Genemark1.C_100404	0	0	NA	NA	NA	NA
estExt_Genemark1.C_100405	5.2063985049922	11.2757662928861	-1.1149	0.18694	0.35565	FALSE
estExt_Genemark1.C_100410	0	0	NA	NA	NA	NA
estExt_Genemark1.C_100411	0	0	NA	NA	NA	NA
estExt_Genemark1.C_100412	12.9434943542826	10.9354674431785	0.24321	0.85785	0.99337	FALSE
estExt_Genemark1.C_100413	0	0	NA	NA	NA	NA
estExt_Genemark1.C_100414	0	0	NA	NA	NA	NA
estExt_Genemark1.C_100415	0	0	NA	NA	NA	NA
estExt_Genemark1.C_100416	0	0	NA	NA	NA	NA
estExt_Genemark1.C_100417	0	0	NA	NA	NA	NA
estExt_Genemark1.C_100418	12.7002487942195	46.503830960031	-1.8725	0.0024245	0.010913	TRUE
estExt_Genemark1.C_100419	0	0	NA	NA	NA	NA
estExt_Genemark1.C_100420	0	0	NA	NA	NA	NA
estExt_Genemark1.C_100421	0	0	NA	NA	NA	NA
estExt_Genemark1.C_100422	0	0	NA	NA	NA	NA
estExt_Genemark1.C_100423	0	0	NA	NA	NA	NA
estExt_Genemark1.C_100424	0	0	NA	NA	NA	NA
estExt_Genemark1.C_100425	0	0	NA	NA	NA	NA
estExt_Genemark1.C_100426	0	0	NA	NA	NA	NA
estExt_Genemark1.C_100427	0	0	NA	NA	NA	NA
estExt_Genemark1.C_100428	0	0	NA	NA	NA	NA
estExt_Genemark1.C_100429	0	0	NA	NA	NA	NA
estExt_Genemark1.C_100430	0	0	NA	NA	NA	NA
estExt_Genemark1.C_100431	9.22463827928816	4.08675312793076	1.1745	0.26532	0.45757	FALSE
estExt_Genemark1.C_100432	144.548954934567	2651.98615189647	-4.1974	6.233e-24	4.9054e-22	TRUE
estExt_Genemark1.C_100434	18.2060309985132	98.5569089106535	-2.4365	6.6351e-06	6.1919e-05	TRUE
estExt_Genemark1.C_100436	0	0	NA	NA	NA	NA
estExt_Genemark1.C_100437	2.48859373986936	16.0684417361897	-2.6908	0.010454	0.036242	TRUE
estExt_Genemark1.C_100439	0	0	NA	NA	NA	NA
estExt_Genemark1.C_100440	0	0	NA	NA	NA	NA
estExt_Genemark1.C_100441	15.7034027238343	10.1788958958905	0.6255	0.40814	0.62289	FALSE
estExt_Genemark1.C_100442	7.72306131448078	3.20355850085491	1.2695	0.3146	0.52346	FALSE
estExt_Genemark1.C_100443	2584.49824125961	882.599373991942	1.5501	3.4291e-05	0.00026544	TRUE
estExt_Genemark1.C_100449	0	0	NA	NA	NA	NA
estExt_Genemark1.C_100450	0	0	NA	NA	NA	NA
estExt_Genemark1.C_100451	0	0	NA	NA	NA	NA
estExt_Genemark1.C_100452	0	0	NA	NA	NA	NA
estExt_Genemark1.C_100453	0	0	NA	NA	NA	NA
estExt_Genemark1.C_100454	0	0	NA	NA	NA	NA
estExt_Genemark1.C_100455	0	0	NA	NA	NA	NA
estExt_Genemark1.C_100456	0	0	NA	NA	NA	NA
estExt_Genemark1.C_1010001	0	0	NA	NA	NA	NA
estExt_Genemark1.C_1040002	10.1976205195405	2.00538964002901	2.3463	0.069099	0.16924	FALSE
estExt_Genemark1.C_1090001	0	0	NA	NA	NA	NA
estExt_Genemark1.C_1140002	0	0	NA	NA	NA	NA
estExt_Genemark1.C_1190002	1.48754242999777	0	Inf	0.60147	0.8032	FALSE
estExt_Genemark1.C_11_t10004	0	0	NA	NA	NA	NA
estExt_Genemark1.C_11_t10005	0	0	NA	NA	NA	NA
estExt_Genemark1.C_11_t10006	0	0	NA	NA	NA	NA
estExt_Genemark1.C_11_t10007	0	0	NA	NA	NA	NA
estExt_Genemark1.C_11_t10009	41.3752149419556	34.8624412014797	0.24709	0.59519	0.80102	FALSE
estExt_Genemark1.C_11_t10010	1577.77326693521	2280.73425511914	-0.53161	0.16108	0.3164	FALSE
estExt_Genemark1.C_11_t10011	0	0	NA	NA	NA	NA
estExt_Genemark1.C_11_t10012	0	0	NA	NA	NA	NA
estExt_Genemark1.C_11_t10014	0	0	NA	NA	NA	NA
estExt_Genemark1.C_11_t10016	0	0	NA	NA	NA	NA
estExt_Genemark1.C_11_t10017	0	0	NA	NA	NA	NA
estExt_Genemark1.C_11_t10018	0	0	NA	NA	NA	NA
estExt_Genemark1.C_11_t10019	0	0	NA	NA	NA	NA
estExt_Genemark1.C_11_t10020	0	0	NA	NA	NA	NA
estExt_Genemark1.C_11_t10022	0	0	NA	NA	NA	NA
estExt_Genemark1.C_11_t10023	0	0	NA	NA	NA	NA
estExt_Genemark1.C_11_t10025	0	0	NA	NA	NA	NA
estExt_Genemark1.C_11_t10026	0	0	NA	NA	NA	NA
estExt_Genemark1.C_11_t10027	0	0	NA	NA	NA	NA
estExt_Genemark1.C_11_t10028	0	0	NA	NA	NA	NA
estExt_Genemark1.C_11_t10029	2594.67716877604	7145.31894001648	-1.4614	4.5706e-05	0.00034042	TRUE
estExt_Genemark1.C_11_t10030	0	0	NA	NA	NA	NA
estExt_Genemark1.C_11_t10031	0	0	NA	NA	NA	NA
estExt_Genemark1.C_11_t10032	0	0	NA	NA	NA	NA
estExt_Genemark1.C_11_t10033	0	0	NA	NA	NA	NA
estExt_Genemark1.C_11_t10034	0	0	NA	NA	NA	NA
estExt_Genemark1.C_11_t10035	0	0	NA	NA	NA	NA
estExt_Genemark1.C_11_t10036	0	0	NA	NA	NA	NA
estExt_Genemark1.C_11_t10037	0	0	NA	NA	NA	NA
estExt_Genemark1.C_11_t10038	0	0	NA	NA	NA	NA
estExt_Genemark1.C_11_t10039	0	0	NA	NA	NA	NA
estExt_Genemark1.C_11_t10040	0	0	NA	NA	NA	NA
estExt_Genemark1.C_11_t10041	0	0	NA	NA	NA	NA
estExt_Genemark1.C_11_t10042	0	0	NA	NA	NA	NA
estExt_Genemark1.C_11_t10043	33.6521536274748	85.5147533636157	-1.3455	0.008663	0.031226	TRUE
estExt_Genemark1.C_11_t10044	0	0	NA	NA	NA	NA
estExt_Genemark1.C_11_t10045	0	0	NA	NA	NA	NA
estExt_Genemark1.C_11_t10046	0	0	NA	NA	NA	NA
estExt_Genemark1.C_11_t10047	0	0	NA	NA	NA	NA
estExt_Genemark1.C_11_t10048	12.6862142594099	314.102269663025	-4.6299	8.5566e-16	3.3118e-14	TRUE
estExt_Genemark1.C_11_t10049	0	0	NA	NA	NA	NA
estExt_Genemark1.C_11_t10050	0	0	NA	NA	NA	NA
estExt_Genemark1.C_11_t10051	0	0	NA	NA	NA	NA
estExt_Genemark1.C_11_t10052	0	0	NA	NA	NA	NA
estExt_Genemark1.C_11_t10053	0	0.390948081622773	-Inf	1	1	FALSE
estExt_Genemark1.C_11_t10054	0	0	NA	NA	NA	NA
estExt_Genemark1.C_11_t10055	0	0	NA	NA	NA	NA
estExt_Genemark1.C_11_t10056	0	0	NA	NA	NA	NA
estExt_Genemark1.C_11_t10057	0	0	NA	NA	NA	NA
estExt_Genemark1.C_11_t10058	0	0	NA	NA	NA	NA
estExt_Genemark1.C_11_t10059	0	0	NA	NA	NA	NA
estExt_Genemark1.C_11_t10060	0	0	NA	NA	NA	NA
estExt_Genemark1.C_11_t10061	0	0	NA	NA	NA	NA
estExt_Genemark1.C_11_t10062	0	0	NA	NA	NA	NA
estExt_Genemark1.C_11_t10063	0	0	NA	NA	NA	NA
estExt_Genemark1.C_11_t10064	0	0	NA	NA	NA	NA
estExt_Genemark1.C_11_t10065	0	0	NA	NA	NA	NA
estExt_Genemark1.C_11_t10066	0	0	NA	NA	NA	NA
estExt_Genemark1.C_11_t10067	0	0	NA	NA	NA	NA
estExt_Genemark1.C_11_t10068	965.536925933183	272.323052209244	1.826	0.0051729	0.020458	TRUE
estExt_Genemark1.C_11_t10069	1.48754242999777	1.19816886082589	0.3121	1	1	FALSE
estExt_Genemark1.C_11_t10070	0	0	NA	NA	NA	NA
estExt_Genemark1.C_11_t10071	0	0	NA	NA	NA	NA
estExt_Genemark1.C_11_t10073	0	0	NA	NA	NA	NA
estExt_Genemark1.C_11_t10074	0	0	NA	NA	NA	NA
estExt_Genemark1.C_11_t10075	9.95437495947744	22.3489356581116	-1.1668	0.10442	0.23084	FALSE
estExt_Genemark1.C_11_t10076	0	0	NA	NA	NA	NA
estExt_Genemark1.C_11_t10077	0	0	NA	NA	NA	NA
estExt_Genemark1.C_11_t10078	0	0	NA	NA	NA	NA
estExt_Genemark1.C_11_t10079	0	0	NA	NA	NA	NA
estExt_Genemark1.C_11_t10080	0	0	NA	NA	NA	NA
estExt_Genemark1.C_11_t10081	0	0	NA	NA	NA	NA
estExt_Genemark1.C_11_t10082	12.7142833290291	27.0039091793682	-1.0867	0.13812	0.28553	FALSE
estExt_Genemark1.C_11_t10083	0	0	NA	NA	NA	NA
estExt_Genemark1.C_11_t10084	728.774434003474	362.301261008715	1.0083	0.0071353	0.026656	TRUE
estExt_Genemark1.C_11_t10085	0	0	NA	NA	NA	NA
estExt_Genemark1.C_11_t10086	0	0	NA	NA	NA	NA
estExt_Genemark1.C_11_t10088	158.292358643087	155.666987306415	0.024129	0.85507	0.99337	FALSE
estExt_Genemark1.C_11_t10090	0	0	NA	NA	NA	NA
estExt_Genemark1.C_11_t10091	0	0	NA	NA	NA	NA
estExt_Genemark1.C_11_t10092	0	0	NA	NA	NA	NA
estExt_Genemark1.C_11_t10093	0	0	NA	NA	NA	NA
estExt_Genemark1.C_11_t10094	75.2425450598743	107.509144398321	-0.51484	0.25843	0.45031	FALSE
estExt_Genemark1.C_11_t10095	0	0	NA	NA	NA	NA
estExt_Genemark1.C_11_t10096	0	0	NA	NA	NA	NA
estExt_Genemark1.C_11_t10097	0.500525654935794	0	Inf	0.91611	0.99337	FALSE
estExt_Genemark1.C_11_t10098	0	0	NA	NA	NA	NA
estExt_Genemark1.C_11_t10099	0	0	NA	NA	NA	NA
estExt_Genemark1.C_11_t10101	0	0	NA	NA	NA	NA
estExt_Genemark1.C_11_t10102	0	0	NA	NA	NA	NA
estExt_Genemark1.C_11_t10103	0	0	NA	NA	NA	NA
estExt_Genemark1.C_11_t10104	0	0	NA	NA	NA	NA
estExt_Genemark1.C_11_t10105	0	0	NA	NA	NA	NA
estExt_Genemark1.C_11_t10106	0	0	NA	NA	NA	NA
estExt_Genemark1.C_11_t10107	21.6956760482542	475.188713948803	-4.453	7.1607e-21	4.2266e-19	TRUE
estExt_Genemark1.C_11_t10108	51.7599428823208	8180.38329919081	-7.3042	1.9523e-53	2.3047e-50	TRUE
estExt_Genemark1.C_11_t10109	0	0	NA	NA	NA	NA
estExt_Genemark1.C_11_t10110	0	0	NA	NA	NA	NA
estExt_Genemark1.C_11_t10111	590.928796070407	52.9726760359151	3.4797	9.6735e-17	4.0069e-15	TRUE
estExt_Genemark1.C_11_t10112	1207.22530306142	1554.12948872201	-0.36441	0.28171	0.48058	FALSE
estExt_Genemark1.C_11_t10113	0	0	NA	NA	NA	NA
estExt_Genemark1.C_11_t10114	0	0	NA	NA	NA	NA
estExt_Genemark1.C_11_t10115	0	0	NA	NA	NA	NA
estExt_Genemark1.C_11_t10116	0	0	NA	NA	NA	NA
estExt_Genemark1.C_11_t10117	0	0	NA	NA	NA	NA
estExt_Genemark1.C_11_t10118	0	0	NA	NA	NA	NA
estExt_Genemark1.C_11_t10119	0	0	NA	NA	NA	NA
estExt_Genemark1.C_11_t10120	0	0	NA	NA	NA	NA
estExt_Genemark1.C_11_t10121	0	0	NA	NA	NA	NA
estExt_Genemark1.C_11_t10122	163.531484685998	141.151259054457	0.21233	0.69297	0.87727	FALSE
estExt_Genemark1.C_11_t10123	0	0	NA	NA	NA	NA
estExt_Genemark1.C_11_t10124	0	0	NA	NA	NA	NA
estExt_Genemark1.C_11_t10125	0	0	NA	NA	NA	NA
estExt_Genemark1.C_11_t10126	0.500525654935794	0	Inf	0.91611	0.99337	FALSE
estExt_Genemark1.C_11_t10127	0	0	NA	NA	NA	NA
estExt_Genemark1.C_11_t10128	0	0	NA	NA	NA	NA
estExt_Genemark1.C_11_t10129	0	0	NA	NA	NA	NA
estExt_Genemark1.C_11_t10130	0	0	NA	NA	NA	NA
estExt_Genemark1.C_11_t10131	0	0	NA	NA	NA	NA
estExt_Genemark1.C_11_t10132	0	0	NA	NA	NA	NA
estExt_Genemark1.C_11_t10133	0	0	NA	NA	NA	NA
estExt_Genemark1.C_11_t10134	0	0	NA	NA	NA	NA
estExt_Genemark1.C_11_t10135	0	0	NA	NA	NA	NA
estExt_Genemark1.C_11_t10136	0	0	NA	NA	NA	NA
estExt_Genemark1.C_11_t10137	0	0	NA	NA	NA	NA
estExt_Genemark1.C_11_t10138	0	0	NA	NA	NA	NA
estExt_Genemark1.C_11_t10139	0	0	NA	NA	NA	NA
estExt_Genemark1.C_11_t10140	0	0	NA	NA	NA	NA
estExt_Genemark1.C_11_t10141	0	0	NA	NA	NA	NA
estExt_Genemark1.C_11_t10142	0	0	NA	NA	NA	NA
estExt_Genemark1.C_11_t10143	0	0	NA	NA	NA	NA
estExt_Genemark1.C_11_t10144	0	0	NA	NA	NA	NA
estExt_Genemark1.C_11_t10145	0	0	NA	NA	NA	NA
estExt_Genemark1.C_11_t10146	0	0	NA	NA	NA	NA
estExt_Genemark1.C_11_t10147	0	0	NA	NA	NA	NA
estExt_Genemark1.C_11_t10148	0	0	NA	NA	NA	NA
estExt_Genemark1.C_11_t10149	0	0	NA	NA	NA	NA
estExt_Genemark1.C_11_t10150	0	0	NA	NA	NA	NA
estExt_Genemark1.C_11_t10151	0	0	NA	NA	NA	NA
estExt_Genemark1.C_11_t10152	0	0	NA	NA	NA	NA
estExt_Genemark1.C_11_t10153	0	0	NA	NA	NA	NA
estExt_Genemark1.C_11_t10154	0	0	NA	NA	NA	NA
estExt_Genemark1.C_11_t10155	0	0	NA	NA	NA	NA
estExt_Genemark1.C_11_t10156	0	0	NA	NA	NA	NA
estExt_Genemark1.C_11_t10157	0	0	NA	NA	NA	NA
estExt_Genemark1.C_11_t10158	0	0	NA	NA	NA	NA
estExt_Genemark1.C_11_t10159	0	0	NA	NA	NA	NA
estExt_Genemark1.C_11_t10160	0	0	NA	NA	NA	NA
estExt_Genemark1.C_11_t10161	0	0	NA	NA	NA	NA
estExt_Genemark1.C_11_t10162	0	0	NA	NA	NA	NA
estExt_Genemark1.C_11_t10163	0	0	NA	NA	NA	NA
estExt_Genemark1.C_11_t10164	0	0	NA	NA	NA	NA
estExt_Genemark1.C_11_t10165	0	0	NA	NA	NA	NA
estExt_Genemark1.C_11_t10166	0	0	NA	NA	NA	NA
estExt_Genemark1.C_11_t10167	0	0	NA	NA	NA	NA
estExt_Genemark1.C_11_t10168	0	0	NA	NA	NA	NA
estExt_Genemark1.C_11_t10169	547.079021923391	1574.11375597286	-1.5247	4.5249e-05	0.00033916	TRUE
estExt_Genemark1.C_11_t10170	0	0	NA	NA	NA	NA
estExt_Genemark1.C_11_t10171	0	0	NA	NA	NA	NA
estExt_Genemark1.C_11_t10172	0	0	NA	NA	NA	NA
estExt_Genemark1.C_11_t10173	0	0	NA	NA	NA	NA
estExt_Genemark1.C_11_t10174	0	0	NA	NA	NA	NA
estExt_Genemark1.C_11_t10175	0	0	NA	NA	NA	NA
estExt_Genemark1.C_11_t10176	2714.46160213726	2662.87256982679	0.027683	0.87898	0.99337	FALSE
estExt_Genemark1.C_11_t10177	614.818222367707	126.140117325607	2.2851	0.18515	0.35282	FALSE
estExt_Genemark1.C_11_t10178	0	0	NA	NA	NA	NA
estExt_Genemark1.C_11_t10180	0	0	NA	NA	NA	NA
estExt_Genemark1.C_11_t10181	0	0	NA	NA	NA	NA
estExt_Genemark1.C_11_t10182	0	0	NA	NA	NA	NA
estExt_Genemark1.C_11_t10183	0	0	NA	NA	NA	NA
estExt_Genemark1.C_11_t10184	0	0	NA	NA	NA	NA
estExt_Genemark1.C_11_t10185	0	0	NA	NA	NA	NA
estExt_Genemark1.C_11_t10186	0	0	NA	NA	NA	NA
estExt_Genemark1.C_11_t10187	10.2116550543501	477.869956308867	-5.5483	8.1037e-19	3.8266e-17	TRUE
estExt_Genemark1.C_11_t10188	0	0	NA	NA	NA	NA
estExt_Genemark1.C_11_t10189	0	0	NA	NA	NA	NA
estExt_Genemark1.C_11_t10190	0	0	NA	NA	NA	NA
estExt_Genemark1.C_11_t10191	0	0	NA	NA	NA	NA
estExt_Genemark1.C_11_t10192	0	0	NA	NA	NA	NA
estExt_Genemark1.C_11_t10193	0	0	NA	NA	NA	NA
estExt_Genemark1.C_11_t10194	0	0	NA	NA	NA	NA
estExt_Genemark1.C_11_t10195	0	0	NA	NA	NA	NA
estExt_Genemark1.C_11_t10196	0	0	NA	NA	NA	NA
estExt_Genemark1.C_11_t10197	0	0	NA	NA	NA	NA
estExt_Genemark1.C_11_t10198	0	0	NA	NA	NA	NA
estExt_Genemark1.C_11_t10199	0	0	NA	NA	NA	NA
estExt_Genemark1.C_11_t10200	0	0	NA	NA	NA	NA
estExt_Genemark1.C_11_t10201	0	0	NA	NA	NA	NA
estExt_Genemark1.C_11_t10202	1428.20956112495	475.764846252949	1.5859	0.00064919	0.0034894	TRUE
estExt_Genemark1.C_11_t10203	0	0	NA	NA	NA	NA
estExt_Genemark1.C_11_t10204	0	0	NA	NA	NA	NA
estExt_Genemark1.C_11_t10205	0	0	NA	NA	NA	NA
estExt_Genemark1.C_11_t10206	0	0	NA	NA	NA	NA
estExt_Genemark1.C_11_t10207	0	0	NA	NA	NA	NA
estExt_Genemark1.C_11_t10208	0	0	NA	NA	NA	NA
estExt_Genemark1.C_11_t10209	0	0	NA	NA	NA	NA
estExt_Genemark1.C_11_t10210	0	0	NA	NA	NA	NA
estExt_Genemark1.C_11_t10211	0	0	NA	NA	NA	NA
estExt_Genemark1.C_11_t10212	0	0	NA	NA	NA	NA
estExt_Genemark1.C_11_t10213	0	0	NA	NA	NA	NA
estExt_Genemark1.C_11_t10215	0	0	NA	NA	NA	NA
estExt_Genemark1.C_11_t10216	0	0	NA	NA	NA	NA
estExt_Genemark1.C_11_t10217	0	0	NA	NA	NA	NA
estExt_Genemark1.C_11_t10218	0	0	NA	NA	NA	NA
estExt_Genemark1.C_11_t10219	135.871604382943	17.0276102111383	2.9963	8.6801e-07	9.9484e-06	TRUE
estExt_Genemark1.C_11_t10220	0	0	NA	NA	NA	NA
estExt_Genemark1.C_11_t10221	0	0	NA	NA	NA	NA
estExt_Genemark1.C_11_t10222	0	0	NA	NA	NA	NA
estExt_Genemark1.C_11_t10223	0	0	NA	NA	NA	NA
estExt_Genemark1.C_11_t10224	0	0	NA	NA	NA	NA
estExt_Genemark1.C_11_t10225	0	0	NA	NA	NA	NA
estExt_Genemark1.C_11_t10226	0	0	NA	NA	NA	NA
estExt_Genemark1.C_11_t10228	0	0	NA	NA	NA	NA
estExt_Genemark1.C_11_t10229	0	0	NA	NA	NA	NA
estExt_Genemark1.C_11_t10230	0	0	NA	NA	NA	NA
estExt_Genemark1.C_11_t10231	0	0	NA	NA	NA	NA
estExt_Genemark1.C_11_t10232	0	0	NA	NA	NA	NA
estExt_Genemark1.C_11_t10233	0	0	NA	NA	NA	NA
estExt_Genemark1.C_11_t10234	0	0	NA	NA	NA	NA
estExt_Genemark1.C_11_t10235	0	0	NA	NA	NA	NA
estExt_Genemark1.C_11_t10236	0	0	NA	NA	NA	NA
estExt_Genemark1.C_11_t10237	0	0	NA	NA	NA	NA
estExt_Genemark1.C_11_t10238	0	0	NA	NA	NA	NA
estExt_Genemark1.C_11_t10239	0	0	NA	NA	NA	NA
estExt_Genemark1.C_11_t10240	0	0	NA	NA	NA	NA
estExt_Genemark1.C_11_t10241	0	0	NA	NA	NA	NA
estExt_Genemark1.C_11_t10242	0	0	NA	NA	NA	NA
estExt_Genemark1.C_11_t10243	0	0	NA	NA	NA	NA
estExt_Genemark1.C_11_t10244	0	0	NA	NA	NA	NA
estExt_Genemark1.C_11_t10246	0	0	NA	NA	NA	NA
estExt_Genemark1.C_11_t10247	0	0	NA	NA	NA	NA
estExt_Genemark1.C_11_t10248	0	0	NA	NA	NA	NA
estExt_Genemark1.C_11_t10249	0	0	NA	NA	NA	NA
estExt_Genemark1.C_11_t10250	0	0	NA	NA	NA	NA
estExt_Genemark1.C_11_t10251	3151.40162850337	954.609794858404	1.723	0.0035873	0.015237	TRUE
estExt_Genemark1.C_11_t10253	0	0	NA	NA	NA	NA
estExt_Genemark1.C_11_t10254	0	0	NA	NA	NA	NA
estExt_Genemark1.C_11_t10256	0	0	NA	NA	NA	NA
estExt_Genemark1.C_11_t10257	0	0	NA	NA	NA	NA
estExt_Genemark1.C_11_t10258	106.607246903114	408.233704643981	-1.9371	1.5373e-06	1.6424e-05	TRUE
estExt_Genemark1.C_11_t10259	0	0	NA	NA	NA	NA
estExt_Genemark1.C_11_t10260	0	0	NA	NA	NA	NA
estExt_Genemark1.C_11_t10261	0	0	NA	NA	NA	NA
estExt_Genemark1.C_11_t10262	0	0	NA	NA	NA	NA
estExt_Genemark1.C_11_t10263	0	0	NA	NA	NA	NA
estExt_Genemark1.C_11_t10264	0	0	NA	NA	NA	NA
estExt_Genemark1.C_11_t10265	0	0	NA	NA	NA	NA
estExt_Genemark1.C_11_t10266	0	0	NA	NA	NA	NA
estExt_Genemark1.C_11_t10267	0	0	NA	NA	NA	NA
estExt_Genemark1.C_11_t10269	0	0	NA	NA	NA	NA
estExt_Genemark1.C_11_t10271	0	0	NA	NA	NA	NA
estExt_Genemark1.C_11_t10272	0	0	NA	NA	NA	NA
estExt_Genemark1.C_11_t10273	0	0	NA	NA	NA	NA
estExt_Genemark1.C_11_t10274	0	0	NA	NA	NA	NA
estExt_Genemark1.C_11_t10275	0	0	NA	NA	NA	NA
estExt_Genemark1.C_11_t10276	0	0	NA	NA	NA	NA
estExt_Genemark1.C_11_t10277	140.142465783812	92.9427669144484	0.59248	0.12338	0.26267	FALSE
estExt_Genemark1.C_11_t10278	220.876758513171	59.8103115089037	1.8848	7.5256e-06	6.9136e-05	TRUE
estExt_Genemark1.C_11_t10279	0	0	NA	NA	NA	NA
estExt_Genemark1.C_11_t10280	0	0	NA	NA	NA	NA
estExt_Genemark1.C_11_t10281	0	0	NA	NA	NA	NA
estExt_Genemark1.C_11_t10282	0	0	NA	NA	NA	NA
estExt_Genemark1.C_11_t10283	0	0	NA	NA	NA	NA
estExt_Genemark1.C_11_t10284	0	0	NA	NA	NA	NA
estExt_Genemark1.C_11_t10285	0	0	NA	NA	NA	NA
estExt_Genemark1.C_11_t10286	0	0	NA	NA	NA	NA
estExt_Genemark1.C_11_t10287	0	0	NA	NA	NA	NA
estExt_Genemark1.C_11_t10288	0	0	NA	NA	NA	NA
estExt_Genemark1.C_11_t10289	0	0	NA	NA	NA	NA
estExt_Genemark1.C_11_t10290	0	0	NA	NA	NA	NA
estExt_Genemark1.C_11_t10291	32.0804039886194	61.7033238428433	-0.94366	0.06696	0.16554	FALSE
estExt_Genemark1.C_11_t10292	0	0	NA	NA	NA	NA
estExt_Genemark1.C_11_t10293	0	0	NA	NA	NA	NA
estExt_Genemark1.C_11_t10294	0	0	NA	NA	NA	NA
estExt_Genemark1.C_11_t10295	0	0	NA	NA	NA	NA
estExt_Genemark1.C_11_t10296	0	0	NA	NA	NA	NA
estExt_Genemark1.C_11_t10297	0	0	NA	NA	NA	NA
estExt_Genemark1.C_11_t10298	0	0	NA	NA	NA	NA
estExt_Genemark1.C_11_t10299	0	0	NA	NA	NA	NA
estExt_Genemark1.C_11_t10300	0	0	NA	NA	NA	NA
estExt_Genemark1.C_11_t10301	0	0	NA	NA	NA	NA
estExt_Genemark1.C_11_t10302	623.032610660345	1182.44390654196	-0.92439	0.01563	0.05007	FALSE
estExt_Genemark1.C_11_t10303	0	0	NA	NA	NA	NA
estExt_Genemark1.C_11_t10304	0	0	NA	NA	NA	NA
estExt_Genemark1.C_11_t10305	0	0	NA	NA	NA	NA
estExt_Genemark1.C_11_t10306	0	0	NA	NA	NA	NA
estExt_Genemark1.C_11_t10307	0	0	NA	NA	NA	NA
estExt_Genemark1.C_11_t10308	0	0	NA	NA	NA	NA
estExt_Genemark1.C_11_t10309	0	0	NA	NA	NA	NA
estExt_Genemark1.C_11_t10310	0	0	NA	NA	NA	NA
estExt_Genemark1.C_11_t10312	0	0	NA	NA	NA	NA
estExt_Genemark1.C_11_t10313	0	0	NA	NA	NA	NA
estExt_Genemark1.C_11_t10314	0	0	NA	NA	NA	NA
estExt_Genemark1.C_11_t10315	0	0	NA	NA	NA	NA
estExt_Genemark1.C_11_t10316	1.24429686993468	0	Inf	0.59678	0.80102	FALSE
estExt_Genemark1.C_11_t10317	0	0	NA	NA	NA	NA
estExt_Genemark1.C_11_t10318	0	0	NA	NA	NA	NA
estExt_Genemark1.C_11_t10319	0	0	NA	NA	NA	NA
estExt_Genemark1.C_11_t10320	0	0	NA	NA	NA	NA
estExt_Genemark1.C_11_t10321	0	0	NA	NA	NA	NA
estExt_Genemark1.C_11_t10322	0	0	NA	NA	NA	NA
estExt_Genemark1.C_11_t10323	0	0	NA	NA	NA	NA
estExt_Genemark1.C_11_t10324	0	0	NA	NA	NA	NA
estExt_Genemark1.C_11_t10325	357.192750411811	252.305559267171	0.50153	0.18991	0.35898	FALSE
estExt_Genemark1.C_11_t10326	0	0	NA	NA	NA	NA
estExt_Genemark1.C_11_t10327	0	0	NA	NA	NA	NA
estExt_Genemark1.C_11_t10328	0	0	NA	NA	NA	NA
estExt_Genemark1.C_11_t10329	0	0	NA	NA	NA	NA
estExt_Genemark1.C_11_t10330	0	0	NA	NA	NA	NA
estExt_Genemark1.C_11_t10331	0	0	NA	NA	NA	NA
estExt_Genemark1.C_11_t10332	0	0	NA	NA	NA	NA
estExt_Genemark1.C_11_t10333	0	0	NA	NA	NA	NA
estExt_Genemark1.C_11_t10334	0	0	NA	NA	NA	NA
estExt_Genemark1.C_11_t10335	0	0	NA	NA	NA	NA
estExt_Genemark1.C_11_t10336	0	0	NA	NA	NA	NA
estExt_Genemark1.C_11_t10337	0	0	NA	NA	NA	NA
estExt_Genemark1.C_11_t10338	0	0	NA	NA	NA	NA
estExt_Genemark1.C_11_t10339	0	0	NA	NA	NA	NA
estExt_Genemark1.C_11_t10340	95.4085750737018	293.201582093875	-1.6197	8.5965e-05	0.00058323	TRUE
estExt_Genemark1.C_11_t10341	0	0	NA	NA	NA	NA
estExt_Genemark1.C_11_t10342	66.2892214102684	138.07115670195	-1.0586	0.019203	0.059034	FALSE
estExt_Genemark1.C_11_t10343	0	0	NA	NA	NA	NA
estExt_Genemark1.C_11_t10344	0	0	NA	NA	NA	NA
estExt_Genemark1.C_11_t10345	0	0	NA	NA	NA	NA
estExt_Genemark1.C_11_t10346	0	0	NA	NA	NA	NA
estExt_Genemark1.C_11_t10347	0	0	NA	NA	NA	NA
estExt_Genemark1.C_11_t10348	0	0	NA	NA	NA	NA
estExt_Genemark1.C_11_t10349	0	0	NA	NA	NA	NA
estExt_Genemark1.C_11_t10350	0	0	NA	NA	NA	NA
estExt_Genemark1.C_11_t10351	0	0	NA	NA	NA	NA
estExt_Genemark1.C_11_t10352	25.1432174935663	25.566739932665	-0.024099	0.96776	1	FALSE
estExt_Genemark1.C_11_t10353	0	0	NA	NA	NA	NA
estExt_Genemark1.C_11_t10354	325.584803008508	349.624728927342	-0.10277	0.8016	0.96494	FALSE
estExt_Genemark1.C_11_t10355	0	0	NA	NA	NA	NA
estExt_Genemark1.C_11_t10359	16.4191048692139	0	Inf	2.6485e-05	0.00021336	TRUE
estExt_Genemark1.C_11_t10365	0	0	NA	NA	NA	NA
estExt_Genemark1.C_11_t10366	0	0	NA	NA	NA	NA
estExt_Genemark1.C_11_t10367	0	0	NA	NA	NA	NA
estExt_Genemark1.C_11_t10368	0	0	NA	NA	NA	NA
estExt_Genemark1.C_11_t10369	0	0	NA	NA	NA	NA
estExt_Genemark1.C_11_t10370	0	0	NA	NA	NA	NA
estExt_Genemark1.C_11_t10371	0	0	NA	NA	NA	NA
estExt_Genemark1.C_11_t10372	0	0	NA	NA	NA	NA
estExt_Genemark1.C_11_t10373	0	0	NA	NA	NA	NA
estExt_Genemark1.C_11_t10374	0	0	NA	NA	NA	NA
estExt_Genemark1.C_11_t10375	0	0	NA	NA	NA	NA
estExt_Genemark1.C_11_t10376	0	0	NA	NA	NA	NA
estExt_Genemark1.C_11_t10377	774.457955482427	1103.08302402048	-0.51028	0.20757	0.3836	FALSE
estExt_Genemark1.C_11_t10378	0	0	NA	NA	NA	NA
estExt_Genemark1.C_11_t10379	0	0	NA	NA	NA	NA
estExt_Genemark1.C_11_t10380	0	0	NA	NA	NA	NA
estExt_Genemark1.C_11_t10381	29.1193536634334	59.8103115089037	-1.0384	0.039966	0.10698	FALSE
estExt_Genemark1.C_11_t10382	0	0	NA	NA	NA	NA
estExt_Genemark1.C_11_t10383	0	0	NA	NA	NA	NA
estExt_Genemark1.C_11_t10384	0	0	NA	NA	NA	NA
estExt_Genemark1.C_11_t10385	0	0	NA	NA	NA	NA
estExt_Genemark1.C_11_t10386	0	0	NA	NA	NA	NA
estExt_Genemark1.C_11_t10387	0	0	NA	NA	NA	NA
estExt_Genemark1.C_11_t10388	0	0	NA	NA	NA	NA
estExt_Genemark1.C_11_t10389	0	0	NA	NA	NA	NA
estExt_Genemark1.C_11_t10390	856.4317683536	961.936509945407	-0.1676	0.54035	0.75222	FALSE
estExt_Genemark1.C_11_t10391	0	0	NA	NA	NA	NA
estExt_Genemark1.C_11_t10392	0	0	NA	NA	NA	NA
estExt_Genemark1.C_11_t10393	0	0	NA	NA	NA	NA
estExt_Genemark1.C_11_t10394	0	0	NA	NA	NA	NA
estExt_Genemark1.C_11_t10395	1265.07104341362	432.914083018131	1.5471	5.5861e-05	0.00040706	TRUE
estExt_Genemark1.C_11_t10396	0	0	NA	NA	NA	NA
estExt_Genemark1.C_11_t10397	0	0	NA	NA	NA	NA
estExt_Genemark1.C_11_t10398	0	0	NA	NA	NA	NA
estExt_Genemark1.C_11_t10399	0	0	NA	NA	NA	NA
estExt_Genemark1.C_11_t10400	0	0	NA	NA	NA	NA
estExt_Genemark1.C_11_t10401	0	0	NA	NA	NA	NA
estExt_Genemark1.C_11_t10402	0	0	NA	NA	NA	NA
estExt_Genemark1.C_11_t10403	0	0	NA	NA	NA	NA
estExt_Genemark1.C_11_t10404	0	0	NA	NA	NA	NA
estExt_Genemark1.C_11_t10405	0	0	NA	NA	NA	NA
estExt_Genemark1.C_11_t10406	0	0	NA	NA	NA	NA
estExt_Genemark1.C_11_t10407	0	0	NA	NA	NA	NA
estExt_Genemark1.C_11_t10408	53.5749380812393	102.441065110924	-0.93516	0.04866	0.12681	FALSE
estExt_Genemark1.C_11_t10409	1.00105130987159	0.390948081622773	1.3565	0.84533	0.99337	FALSE
estExt_Genemark1.C_11_t10410	0	0	NA	NA	NA	NA
estExt_Genemark1.C_11_t10411	0	0	NA	NA	NA	NA
estExt_Genemark1.C_11_t10412	155.738250697469	62.7606238501828	1.3112	0.032679	0.091728	FALSE
estExt_Genemark1.C_11_t10413	0	0	NA	NA	NA	NA
estExt_Genemark1.C_11_t10414	0	0	NA	NA	NA	NA
estExt_Genemark1.C_11_t10415	0	0	NA	NA	NA	NA
estExt_Genemark1.C_11_t10416	0	0	NA	NA	NA	NA
estExt_Genemark1.C_11_t10417	4063.14407704612	9193.17632878062	-1.178	0.0010196	0.0051992	TRUE
estExt_Genemark1.C_11_t10418	0	0	NA	NA	NA	NA
estExt_Genemark1.C_11_t10419	0	0	NA	NA	NA	NA
estExt_Genemark1.C_11_t10420	0	0	NA	NA	NA	NA
estExt_Genemark1.C_11_t10421	0	0	NA	NA	NA	NA
estExt_Genemark1.C_11_t10423	0	0	NA	NA	NA	NA
estExt_Genemark1.C_11_t10424	0	0	NA	NA	NA	NA
estExt_Genemark1.C_11_t10425	0	0	NA	NA	NA	NA
estExt_Genemark1.C_11_t10426	0	0	NA	NA	NA	NA
estExt_Genemark1.C_11_t10427	0	0	NA	NA	NA	NA
estExt_Genemark1.C_11_t10428	0	0	NA	NA	NA	NA
estExt_Genemark1.C_11_t10429	0	0	NA	NA	NA	NA
estExt_Genemark1.C_11_t10430	0	0	NA	NA	NA	NA
estExt_Genemark1.C_11_t10431	0	0	NA	NA	NA	NA
estExt_Genemark1.C_11_t10432	0	0	NA	NA	NA	NA
estExt_Genemark1.C_11_t10433	0	0	NA	NA	NA	NA
estExt_Genemark1.C_11_t10434	0	0	NA	NA	NA	NA
estExt_Genemark1.C_11_t10435	0	0	NA	NA	NA	NA
estExt_Genemark1.C_11_t10436	0	0	NA	NA	NA	NA
estExt_Genemark1.C_11_t10437	0	0	NA	NA	NA	NA
estExt_Genemark1.C_11_t10438	0	0	NA	NA	NA	NA
estExt_Genemark1.C_11_t10439	0	0	NA	NA	NA	NA
estExt_Genemark1.C_11_t10440	0	0	NA	NA	NA	NA
estExt_Genemark1.C_11_t10441	0	0	NA	NA	NA	NA
estExt_Genemark1.C_11_t10442	0	0	NA	NA	NA	NA
estExt_Genemark1.C_11_t10443	0	0	NA	NA	NA	NA
estExt_Genemark1.C_11_t10444	0	0	NA	NA	NA	NA
estExt_Genemark1.C_11_t10445	0	0	NA	NA	NA	NA
estExt_Genemark1.C_11_t10446	0	0	NA	NA	NA	NA
estExt_Genemark1.C_11_t10447	0	0	NA	NA	NA	NA
estExt_Genemark1.C_11_t10448	0	0	NA	NA	NA	NA
estExt_Genemark1.C_11_t10449	0	0	NA	NA	NA	NA
estExt_Genemark1.C_11_t10450	0	0	NA	NA	NA	NA
estExt_Genemark1.C_11_t10451	0	0	NA	NA	NA	NA
estExt_Genemark1.C_11_t10452	0	0	NA	NA	NA	NA
estExt_Genemark1.C_11_t10453	14.1737566894077	93.1342849998498	-2.7161	3.4609e-07	4.2558e-06	TRUE
estExt_Genemark1.C_11_t10454	0	0	NA	NA	NA	NA
estExt_Genemark1.C_11_t10455	0	0	NA	NA	NA	NA
estExt_Genemark1.C_11_t10456	0	0	NA	NA	NA	NA
estExt_Genemark1.C_11_t10457	0	0	NA	NA	NA	NA
estExt_Genemark1.C_11_t10458	0	0	NA	NA	NA	NA
estExt_Genemark1.C_11_t10459	0	0	NA	NA	NA	NA
estExt_Genemark1.C_11_t10460	0	0	NA	NA	NA	NA
estExt_Genemark1.C_11_t10461	0	0	NA	NA	NA	NA
estExt_Genemark1.C_11_t10462	0	0	NA	NA	NA	NA
estExt_Genemark1.C_11_t10463	0	0	NA	NA	NA	NA
estExt_Genemark1.C_11_t10464	0	0	NA	NA	NA	NA
estExt_Genemark1.C_11_t10465	0	0	NA	NA	NA	NA
estExt_Genemark1.C_11_t10466	0	0	NA	NA	NA	NA
estExt_Genemark1.C_11_t10467	0	0	NA	NA	NA	NA
estExt_Genemark1.C_11_t10468	0	0	NA	NA	NA	NA
estExt_Genemark1.C_11_t10469	0	0	NA	NA	NA	NA
estExt_Genemark1.C_11_t10470	0	0	NA	NA	NA	NA
estExt_Genemark1.C_11_t10471	0	0	NA	NA	NA	NA
estExt_Genemark1.C_11_t10472	0	0	NA	NA	NA	NA
estExt_Genemark1.C_11_t10473	0	0	NA	NA	NA	NA
estExt_Genemark1.C_11_t10474	0	0	NA	NA	NA	NA
estExt_Genemark1.C_11_t10476	0	0	NA	NA	NA	NA
estExt_Genemark1.C_11_t10477	0	0	NA	NA	NA	NA
estExt_Genemark1.C_11_t10478	0	0	NA	NA	NA	NA
estExt_Genemark1.C_11_t10479	0	0	NA	NA	NA	NA
estExt_Genemark1.C_11_t10481	0	0	NA	NA	NA	NA
estExt_Genemark1.C_11_t10482	0	0	NA	NA	NA	NA
estExt_Genemark1.C_11_t10483	0	0	NA	NA	NA	NA
estExt_Genemark1.C_11_t10484	0	0	NA	NA	NA	NA
estExt_Genemark1.C_11_t10485	0	0	NA	NA	NA	NA
estExt_Genemark1.C_11_t10486	0	0	NA	NA	NA	NA
estExt_Genemark1.C_11_t10487	0	0	NA	NA	NA	NA
estExt_Genemark1.C_11_t10488	0	0	NA	NA	NA	NA
estExt_Genemark1.C_11_t10489	0	0	NA	NA	NA	NA
estExt_Genemark1.C_11_t10490	0	0	NA	NA	NA	NA
estExt_Genemark1.C_11_t10491	0	0	NA	NA	NA	NA
estExt_Genemark1.C_11_t10492	0	0	NA	NA	NA	NA
estExt_Genemark1.C_11_t10493	0	0	NA	NA	NA	NA
estExt_Genemark1.C_11_t10494	0	0	NA	NA	NA	NA
estExt_Genemark1.C_11_t10495	479.868238813899	2269.81621121666	-2.2419	1.8634e-07	2.4173e-06	TRUE
estExt_Genemark1.C_11_t10496	0	0	NA	NA	NA	NA
estExt_Genemark1.C_11_t10497	0	0	NA	NA	NA	NA
estExt_Genemark1.C_11_t10498	802.356304617425	434.745367277896	0.88407	0.028634	0.082432	FALSE
estExt_Genemark1.C_11_t10499	0	0	NA	NA	NA	NA
estExt_Genemark1.C_11_t10500	0	0	NA	NA	NA	NA
estExt_Genemark1.C_11_t20001	0	0	NA	NA	NA	NA
estExt_Genemark1.C_11_t20003	0	0	NA	NA	NA	NA
estExt_Genemark1.C_11_t20004	0	0	NA	NA	NA	NA
estExt_Genemark1.C_11_t20005	132.966692196996	116.880819515009	0.18603	0.71481	0.89247	FALSE
estExt_Genemark1.C_11_t20006	0	0	NA	NA	NA	NA
estExt_Genemark1.C_11_t20007	0	0	NA	NA	NA	NA
estExt_Genemark1.C_11_t20008	0	0	NA	NA	NA	NA
estExt_Genemark1.C_11_t20009	0	0	NA	NA	NA	NA
estExt_Genemark1.C_11_t20010	0	0	NA	NA	NA	NA
estExt_Genemark1.C_11_t20012	0	0	NA	NA	NA	NA
estExt_Genemark1.C_11_t20013	0	0	NA	NA	NA	NA
estExt_Genemark1.C_11_t20014	1269.42133529523	645.205236037732	0.97634	0.11806	0.25433	FALSE
estExt_Genemark1.C_11_t20015	0	0	NA	NA	NA	NA
estExt_Genemark1.C_11_t20016	154.217980729553	72.4361943583612	1.0902	0.0093941	0.033252	TRUE
estExt_Genemark1.C_11_t20017	0	0	NA	NA	NA	NA
estExt_Genemark1.C_11_t20018	0	0	NA	NA	NA	NA
estExt_Genemark1.C_11_t20019	0	0	NA	NA	NA	NA
estExt_Genemark1.C_11_t20020	60.4980900414828	108.848182112633	-0.84736	0.052158	0.13443	FALSE
estExt_Genemark1.C_11_t20021	0	0	NA	NA	NA	NA
estExt_Genemark1.C_11_t20022	0	0	NA	NA	NA	NA
estExt_Genemark1.C_11_t20023	0	0	NA	NA	NA	NA
estExt_Genemark1.C_11_t20024	0	0	NA	NA	NA	NA
estExt_Genemark1.C_11_t20025	0	0	NA	NA	NA	NA
estExt_Genemark1.C_11_t20026	0	0	NA	NA	NA	NA
estExt_Genemark1.C_11_t20027	0	0	NA	NA	NA	NA
estExt_Genemark1.C_11_t20028	0	0	NA	NA	NA	NA
estExt_Genemark1.C_11_t20029	0	0	NA	NA	NA	NA
estExt_Genemark1.C_11_t20030	0	0	NA	NA	NA	NA
estExt_Genemark1.C_11_t20031	0	0	NA	NA	NA	NA
estExt_Genemark1.C_11_t20032	2.48859373986936	8.87942857123433	-1.8351	0.1504	0.30364	FALSE
estExt_Genemark1.C_11_t20033	0	0	NA	NA	NA	NA
estExt_Genemark1.C_11_t20034	0	0	NA	NA	NA	NA
estExt_Genemark1.C_11_t20035	57.8083543459791	78.5536617422785	-0.4424	0.38493	0.60068	FALSE
estExt_Genemark1.C_11_t20037	0	0	NA	NA	NA	NA
estExt_Genemark1.C_11_t20038	0	0	NA	NA	NA	NA
estExt_Genemark1.C_11_t20039	1530.47111548485	369.874888392415	2.0489	7.9793e-05	0.00055096	TRUE
estExt_Genemark1.C_11_t20040	17.7055053435774	13.230506701	0.42033	0.52893	0.73996	FALSE
estExt_Genemark1.C_11_t20041	0	0	NA	NA	NA	NA
estExt_Genemark1.C_11_t20042	0	0	NA	NA	NA	NA
estExt_Genemark1.C_11_t20043	0.500525654935794	0.832545395160697	-0.73408	1	1	FALSE
estExt_Genemark1.C_11_t20044	6.2214843496734	27.4961557248213	-2.1439	0.0050929	0.020175	TRUE
estExt_Genemark1.C_120005	0	0	NA	NA	NA	NA
estExt_Genemark1.C_120020	0	0	NA	NA	NA	NA
estExt_Genemark1.C_120021	0	0	NA	NA	NA	NA
estExt_Genemark1.C_120022	0	0	NA	NA	NA	NA
estExt_Genemark1.C_120023	0	0	NA	NA	NA	NA
estExt_Genemark1.C_120024	0	0	NA	NA	NA	NA
estExt_Genemark1.C_120025	0	0	NA	NA	NA	NA
estExt_Genemark1.C_120026	0	0	NA	NA	NA	NA
estExt_Genemark1.C_120027	0	0	NA	NA	NA	NA
estExt_Genemark1.C_120028	0	0	NA	NA	NA	NA
estExt_Genemark1.C_120029	0	0	NA	NA	NA	NA
estExt_Genemark1.C_120030	0	0	NA	NA	NA	NA
estExt_Genemark1.C_120031	0	0	NA	NA	NA	NA
estExt_Genemark1.C_120032	0	0	NA	NA	NA	NA
estExt_Genemark1.C_120033	0	0	NA	NA	NA	NA
estExt_Genemark1.C_120034	0	0	NA	NA	NA	NA
estExt_Genemark1.C_120035	0	0	NA	NA	NA	NA
estExt_Genemark1.C_120036	0	0	NA	NA	NA	NA
estExt_Genemark1.C_120037	0	0	NA	NA	NA	NA
estExt_Genemark1.C_120038	601.74387699166	180.249234148173	1.7392	6.7034e-06	6.231e-05	TRUE
estExt_Genemark1.C_120039	0	0	NA	NA	NA	NA
estExt_Genemark1.C_120040	0	0	NA	NA	NA	NA
estExt_Genemark1.C_120041	0	0	NA	NA	NA	NA
estExt_Genemark1.C_120042	0	0	NA	NA	NA	NA
estExt_Genemark1.C_120043	33.8532955831091	63855.2777675232	-10.881	2.5829e-44	1.2196e-41	TRUE
estExt_Genemark1.C_120044	0	0	NA	NA	NA	NA
estExt_Genemark1.C_120046	0	0	NA	NA	NA	NA
estExt_Genemark1.C_120047	0	0	NA	NA	NA	NA
estExt_Genemark1.C_120048	0	0	NA	NA	NA	NA
estExt_Genemark1.C_120049	0	0	NA	NA	NA	NA
estExt_Genemark1.C_120050	0	0	NA	NA	NA	NA
estExt_Genemark1.C_120051	0	0	NA	NA	NA	NA
estExt_Genemark1.C_120052	0	0	NA	NA	NA	NA
estExt_Genemark1.C_120053	4.49069635961254	8.12285702394636	-0.85505	0.56046	0.77293	FALSE
estExt_Genemark1.C_120054	0	0	NA	NA	NA	NA
estExt_Genemark1.C_120055	0	0	NA	NA	NA	NA
estExt_Genemark1.C_120056	0	0	NA	NA	NA	NA
estExt_Genemark1.C_120057	0	0	NA	NA	NA	NA
estExt_Genemark1.C_120058	0	0	NA	NA	NA	NA
estExt_Genemark1.C_120059	0	0	NA	NA	NA	NA
estExt_Genemark1.C_120061	0	0	NA	NA	NA	NA
estExt_Genemark1.C_120062	0	0	NA	NA	NA	NA
estExt_Genemark1.C_120063	0	0	NA	NA	NA	NA
estExt_Genemark1.C_120064	38.6153065724039	3.69580504630799	3.3852	4.787e-06	4.6792e-05	TRUE
estExt_Genemark1.C_120065	0	0	NA	NA	NA	NA
estExt_Genemark1.C_120066	0	0	NA	NA	NA	NA
estExt_Genemark1.C_120067	0	0	NA	NA	NA	NA
estExt_Genemark1.C_120068	0	0	NA	NA	NA	NA
estExt_Genemark1.C_120069	0	0	NA	NA	NA	NA
estExt_Genemark1.C_120070	0	0	NA	NA	NA	NA
estExt_Genemark1.C_120071	0	0	NA	NA	NA	NA
estExt_Genemark1.C_120072	0	0	NA	NA	NA	NA
estExt_Genemark1.C_120073	3740.866351875	1637.21942365213	1.1921	0.0015651	0.0075411	TRUE
estExt_Genemark1.C_120074	404.008233352312	417.318897074315	-0.046766	0.81012	0.97091	FALSE
estExt_Genemark1.C_120075	135.866945914644	306.701158776091	-1.1746	0.0048149	0.019301	TRUE
estExt_Genemark1.C_120076	45.4074892510612	1817.03181630171	-5.3225	8.633e-32	1.6985e-29	TRUE
estExt_Genemark1.C_120077	0	0	NA	NA	NA	NA
estExt_Genemark1.C_120078	0	0	NA	NA	NA	NA
estExt_Genemark1.C_120080	0	0	NA	NA	NA	NA
estExt_Genemark1.C_120081	0	0	NA	NA	NA	NA
estExt_Genemark1.C_120082	0	0	NA	NA	NA	NA
estExt_Genemark1.C_120083	28.431720587673	15.6521690386093	0.86114	0.14739	0.29948	FALSE
estExt_Genemark1.C_120084	190.031334457886	21.7949610384843	3.1242	0.19621	0.36612	FALSE
estExt_Genemark1.C_120085	102.790149084452	65.5225850374998	0.64964	0.19111	0.35953	FALSE
estExt_Genemark1.C_120086	0	0	NA	NA	NA	NA
estExt_Genemark1.C_120087	0	0	NA	NA	NA	NA
estExt_Genemark1.C_120088	45.0800364821404	11.3517401407588	1.9896	0.0012048	0.0059635	TRUE
estExt_Genemark1.C_120089	17.649367204339	2.00538964002901	3.1377	0.03119	0.088403	FALSE
estExt_Genemark1.C_120090	36.6132039526607	25.8057403185423	0.50467	0.39422	0.60635	FALSE
estExt_Genemark1.C_120092	609.808425609871	508.661468204056	0.26165	0.47018	0.68513	FALSE
estExt_Genemark1.C_120093	0	0	NA	NA	NA	NA
estExt_Genemark1.C_120094	0	0	NA	NA	NA	NA
estExt_Genemark1.C_120095	0	0	NA	NA	NA	NA
estExt_Genemark1.C_120096	80.2056980048034	386.120602440307	-2.2673	3.8897e-08	5.5997e-07	TRUE
estExt_Genemark1.C_120097	0	0	NA	NA	NA	NA
estExt_Genemark1.C_120098	0	0	NA	NA	NA	NA
estExt_Genemark1.C_120099	0	0	NA	NA	NA	NA
estExt_Genemark1.C_120100	0	0	NA	NA	NA	NA
estExt_Genemark1.C_120101	0	0	NA	NA	NA	NA
estExt_Genemark1.C_120102	205.720643517001	1363.56210037907	-2.7286	5.0419e-07	6.0426e-06	TRUE
estExt_Genemark1.C_120103	0	0	NA	NA	NA	NA
estExt_Genemark1.C_120108	0	0	NA	NA	NA	NA
estExt_Genemark1.C_120109	0	0	NA	NA	NA	NA
estExt_Genemark1.C_120110	0	0	NA	NA	NA	NA
estExt_Genemark1.C_120111	0	0	NA	NA	NA	NA
estExt_Genemark1.C_120112	0	0	NA	NA	NA	NA
estExt_Genemark1.C_120113	0	0	NA	NA	NA	NA
estExt_Genemark1.C_120114	0	0.807220779203121	-Inf	0.87575	0.99337	FALSE
estExt_Genemark1.C_120115	0	0	NA	NA	NA	NA
estExt_Genemark1.C_120116	0	0	NA	NA	NA	NA
estExt_Genemark1.C_120117	0	0	NA	NA	NA	NA
estExt_Genemark1.C_120118	95.5956824945265	164.597065109564	-0.78392	0.051492	0.13287	FALSE
estExt_Genemark1.C_120119	0	0	NA	NA	NA	NA
estExt_Genemark1.C_120120	0	0	NA	NA	NA	NA
estExt_Genemark1.C_120121	0	0	NA	NA	NA	NA
estExt_Genemark1.C_120122	0	0	NA	NA	NA	NA
estExt_Genemark1.C_120123	0	0	NA	NA	NA	NA
estExt_Genemark1.C_120124	0	0	NA	NA	NA	NA
estExt_Genemark1.C_120125	0	0	NA	NA	NA	NA
estExt_Genemark1.C_120126	0	0	NA	NA	NA	NA
estExt_Genemark1.C_120127	0	0	NA	NA	NA	NA
estExt_Genemark1.C_120128	213.700984926354	254.842765842309	-0.25401	0.51499	0.72983	FALSE
estExt_Genemark1.C_120129	939.392716259655	2392.29376002274	-1.3486	0.00018138	0.0011359	TRUE
estExt_Genemark1.C_120130	84.766567038464	392.132026381014	-2.2098	1.5519e-07	2.0469e-06	TRUE
estExt_Genemark1.C_120131	4.97718747973872	158.707519269265	-4.9949	8.078e-17	3.4677e-15	TRUE
estExt_Genemark1.C_120132	325.52866486927	1127.54339276183	-1.7923	2.0381e-06	2.1198e-05	TRUE
estExt_Genemark1.C_120133	0	0	NA	NA	NA	NA
estExt_Genemark1.C_120134	2064.88739288006	1464.57548620205	0.49558	0.1738	0.33522	FALSE
estExt_Genemark1.C_120135	0	0	NA	NA	NA	NA
estExt_Genemark1.C_120136	0	0	NA	NA	NA	NA
estExt_Genemark1.C_120137	134.21098906693	268.326518702885	-0.99949	0.01102	0.037761	TRUE
estExt_Genemark1.C_120138	0	0	NA	NA	NA	NA
estExt_Genemark1.C_120139	0.500525654935794	12.473935153712	-4.6393	0.004435	0.018116	TRUE
estExt_Genemark1.C_120140	0	0	NA	NA	NA	NA
estExt_Genemark1.C_120141	0	0	NA	NA	NA	NA
estExt_Genemark1.C_120142	0	0	NA	NA	NA	NA
estExt_Genemark1.C_120143	0	0	NA	NA	NA	NA
estExt_Genemark1.C_120168	0.743771214998886	3.25420773277006	-2.1294	0.38588	0.60136	FALSE
estExt_Genemark1.C_120177	0	0	NA	NA	NA	NA
estExt_Genemark1.C_120178	0	0	NA	NA	NA	NA
estExt_Genemark1.C_120179	0	0	NA	NA	NA	NA
estExt_Genemark1.C_120180	0	0	NA	NA	NA	NA
estExt_Genemark1.C_120181	0	0	NA	NA	NA	NA
estExt_Genemark1.C_120182	0	0	NA	NA	NA	NA
estExt_Genemark1.C_120183	0	0	NA	NA	NA	NA
estExt_Genemark1.C_120184	0	0	NA	NA	NA	NA
estExt_Genemark1.C_120185	197.066703566696	245.608792647669	-0.31768	0.44324	0.66234	FALSE
estExt_Genemark1.C_120186	0	0	NA	NA	NA	NA
estExt_Genemark1.C_120187	0	0	NA	NA	NA	NA
estExt_Genemark1.C_120188	0	0	NA	NA	NA	NA
estExt_Genemark1.C_120189	0	0	NA	NA	NA	NA
estExt_Genemark1.C_120190	0	0	NA	NA	NA	NA
estExt_Genemark1.C_120191	0	0	NA	NA	NA	NA
estExt_Genemark1.C_120192	0	0	NA	NA	NA	NA
estExt_Genemark1.C_120193	0	0	NA	NA	NA	NA
estExt_Genemark1.C_120194	0	0	NA	NA	NA	NA
estExt_Genemark1.C_120195	0	0	NA	NA	NA	NA
estExt_Genemark1.C_120196	0	0	NA	NA	NA	NA
estExt_Genemark1.C_120197	0	0	NA	NA	NA	NA
estExt_Genemark1.C_120198	0	0	NA	NA	NA	NA
estExt_Genemark1.C_120199	0	0	NA	NA	NA	NA
estExt_Genemark1.C_120200	0	0	NA	NA	NA	NA
estExt_Genemark1.C_120201	0	0	NA	NA	NA	NA
estExt_Genemark1.C_120202	0	0	NA	NA	NA	NA
estExt_Genemark1.C_120203	0	0	NA	NA	NA	NA
estExt_Genemark1.C_120204	0	0	NA	NA	NA	NA
estExt_Genemark1.C_120205	0	0	NA	NA	NA	NA
estExt_Genemark1.C_120206	0	0	NA	NA	NA	NA
estExt_Genemark1.C_120207	52.3867793505431	22.9678052833526	1.1896	0.056737	0.14388	FALSE
estExt_Genemark1.C_120208	0	0	NA	NA	NA	NA
estExt_Genemark1.C_120209	0	0	NA	NA	NA	NA
estExt_Genemark1.C_120211	0	0	NA	NA	NA	NA
estExt_Genemark1.C_120212	0	0	NA	NA	NA	NA
estExt_Genemark1.C_120213	0	0	NA	NA	NA	NA
estExt_Genemark1.C_120214	0	0	NA	NA	NA	NA
estExt_Genemark1.C_120215	0	0	NA	NA	NA	NA
estExt_Genemark1.C_120216	0	0	NA	NA	NA	NA
estExt_Genemark1.C_120217	75.499825154747	82.9158187143033	-0.13517	0.81791	0.97777	FALSE
estExt_Genemark1.C_120218	0	0	NA	NA	NA	NA
estExt_Genemark1.C_120219	0	0	NA	NA	NA	NA
estExt_Genemark1.C_120220	348.707224879222	177.827571810564	0.97154	0.0085955	0.031126	TRUE
estExt_Genemark1.C_120221	0	0	NA	NA	NA	NA
estExt_Genemark1.C_120222	0	0	NA	NA	NA	NA
estExt_Genemark1.C_120223	0	0	NA	NA	NA	NA
estExt_Genemark1.C_120224	0	0	NA	NA	NA	NA
estExt_Genemark1.C_120225	2.98911939480515	3.61983119843526	-0.2762	0.97801	1	FALSE
estExt_Genemark1.C_120226	0	0	NA	NA	NA	NA
estExt_Genemark1.C_120227	5386.15862951632	300.533042160258	4.1637	4.5635e-05	0.00034042	TRUE
estExt_Genemark1.C_120228	0	0	NA	NA	NA	NA
estExt_Genemark1.C_120229	0	0	NA	NA	NA	NA
estExt_Genemark1.C_120230	250.912956277618	40.0967139583212	2.6456	8.4535e-10	1.5414e-08	TRUE
estExt_Genemark1.C_120231	0	0	NA	NA	NA	NA
estExt_Genemark1.C_120232	0	1.19816886082589	-Inf	0.69482	0.87773	FALSE
estExt_Genemark1.C_120233	0	0	NA	NA	NA	NA
estExt_Genemark1.C_120234	251.1889293756	333.25872566254	-0.40787	0.25125	0.43973	FALSE
estExt_Genemark1.C_120235	0	0	NA	NA	NA	NA
estExt_Genemark1.C_120236	0	0	NA	NA	NA	NA
estExt_Genemark1.C_120237	0	0	NA	NA	NA	NA
estExt_Genemark1.C_120239	1851.70090901354	643.612952163844	1.5246	5.5737e-05	0.00040706	TRUE
estExt_Genemark1.C_120241	233.277623608089	625.566023451524	-1.4231	0.0018557	0.0087279	TRUE
estExt_Genemark1.C_120243	257.934349981529	556.410950325389	-1.1091	0.0046625	0.018817	TRUE
estExt_Genemark1.C_120246	108.136892937541	235.352334020407	-1.122	0.30665	0.51456	FALSE
estExt_Genemark1.C_120247	0	0	NA	NA	NA	NA
estExt_Genemark1.C_120248	0	0	NA	NA	NA	NA
estExt_Genemark1.C_120249	147.851492563483	119.215429162486	0.31058	0.36615	0.5838	FALSE
estExt_Genemark1.C_120250	0	0	NA	NA	NA	NA
estExt_Genemark1.C_120251	0	0	NA	NA	NA	NA
estExt_Genemark1.C_120252	0	0	NA	NA	NA	NA
estExt_Genemark1.C_120253	0	0	NA	NA	NA	NA
estExt_Genemark1.C_120254	0	0	NA	NA	NA	NA
estExt_Genemark1.C_120256	0	0	NA	NA	NA	NA
estExt_Genemark1.C_120257	277.96935158386	106.933012094176	1.3782	0.15632	0.31093	FALSE
estExt_Genemark1.C_120258	0	0	NA	NA	NA	NA
estExt_Genemark1.C_120259	0	0	NA	NA	NA	NA
estExt_Genemark1.C_120260	0	0	NA	NA	NA	NA
estExt_Genemark1.C_120261	0	0	NA	NA	NA	NA
estExt_Genemark1.C_120262	0	0	NA	NA	NA	NA
estExt_Genemark1.C_120263	0	0	NA	NA	NA	NA
estExt_Genemark1.C_120264	235.377967971499	119.319894557756	0.98014	0.027319	0.079393	FALSE
estExt_Genemark1.C_120265	0	0	NA	NA	NA	NA
estExt_Genemark1.C_120266	55265.9066201752	12952.3481141538	2.0932	1.5121e-08	2.3207e-07	TRUE
estExt_Genemark1.C_120267	0	0	NA	NA	NA	NA
estExt_Genemark1.C_120268	0	0	NA	NA	NA	NA
estExt_Genemark1.C_120269	0	0	NA	NA	NA	NA
estExt_Genemark1.C_120270	0	0	NA	NA	NA	NA
estExt_Genemark1.C_120271	0	0	NA	NA	NA	NA
estExt_Genemark1.C_120272	0	0	NA	NA	NA	NA
estExt_Genemark1.C_120273	0	0	NA	NA	NA	NA
estExt_Genemark1.C_120274	0	0	NA	NA	NA	NA
estExt_Genemark1.C_120275	0	0	NA	NA	NA	NA
estExt_Genemark1.C_120276	0	0	NA	NA	NA	NA
estExt_Genemark1.C_120277	0	0	NA	NA	NA	NA
estExt_Genemark1.C_120278	0	0	NA	NA	NA	NA
estExt_Genemark1.C_120279	0	0	NA	NA	NA	NA
estExt_Genemark1.C_120280	0	0	NA	NA	NA	NA
estExt_Genemark1.C_120281	0	0	NA	NA	NA	NA
estExt_Genemark1.C_120282	0	0	NA	NA	NA	NA
estExt_Genemark1.C_120283	0	0	NA	NA	NA	NA
estExt_Genemark1.C_120284	0	0	NA	NA	NA	NA
estExt_Genemark1.C_120285	0	0	NA	NA	NA	NA
estExt_Genemark1.C_120286	0	0	NA	NA	NA	NA
estExt_Genemark1.C_120287	0	0	NA	NA	NA	NA
estExt_Genemark1.C_120288	0	0	NA	NA	NA	NA
estExt_Genemark1.C_120289	124.083541221438	1570.87697178079	-3.6622	4.7188e-13	1.4469e-11	TRUE
estExt_Genemark1.C_120290	0	0	NA	NA	NA	NA
estExt_Genemark1.C_120291	0	0	NA	NA	NA	NA
estExt_Genemark1.C_120292	0	0	NA	NA	NA	NA
estExt_Genemark1.C_120293	0	0	NA	NA	NA	NA
estExt_Genemark1.C_120294	387.18218610353	211.868546459142	0.86984	0.020829	0.06321	FALSE
estExt_Genemark1.C_120295	0	0	NA	NA	NA	NA
estExt_Genemark1.C_120296	0	0	NA	NA	NA	NA
estExt_Genemark1.C_120297	0	0	NA	NA	NA	NA
estExt_Genemark1.C_120298	1302.38113824873	1113.19385797932	0.22645	0.8419	0.99337	FALSE
estExt_Genemark1.C_120299	156.477363444168	45.88496133479	1.7699	5.2844e-05	0.00038868	TRUE
estExt_Genemark1.C_120300	0	0	NA	NA	NA	NA
estExt_Genemark1.C_120303	44.5795108272046	69.6204170076897	-0.64313	0.17962	0.34456	FALSE
estExt_Genemark1.C_120304	0	0	NA	NA	NA	NA
estExt_Genemark1.C_120305	0	0	NA	NA	NA	NA
estExt_Genemark1.C_120306	0	0	NA	NA	NA	NA
estExt_Genemark1.C_120307	0	0	NA	NA	NA	NA
estExt_Genemark1.C_120308	0	0	NA	NA	NA	NA
estExt_Genemark1.C_120309	0	0	NA	NA	NA	NA
estExt_Genemark1.C_120310	68.2211513559635	28.8462722813926	1.2418	0.016704	0.052654	FALSE
estExt_Genemark1.C_120311	171.109542184083	122.545610743129	0.4816	0.24701	0.43458	FALSE
estExt_Genemark1.C_120312	154.362984545948	108.381260183138	0.51021	0.25404	0.44329	FALSE
estExt_Genemark1.C_120313	0	0	NA	NA	NA	NA
estExt_Genemark1.C_120314	0	0	NA	NA	NA	NA
estExt_Genemark1.C_120316	0	0	NA	NA	NA	NA
estExt_Genemark1.C_120317	0	0	NA	NA	NA	NA
estExt_Genemark1.C_120318	0	0	NA	NA	NA	NA
estExt_Genemark1.C_120319	0	0	NA	NA	NA	NA
estExt_Genemark1.C_120320	0	0	NA	NA	NA	NA
estExt_Genemark1.C_120321	0	0	NA	NA	NA	NA
estExt_Genemark1.C_120323	2291.18584464849	1005.26528478754	1.1885	0.00065029	0.0034894	TRUE
estExt_Genemark1.C_120324	0	0	NA	NA	NA	NA
estExt_Genemark1.C_120325	0	0	NA	NA	NA	NA
estExt_Genemark1.C_120326	389.591231102841	484.36095906927	-0.31412	0.34944	0.56432	FALSE
estExt_Genemark1.C_120327	0	0	NA	NA	NA	NA
estExt_Genemark1.C_120328	0	0	NA	NA	NA	NA
estExt_Genemark1.C_120329	0	0	NA	NA	NA	NA
estExt_Genemark1.C_120330	0	0	NA	NA	NA	NA
estExt_Genemark1.C_120331	0	0	NA	NA	NA	NA
estExt_Genemark1.C_120332	0	0	NA	NA	NA	NA
estExt_Genemark1.C_120333	442.82939947856	751.425991953656	-0.76288	0.048174	0.12582	FALSE
estExt_Genemark1.C_120334	34.1526792824106	90.0067003468677	-1.398	0.0062522	0.023886	TRUE
estExt_Genemark1.C_120335	0	0	NA	NA	NA	NA
estExt_Genemark1.C_120336	0	0	NA	NA	NA	NA
estExt_Genemark1.C_120337	0	0	NA	NA	NA	NA
estExt_Genemark1.C_120338	0	0	NA	NA	NA	NA
estExt_Genemark1.C_120339	0	0	NA	NA	NA	NA
estExt_Genemark1.C_120340	0	0	NA	NA	NA	NA
estExt_Genemark1.C_120341	0	0	NA	NA	NA	NA
estExt_Genemark1.C_120342	0	0	NA	NA	NA	NA
estExt_Genemark1.C_120343	0	0	NA	NA	NA	NA
estExt_Genemark1.C_120344	0	0	NA	NA	NA	NA
estExt_Genemark1.C_120345	0	0	NA	NA	NA	NA
estExt_Genemark1.C_120346	492.825767702991	398.333379523624	0.3071	0.50307	0.71865	FALSE
estExt_Genemark1.C_120347	0	0	NA	NA	NA	NA
estExt_Genemark1.C_120348	0	0	NA	NA	NA	NA
estExt_Genemark1.C_120349	0	0	NA	NA	NA	NA
estExt_Genemark1.C_120350	0	0	NA	NA	NA	NA
estExt_Genemark1.C_120351	0	0	NA	NA	NA	NA
estExt_Genemark1.C_120352	0	0	NA	NA	NA	NA
estExt_Genemark1.C_120353	0	0	NA	NA	NA	NA
estExt_Genemark1.C_120354	0	0	NA	NA	NA	NA
estExt_Genemark1.C_120355	0	0	NA	NA	NA	NA
estExt_Genemark1.C_120356	0	0	NA	NA	NA	NA
estExt_Genemark1.C_120357	0	0	NA	NA	NA	NA
estExt_Genemark1.C_120358	0	0	NA	NA	NA	NA
estExt_Genemark1.C_120359	0	0	NA	NA	NA	NA
estExt_Genemark1.C_120360	0	0	NA	NA	NA	NA
estExt_Genemark1.C_120361	0	0	NA	NA	NA	NA
estExt_Genemark1.C_120362	0	0	NA	NA	NA	NA
estExt_Genemark1.C_120363	0	0	NA	NA	NA	NA
estExt_Genemark1.C_120364	0	0	NA	NA	NA	NA
estExt_Genemark1.C_120365	0	0	NA	NA	NA	NA
estExt_Genemark1.C_120366	0	0	NA	NA	NA	NA
estExt_Genemark1.C_120367	0	0	NA	NA	NA	NA
estExt_Genemark1.C_120368	0	0	NA	NA	NA	NA
estExt_Genemark1.C_120369	0	0	NA	NA	NA	NA
estExt_Genemark1.C_120370	0	0	NA	NA	NA	NA
estExt_Genemark1.C_120371	0	0	NA	NA	NA	NA
estExt_Genemark1.C_120372	0	0	NA	NA	NA	NA
estExt_Genemark1.C_120373	0	0	NA	NA	NA	NA
estExt_Genemark1.C_120374	1.00105130987159	0	Inf	0.61919	0.81534	FALSE
estExt_Genemark1.C_120375	0	0	NA	NA	NA	NA
estExt_Genemark1.C_120376	0	1.63976617436382	-Inf	0.53996	0.75222	FALSE
estExt_Genemark1.C_120377	0	0	NA	NA	NA	NA
estExt_Genemark1.C_120378	114.470653565691	57.4503772454686	0.99459	0.044275	0.1168	FALSE
estExt_Genemark1.C_120379	0	0	NA	NA	NA	NA
estExt_Genemark1.C_120380	0	0	NA	NA	NA	NA
estExt_Genemark1.C_120381	0	0	NA	NA	NA	NA
estExt_Genemark1.C_120382	0	0	NA	NA	NA	NA
estExt_Genemark1.C_120384	0	0	NA	NA	NA	NA
estExt_Genemark1.C_120385	0	0	NA	NA	NA	NA
estExt_Genemark1.C_120386	0	0	NA	NA	NA	NA
estExt_Genemark1.C_120387	0	0	NA	NA	NA	NA
estExt_Genemark1.C_120388	0	0	NA	NA	NA	NA
estExt_Genemark1.C_120389	0	0	NA	NA	NA	NA
estExt_Genemark1.C_120390	0	0	NA	NA	NA	NA
estExt_Genemark1.C_120391	0	0	NA	NA	NA	NA
estExt_Genemark1.C_120392	0	0	NA	NA	NA	NA
estExt_Genemark1.C_120393	0	0	NA	NA	NA	NA
estExt_Genemark1.C_120394	0	0	NA	NA	NA	NA
estExt_Genemark1.C_120395	0	0	NA	NA	NA	NA
estExt_Genemark1.C_120396	0	0	NA	NA	NA	NA
estExt_Genemark1.C_120397	0	0	NA	NA	NA	NA
estExt_Genemark1.C_120398	0	0	NA	NA	NA	NA
estExt_Genemark1.C_120399	0	0	NA	NA	NA	NA
estExt_Genemark1.C_120400	0	0	NA	NA	NA	NA
estExt_Genemark1.C_120401	0	0	NA	NA	NA	NA
estExt_Genemark1.C_120402	0	0	NA	NA	NA	NA
estExt_Genemark1.C_120403	0	0	NA	NA	NA	NA
estExt_Genemark1.C_120404	0	0	NA	NA	NA	NA
estExt_Genemark1.C_120405	0	0	NA	NA	NA	NA
estExt_Genemark1.C_120406	91.0301549925662	112.065986387187	-0.29993	0.63368	0.82521	FALSE
estExt_Genemark1.C_120407	0	0	NA	NA	NA	NA
estExt_Genemark1.C_120408	0	0	NA	NA	NA	NA
estExt_Genemark1.C_120409	0	0	NA	NA	NA	NA
estExt_Genemark1.C_120411	86.2541094684617	67.3902727554818	0.35605	0.36707	0.58439	FALSE
estExt_Genemark1.C_120412	22.4394472632531	29.8671688305155	-0.41252	0.59338	0.80102	FALSE
estExt_Genemark1.C_120413	0	0	NA	NA	NA	NA
estExt_Genemark1.C_120414	0	0	NA	NA	NA	NA
estExt_Genemark1.C_120415	0	0	NA	NA	NA	NA
estExt_Genemark1.C_120416	0	0	NA	NA	NA	NA
estExt_Genemark1.C_120417	965.850462427115	899.318343832208	0.10297	0.70762	0.88831	FALSE
estExt_Genemark1.C_120418	0	0	NA	NA	NA	NA
estExt_Genemark1.C_120419	0	0	NA	NA	NA	NA
estExt_Genemark1.C_120420	0	0	NA	NA	NA	NA
estExt_Genemark1.C_120421	0	0	NA	NA	NA	NA
estExt_Genemark1.C_120422	0	0	NA	NA	NA	NA
estExt_Genemark1.C_120423	0	0	NA	NA	NA	NA
estExt_Genemark1.C_120424	0	0	NA	NA	NA	NA
estExt_Genemark1.C_120425	0	0	NA	NA	NA	NA
estExt_Genemark1.C_120426	0	0	NA	NA	NA	NA
estExt_Genemark1.C_120429	34.9104850322191	100.247324316932	-1.5218	0.0026569	0.011791	TRUE
estExt_Genemark1.C_120430	12.7283178638387	39.868792414703	-1.6472	0.015975	0.050764	FALSE
estExt_Genemark1.C_120431	1120.29759505201	210.116402978689	2.4146	4.8491e-10	9.1589e-09	TRUE
estExt_Genemark1.C_120432	0	0.416272697580349	-Inf	1	1	FALSE
estExt_Genemark1.C_120433	35.8834672724715	178.736091053597	-2.3164	6.006e-07	7.0901e-06	TRUE
estExt_Genemark1.C_120434	0	0	NA	NA	NA	NA
estExt_Genemark1.C_120435	0	0	NA	NA	NA	NA
estExt_Genemark1.C_120436	0	0	NA	NA	NA	NA
estExt_Genemark1.C_120437	0	0	NA	NA	NA	NA
estExt_Genemark1.C_120438	0	0	NA	NA	NA	NA
estExt_Genemark1.C_1220001	0	0	NA	NA	NA	NA
estExt_Genemark1.C_1230001	0	0	NA	NA	NA	NA
estExt_Genemark1.C_1230002	2.23131364499666	0	Inf	0.49686	0.71399	FALSE
estExt_Genemark1.C_1260004	0	0	NA	NA	NA	NA
estExt_Genemark1.C_1270002	0	0	NA	NA	NA	NA
estExt_Genemark1.C_1280002	0	0	NA	NA	NA	NA
estExt_Genemark1.C_1300001	1.48754242999777	0	Inf	0.60147	0.8032	FALSE
estExt_Genemark1.C_1300003	0	0	NA	NA	NA	NA
estExt_Genemark1.C_130004	0	0	NA	NA	NA	NA
estExt_Genemark1.C_130006	0	0	NA	NA	NA	NA
estExt_Genemark1.C_130011	0	0	NA	NA	NA	NA
estExt_Genemark1.C_130020	0	0	NA	NA	NA	NA
estExt_Genemark1.C_130022	33.1235589029198	30.3958188341853	0.12398	0.88328	0.99337	FALSE
estExt_Genemark1.C_130023	0	0	NA	NA	NA	NA
estExt_Genemark1.C_130024	0	0	NA	NA	NA	NA
estExt_Genemark1.C_130025	0	0	NA	NA	NA	NA
estExt_Genemark1.C_130026	0	0	NA	NA	NA	NA
estExt_Genemark1.C_130027	0	0	NA	NA	NA	NA
estExt_Genemark1.C_130028	0	0	NA	NA	NA	NA
estExt_Genemark1.C_130029	0	0	NA	NA	NA	NA
estExt_Genemark1.C_130030	0	0	NA	NA	NA	NA
estExt_Genemark1.C_130031	0	0	NA	NA	NA	NA
estExt_Genemark1.C_130032	0	0	NA	NA	NA	NA
estExt_Genemark1.C_130033	0	0	NA	NA	NA	NA
estExt_Genemark1.C_130034	0	0	NA	NA	NA	NA
estExt_Genemark1.C_130035	3621.08634046244	256.026688929436	3.8221	4.2544e-11	9.4761e-10	TRUE
estExt_Genemark1.C_130036	0	0	NA	NA	NA	NA
estExt_Genemark1.C_130037	0	0	NA	NA	NA	NA
estExt_Genemark1.C_130038	0	0	NA	NA	NA	NA
estExt_Genemark1.C_130039	0	0	NA	NA	NA	NA
estExt_Genemark1.C_130040	0	0	NA	NA	NA	NA
estExt_Genemark1.C_130041	0	0	NA	NA	NA	NA
estExt_Genemark1.C_130042	0	0	NA	NA	NA	NA
estExt_Genemark1.C_130043	0	0	NA	NA	NA	NA
estExt_Genemark1.C_130044	0	0	NA	NA	NA	NA
estExt_Genemark1.C_130045	0	0	NA	NA	NA	NA
estExt_Genemark1.C_130046	0	0	NA	NA	NA	NA
estExt_Genemark1.C_130047	0	0	NA	NA	NA	NA
estExt_Genemark1.C_130048	0	0	NA	NA	NA	NA
estExt_Genemark1.C_130049	0	0	NA	NA	NA	NA
estExt_Genemark1.C_130050	0	0	NA	NA	NA	NA
estExt_Genemark1.C_130051	0	0	NA	NA	NA	NA
estExt_Genemark1.C_130052	0	0	NA	NA	NA	NA
estExt_Genemark1.C_130054	0	0	NA	NA	NA	NA
estExt_Genemark1.C_130055	0	0	NA	NA	NA	NA
estExt_Genemark1.C_130056	0	0	NA	NA	NA	NA
estExt_Genemark1.C_130057	0	0	NA	NA	NA	NA
estExt_Genemark1.C_130058	25.9010232433748	23.3587533649754	0.14905	0.85692	0.99337	FALSE
estExt_Genemark1.C_130059	0	0	NA	NA	NA	NA
estExt_Genemark1.C_130060	0	0	NA	NA	NA	NA
estExt_Genemark1.C_130061	0	0	NA	NA	NA	NA
estExt_Genemark1.C_130062	0	0	NA	NA	NA	NA
estExt_Genemark1.C_130063	0	0	NA	NA	NA	NA
estExt_Genemark1.C_130064	0	0	NA	NA	NA	NA
estExt_Genemark1.C_130065	0	0	NA	NA	NA	NA
estExt_Genemark1.C_130066	0	0	NA	NA	NA	NA
estExt_Genemark1.C_130067	0	0	NA	NA	NA	NA
estExt_Genemark1.C_130068	0	0	NA	NA	NA	NA
estExt_Genemark1.C_130069	0	0	NA	NA	NA	NA
estExt_Genemark1.C_130070	2.48859373986936	5.99084430412947	-1.2674	0.39455	0.60646	FALSE
estExt_Genemark1.C_130071	0	0	NA	NA	NA	NA
estExt_Genemark1.C_130072	0	0	NA	NA	NA	NA
estExt_Genemark1.C_130073	1782.82491124964	1549.07249911243	0.20276	0.60372	0.8053	FALSE
estExt_Genemark1.C_130074	4.99122201454833	2.39633772165179	1.0586	0.46487	0.68262	FALSE
estExt_Genemark1.C_130075	0	0	NA	NA	NA	NA
estExt_Genemark1.C_130076	0	0	NA	NA	NA	NA
estExt_Genemark1.C_130077	0	0	NA	NA	NA	NA
estExt_Genemark1.C_130078	0	0	NA	NA	NA	NA
estExt_Genemark1.C_130079	0	0	NA	NA	NA	NA
estExt_Genemark1.C_130080	0	0	NA	NA	NA	NA
estExt_Genemark1.C_130081	1.24429686993468	2.83793503518971	-1.1895	0.67443	0.86211	FALSE
estExt_Genemark1.C_130082	19.4503278684479	33.8019742627008	-0.79731	0.24257	0.42835	FALSE
estExt_Genemark1.C_130083	0	0	NA	NA	NA	NA
estExt_Genemark1.C_130084	0	0	NA	NA	NA	NA
estExt_Genemark1.C_130085	0	0	NA	NA	NA	NA
estExt_Genemark1.C_130086	0	0	NA	NA	NA	NA
estExt_Genemark1.C_130087	0	0	NA	NA	NA	NA
estExt_Genemark1.C_130088	0	0	NA	NA	NA	NA
estExt_Genemark1.C_130089	121.281529247457	181.132428775249	-0.57869	0.1515	0.30468	FALSE
estExt_Genemark1.C_130090	446.253530322553	706.00954143186	-0.66182	0.069642	0.16979	FALSE
estExt_Genemark1.C_130091	0	0	NA	NA	NA	NA
estExt_Genemark1.C_130092	0	0	NA	NA	NA	NA
estExt_Genemark1.C_130093	99.384711243569	87.2415722281114	0.18801	0.68386	0.87088	FALSE
estExt_Genemark1.C_130096	0	0	NA	NA	NA	NA
estExt_Genemark1.C_130097	0	0	NA	NA	NA	NA
estExt_Genemark1.C_130098	0	0	NA	NA	NA	NA
estExt_Genemark1.C_130099	0	0	NA	NA	NA	NA
estExt_Genemark1.C_130100	0	0	NA	NA	NA	NA
estExt_Genemark1.C_130101	0	0	NA	NA	NA	NA
estExt_Genemark1.C_130102	0	0	NA	NA	NA	NA
estExt_Genemark1.C_130103	0	0	NA	NA	NA	NA
estExt_Genemark1.C_130104	0	0	NA	NA	NA	NA
estExt_Genemark1.C_130105	0	0	NA	NA	NA	NA
estExt_Genemark1.C_130106	0	0	NA	NA	NA	NA
estExt_Genemark1.C_130107	0	0	NA	NA	NA	NA
estExt_Genemark1.C_130108	0	0	NA	NA	NA	NA
estExt_Genemark1.C_130109	0	0	NA	NA	NA	NA
estExt_Genemark1.C_130110	0	0	NA	NA	NA	NA
estExt_Genemark1.C_130111	0	0	NA	NA	NA	NA
estExt_Genemark1.C_130112	0	0	NA	NA	NA	NA
estExt_Genemark1.C_130113	0	0	NA	NA	NA	NA
estExt_Genemark1.C_130114	7.98034140935349	15.2865455729441	-0.93774	0.33014	0.5428	FALSE
estExt_Genemark1.C_130115	52.2604685372566	24.5062729938861	1.0926	0.060478	0.15223	FALSE
estExt_Genemark1.C_130117	0	0	NA	NA	NA	NA
estExt_Genemark1.C_130119	0	0	NA	NA	NA	NA
estExt_Genemark1.C_130120	0	0	NA	NA	NA	NA
estExt_Genemark1.C_130121	0	0	NA	NA	NA	NA
estExt_Genemark1.C_130122	0	0	NA	NA	NA	NA
estExt_Genemark1.C_130123	0	0	NA	NA	NA	NA
estExt_Genemark1.C_130124	0.500525654935794	0	Inf	0.91611	0.99337	FALSE
estExt_Genemark1.C_130125	0	0	NA	NA	NA	NA
estExt_Genemark1.C_130126	0	0	NA	NA	NA	NA
estExt_Genemark1.C_130127	0	0	NA	NA	NA	NA
estExt_Genemark1.C_130128	0	0	NA	NA	NA	NA
estExt_Genemark1.C_130129	0	0	NA	NA	NA	NA
estExt_Genemark1.C_130130	0	0	NA	NA	NA	NA
estExt_Genemark1.C_130131	45.023898342902	76.9502990261314	-0.77324	0.075356	0.17917	FALSE
estExt_Genemark1.C_130132	0	0	NA	NA	NA	NA
estExt_Genemark1.C_130133	0	0	NA	NA	NA	NA
estExt_Genemark1.C_130134	0	0	NA	NA	NA	NA
estExt_Genemark1.C_130135	621.647909312404	392.6970798429	0.66268	0.11066	0.24168	FALSE
estExt_Genemark1.C_130136	0	0	NA	NA	NA	NA
estExt_Genemark1.C_130137	0	0	NA	NA	NA	NA
estExt_Genemark1.C_130138	0	0	NA	NA	NA	NA
estExt_Genemark1.C_130139	0	0	NA	NA	NA	NA
estExt_Genemark1.C_130140	0	0	NA	NA	NA	NA
estExt_Genemark1.C_130141	0	0	NA	NA	NA	NA
estExt_Genemark1.C_130142	0	0	NA	NA	NA	NA
estExt_Genemark1.C_130143	0	0	NA	NA	NA	NA
estExt_Genemark1.C_130144	0	0	NA	NA	NA	NA
estExt_Genemark1.C_130145	0	0	NA	NA	NA	NA
estExt_Genemark1.C_130146	0	0	NA	NA	NA	NA
estExt_Genemark1.C_130147	327.563495026932	241.055117590242	0.44241	0.31086	0.51942	FALSE
estExt_Genemark1.C_130148	110.396275652156	197.794415520722	-0.84131	0.049437	0.1283	FALSE
estExt_Genemark1.C_130149	0	0	NA	NA	NA	NA
estExt_Genemark1.C_130150	248.110944303637	78.9556886661604	1.6519	5.967e-05	0.00043215	TRUE
estExt_Genemark1.C_130151	0	0	NA	NA	NA	NA
estExt_Genemark1.C_130152	0	0	NA	NA	NA	NA
estExt_Genemark1.C_130153	0	0	NA	NA	NA	NA
estExt_Genemark1.C_130154	0	0	NA	NA	NA	NA
estExt_Genemark1.C_130157	0	0	NA	NA	NA	NA
estExt_Genemark1.C_130158	0	0	NA	NA	NA	NA
estExt_Genemark1.C_130159	169.420857798451	565.166922748274	-1.7381	1.0135e-05	8.8953e-05	TRUE
estExt_Genemark1.C_130160	0	0	NA	NA	NA	NA
estExt_Genemark1.C_130161	0	0	NA	NA	NA	NA
estExt_Genemark1.C_130162	0	0	NA	NA	NA	NA
estExt_Genemark1.C_130163	0	0	NA	NA	NA	NA
estExt_Genemark1.C_130164	0	0	NA	NA	NA	NA
estExt_Genemark1.C_130165	0	0	NA	NA	NA	NA
estExt_Genemark1.C_130166	0	0	NA	NA	NA	NA
estExt_Genemark1.C_130167	0	0	NA	NA	NA	NA
estExt_Genemark1.C_130168	0	0	NA	NA	NA	NA
estExt_Genemark1.C_130169	0	0	NA	NA	NA	NA
estExt_Genemark1.C_130170	0	0	NA	NA	NA	NA
estExt_Genemark1.C_130171	0	0	NA	NA	NA	NA
estExt_Genemark1.C_130172	0	0	NA	NA	NA	NA
estExt_Genemark1.C_130173	1120.30697111852	900.214195349485	0.31555	0.39165	0.60359	FALSE
estExt_Genemark1.C_130174	0	0	NA	NA	NA	NA
estExt_Genemark1.C_130175	0	0	NA	NA	NA	NA
estExt_Genemark1.C_130176	271.62161555081	486.348936004161	-0.84039	0.032874	0.09182	FALSE
estExt_Genemark1.C_130177	0	0	NA	NA	NA	NA
estExt_Genemark1.C_130178	591.195452231789	1047.36737755033	-0.82506	0.033211	0.092248	FALSE
estExt_Genemark1.C_130179	0	0	NA	NA	NA	NA
estExt_Genemark1.C_130180	0	0	NA	NA	NA	NA
estExt_Genemark1.C_130181	0	0	NA	NA	NA	NA
estExt_Genemark1.C_130182	0	0	NA	NA	NA	NA
estExt_Genemark1.C_130183	0	0	NA	NA	NA	NA
estExt_Genemark1.C_130184	0	0	NA	NA	NA	NA
estExt_Genemark1.C_130185	716.420330981284	351.289819717664	1.0281	0.0069768	0.026146	TRUE
estExt_Genemark1.C_130186	0	0	NA	NA	NA	NA
estExt_Genemark1.C_130187	0	0	NA	NA	NA	NA
estExt_Genemark1.C_130188	0	0	NA	NA	NA	NA
estExt_Genemark1.C_130189	0	0	NA	NA	NA	NA
estExt_Genemark1.C_130191	836.228352333554	244.945607653391	1.7714	3.4435e-06	3.4893e-05	TRUE
estExt_Genemark1.C_130192	0	0	NA	NA	NA	NA
estExt_Genemark1.C_130194	0	0	NA	NA	NA	NA
estExt_Genemark1.C_130195	0	0	NA	NA	NA	NA
estExt_Genemark1.C_130196	8.48086706428928	12.0323378401741	-0.50463	0.68387	0.87088	FALSE
estExt_Genemark1.C_130197	0	0	NA	NA	NA	NA
estExt_Genemark1.C_130198	109.951888136459	205.548482147564	-0.90261	0.040212	0.1074	FALSE
estExt_Genemark1.C_130200	3.48964504974095	7.63061047849329	-1.1287	0.41276	0.62913	FALSE
estExt_Genemark1.C_130201	33.081455298491	53.4902471973257	-0.69325	0.13663	0.28347	FALSE
estExt_Genemark1.C_130202	0	0	NA	NA	NA	NA
estExt_Genemark1.C_130203	0	0	NA	NA	NA	NA
estExt_Genemark1.C_130204	0	0	NA	NA	NA	NA
estExt_Genemark1.C_130205	0	0	NA	NA	NA	NA
estExt_Genemark1.C_130206	0	0	NA	NA	NA	NA
estExt_Genemark1.C_130207	0	0	NA	NA	NA	NA
estExt_Genemark1.C_130208	0	0	NA	NA	NA	NA
estExt_Genemark1.C_130209	0	0	NA	NA	NA	NA
estExt_Genemark1.C_130210	8979.06640318686	8781.50950103089	0.032096	1	1	FALSE
estExt_Genemark1.C_130211	40.1309180720209	108.786454038459	-1.4387	0.0031803	0.013777	TRUE
estExt_Genemark1.C_130212	0	0	NA	NA	NA	NA
estExt_Genemark1.C_130213	0	0	NA	NA	NA	NA
estExt_Genemark1.C_130214	0	0	NA	NA	NA	NA
estExt_Genemark1.C_130215	51.7459083475112	57.8919745590065	-0.16192	0.62453	0.81916	FALSE
estExt_Genemark1.C_130216	0	0	NA	NA	NA	NA
estExt_Genemark1.C_130217	0	0	NA	NA	NA	NA
estExt_Genemark1.C_130218	0	0	NA	NA	NA	NA
estExt_Genemark1.C_130219	0	0	NA	NA	NA	NA
estExt_Genemark1.C_130220	21.9669906779365	9.58535088660715	1.1964	0.20426	0.37944	FALSE
estExt_Genemark1.C_130221	0	0	NA	NA	NA	NA
estExt_Genemark1.C_130222	0	0	NA	NA	NA	NA
estExt_Genemark1.C_130223	0	0	NA	NA	NA	NA
estExt_Genemark1.C_130224	0	0	NA	NA	NA	NA
estExt_Genemark1.C_130225	1.74482252487047	1.56379232649109	0.15803	1	1	FALSE
estExt_Genemark1.C_130226	56.863441175346	70.9847793379595	-0.32001	0.63248	0.82502	FALSE
estExt_Genemark1.C_130227	0	0	NA	NA	NA	NA
estExt_Genemark1.C_130228	0	0	NA	NA	NA	NA
estExt_Genemark1.C_130229	0	0	NA	NA	NA	NA
estExt_Genemark1.C_130230	28.8480390337511	27.5072345670804	0.068662	0.9688	1	FALSE
estExt_Genemark1.C_130231	0	0	NA	NA	NA	NA
estExt_Genemark1.C_130232	0	0	NA	NA	NA	NA
estExt_Genemark1.C_130233	0	0	NA	NA	NA	NA
estExt_Genemark1.C_130234	0	0	NA	NA	NA	NA
estExt_Genemark1.C_130235	0	0	NA	NA	NA	NA
estExt_Genemark1.C_130236	0	0	NA	NA	NA	NA
estExt_Genemark1.C_130237	0	0	NA	NA	NA	NA
estExt_Genemark1.C_130238	0	0	NA	NA	NA	NA
estExt_Genemark1.C_130240	0	0	NA	NA	NA	NA
estExt_Genemark1.C_130241	0	0	NA	NA	NA	NA
estExt_Genemark1.C_130242	0	0	NA	NA	NA	NA
estExt_Genemark1.C_130243	0	0	NA	NA	NA	NA
estExt_Genemark1.C_130244	172.148038630084	224.16837623259	-0.38093	0.55839	0.77142	FALSE
estExt_Genemark1.C_130245	0	0	NA	NA	NA	NA
estExt_Genemark1.C_130246	0	0	NA	NA	NA	NA
estExt_Genemark1.C_130247	0	0	NA	NA	NA	NA
estExt_Genemark1.C_130248	0	0	NA	NA	NA	NA
estExt_Genemark1.C_130249	0	0	NA	NA	NA	NA
estExt_Genemark1.C_130250	0	0	NA	NA	NA	NA
estExt_Genemark1.C_130251	0	0	NA	NA	NA	NA
estExt_Genemark1.C_130252	3.48964504974095	0.781896163245545	2.158	0.34871	0.56432	FALSE
estExt_Genemark1.C_130253	2509.15285511768	12186.9413778148	-2.2801	8.4874e-10	1.5414e-08	TRUE
estExt_Genemark1.C_130254	0	0	NA	NA	NA	NA
estExt_Genemark1.C_130255	0	0	NA	NA	NA	NA
estExt_Genemark1.C_130256	2409.26744082944	4075.09268240579	-0.75824	0.024341	0.071836	FALSE
estExt_Genemark1.C_130257	0	0	NA	NA	NA	NA
estExt_Genemark1.C_130258	0	0	NA	NA	NA	NA
estExt_Genemark1.C_130259	6178.54228008053	8145.33572794459	-0.39871	0.23228	0.41641	FALSE
estExt_Genemark1.C_130260	0.500525654935794	0	Inf	0.91611	0.99337	FALSE
estExt_Genemark1.C_130261	0	0	NA	NA	NA	NA
estExt_Genemark1.C_130262	105.161808077545	142.889156761212	-0.44229	0.32941	0.54235	FALSE
estExt_Genemark1.C_130263	274.128902293789	99.9829993150976	1.4551	0.00041149	0.0023754	TRUE
estExt_Genemark1.C_130264	0	0	NA	NA	NA	NA
estExt_Genemark1.C_130265	0	0	NA	NA	NA	NA
estExt_Genemark1.C_130266	0	0	NA	NA	NA	NA
estExt_Genemark1.C_130267	0	0	NA	NA	NA	NA
estExt_Genemark1.C_130268	1086.2806026494	1313.55397162258	-0.27408	0.45558	0.67438	FALSE
estExt_Genemark1.C_130269	0	0	NA	NA	NA	NA
estExt_Genemark1.C_130271	0	0	NA	NA	NA	NA
estExt_Genemark1.C_130272	0	0	NA	NA	NA	NA
estExt_Genemark1.C_130273	0	0	NA	NA	NA	NA
estExt_Genemark1.C_130274	0	0	NA	NA	NA	NA
estExt_Genemark1.C_130275	0	0	NA	NA	NA	NA
estExt_Genemark1.C_130276	0	0	NA	NA	NA	NA
estExt_Genemark1.C_130277	0	0	NA	NA	NA	NA
estExt_Genemark1.C_130278	0	0	NA	NA	NA	NA
estExt_Genemark1.C_130279	0	0	NA	NA	NA	NA
estExt_Genemark1.C_130280	0	0	NA	NA	NA	NA
estExt_Genemark1.C_130281	0	0	NA	NA	NA	NA
estExt_Genemark1.C_130282	0	0	NA	NA	NA	NA
estExt_Genemark1.C_130283	0	0	NA	NA	NA	NA
estExt_Genemark1.C_130284	0	0	NA	NA	NA	NA
estExt_Genemark1.C_130285	0	0	NA	NA	NA	NA
estExt_Genemark1.C_130286	773.896633219954	1052.07616723494	-0.44303	0.30235	0.50916	FALSE
estExt_Genemark1.C_130287	2287.49016265517	762.787232888733	1.5844	2.6569e-05	0.00021336	TRUE
estExt_Genemark1.C_130288	0	0	NA	NA	NA	NA
estExt_Genemark1.C_130289	0	0	NA	NA	NA	NA
estExt_Genemark1.C_130290	0	0	NA	NA	NA	NA
estExt_Genemark1.C_130291	0	0	NA	NA	NA	NA
estExt_Genemark1.C_130292	0	0	NA	NA	NA	NA
estExt_Genemark1.C_130293	0	0	NA	NA	NA	NA
estExt_Genemark1.C_130294	2.24534817980627	0.390948081622773	2.5219	0.44845	0.66717	FALSE
estExt_Genemark1.C_130295	0	0	NA	NA	NA	NA
estExt_Genemark1.C_130296	0	0	NA	NA	NA	NA
estExt_Genemark1.C_130297	0	0	NA	NA	NA	NA
estExt_Genemark1.C_130298	0	0	NA	NA	NA	NA
estExt_Genemark1.C_130299	0	0	NA	NA	NA	NA
estExt_Genemark1.C_130300	331.951291174578	332.893102196875	-0.0040874	0.96899	1	FALSE
estExt_Genemark1.C_130301	0	0	NA	NA	NA	NA
estExt_Genemark1.C_130302	0	0	NA	NA	NA	NA
estExt_Genemark1.C_130303	0	0	NA	NA	NA	NA
estExt_Genemark1.C_130304	13.458054544028	35.6190127487676	-1.4042	0.035046	0.096102	FALSE
estExt_Genemark1.C_130305	0	0	NA	NA	NA	NA
estExt_Genemark1.C_130306	0	0	NA	NA	NA	NA
estExt_Genemark1.C_130307	0	0	NA	NA	NA	NA
estExt_Genemark1.C_130308	0	0	NA	NA	NA	NA
estExt_Genemark1.C_130309	0	0	NA	NA	NA	NA
estExt_Genemark1.C_130310	0	0	NA	NA	NA	NA
estExt_Genemark1.C_130311	0	0	NA	NA	NA	NA
estExt_Genemark1.C_130312	0	0	NA	NA	NA	NA
estExt_Genemark1.C_130313	0	0	NA	NA	NA	NA
estExt_Genemark1.C_130314	0	0	NA	NA	NA	NA
estExt_Genemark1.C_130315	0	0	NA	NA	NA	NA
estExt_Genemark1.C_130316	0	0	NA	NA	NA	NA
estExt_Genemark1.C_130317	0	0	NA	NA	NA	NA
estExt_Genemark1.C_130318	0	0	NA	NA	NA	NA
estExt_Genemark1.C_130319	0	0	NA	NA	NA	NA
estExt_Genemark1.C_130320	0	0	NA	NA	NA	NA
estExt_Genemark1.C_130321	0	0	NA	NA	NA	NA
estExt_Genemark1.C_130322	34.5689977284887	20.3324671758235	0.76569	0.36368	0.58095	FALSE
estExt_Genemark1.C_130323	0	0	NA	NA	NA	NA
estExt_Genemark1.C_130324	0	0	NA	NA	NA	NA
estExt_Genemark1.C_130325	0	0	NA	NA	NA	NA
estExt_Genemark1.C_130326	0	0	NA	NA	NA	NA
estExt_Genemark1.C_130327	3403.38126855642	2297.5893271624	0.56685	0.13921	0.28654	FALSE
estExt_Genemark1.C_130329	0	0	NA	NA	NA	NA
estExt_Genemark1.C_130330	0	0	NA	NA	NA	NA
estExt_Genemark1.C_130331	0	0	NA	NA	NA	NA
estExt_Genemark1.C_130332	0	0	NA	NA	NA	NA
estExt_Genemark1.C_130333	0	0	NA	NA	NA	NA
estExt_Genemark1.C_130334	0	0	NA	NA	NA	NA
estExt_Genemark1.C_130335	0	0	NA	NA	NA	NA
estExt_Genemark1.C_130336	0	0	NA	NA	NA	NA
estExt_Genemark1.C_130337	0	0	NA	NA	NA	NA
estExt_Genemark1.C_130338	0	0	NA	NA	NA	NA
estExt_Genemark1.C_130339	0	0	NA	NA	NA	NA
estExt_Genemark1.C_130340	642.431458857855	386.133270166065	0.73444	0.045743	0.12013	FALSE
estExt_Genemark1.C_130341	0	0	NA	NA	NA	NA
estExt_Genemark1.C_130342	0.743771214998886	1.22349347678347	-0.71808	0.96452	1	FALSE
estExt_Genemark1.C_130343	0	0	NA	NA	NA	NA
estExt_Genemark1.C_130344	0	0	NA	NA	NA	NA
estExt_Genemark1.C_130345	0	0	NA	NA	NA	NA
estExt_Genemark1.C_130346	0	0	NA	NA	NA	NA
estExt_Genemark1.C_130347	0	0	NA	NA	NA	NA
estExt_Genemark1.C_130348	141.676770286538	117.854233763656	0.2656	0.56983	0.78129	FALSE
estExt_Genemark1.C_130349	0	0	NA	NA	NA	NA
estExt_Genemark1.C_130350	0	0	NA	NA	NA	NA
estExt_Genemark1.C_130351	0	0	NA	NA	NA	NA
estExt_Genemark1.C_130352	0	0	NA	NA	NA	NA
estExt_Genemark1.C_130353	0	0	NA	NA	NA	NA
estExt_Genemark1.C_130354	0	0	NA	NA	NA	NA
estExt_Genemark1.C_130355	0	0	NA	NA	NA	NA
estExt_Genemark1.C_130356	0	0	NA	NA	NA	NA
estExt_Genemark1.C_130357	0	0	NA	NA	NA	NA
estExt_Genemark1.C_130358	0	0	NA	NA	NA	NA
estExt_Genemark1.C_130359	0	0	NA	NA	NA	NA
estExt_Genemark1.C_130360	0	0	NA	NA	NA	NA
estExt_Genemark1.C_130361	0	0	NA	NA	NA	NA
estExt_Genemark1.C_130362	0	0	NA	NA	NA	NA
estExt_Genemark1.C_130363	0.500525654935794	0	Inf	0.91611	0.99337	FALSE
estExt_Genemark1.C_130364	0	0	NA	NA	NA	NA
estExt_Genemark1.C_130365	0	0	NA	NA	NA	NA
estExt_Genemark1.C_130366	0	0	NA	NA	NA	NA
estExt_Genemark1.C_130367	0	0	NA	NA	NA	NA
estExt_Genemark1.C_130369	4.73394191967563	47.3363763551917	-3.3218	5.2996e-06	5.0453e-05	TRUE
estExt_Genemark1.C_130370	0	0	NA	NA	NA	NA
estExt_Genemark1.C_130371	0	0	NA	NA	NA	NA
estExt_Genemark1.C_130372	0	0	NA	NA	NA	NA
estExt_Genemark1.C_130374	0	0	NA	NA	NA	NA
estExt_Genemark1.C_130375	2155.18303446431	1714.67147001804	0.32988	0.43061	0.65213	FALSE
estExt_Genemark1.C_130376	0	0	NA	NA	NA	NA
estExt_Genemark1.C_130378	247.006992781799	182.920975713919	0.43333	0.22639	0.40895	FALSE
estExt_Genemark1.C_130379	0	0	NA	NA	NA	NA
estExt_Genemark1.C_130380	0	0	NA	NA	NA	NA
estExt_Genemark1.C_130381	0	0	NA	NA	NA	NA
estExt_Genemark1.C_130382	0	0	NA	NA	NA	NA
estExt_Genemark1.C_130384	0	0	NA	NA	NA	NA
estExt_Genemark1.C_130385	0	0	NA	NA	NA	NA
estExt_Genemark1.C_130386	0	0	NA	NA	NA	NA
estExt_Genemark1.C_130387	0	0	NA	NA	NA	NA
estExt_Genemark1.C_130388	0	0	NA	NA	NA	NA
estExt_Genemark1.C_130389	0	0	NA	NA	NA	NA
estExt_Genemark1.C_130390	3348.80539742513	930.413751118888	1.8477	5.241e-07	6.2495e-06	TRUE
estExt_Genemark1.C_130391	0	0	NA	NA	NA	NA
estExt_Genemark1.C_130392	0	0	NA	NA	NA	NA
estExt_Genemark1.C_130393	854.055510022118	1022.5033930016	-0.2597	0.50272	0.71865	FALSE
estExt_Genemark1.C_130394	1.98806808493357	3.9348054321853	-0.98493	0.62688	0.81998	FALSE
estExt_Genemark1.C_130395	0	0	NA	NA	NA	NA
estExt_Genemark1.C_130396	3.74692514461365	0.781896163245545	2.2607	0.26498	0.45757	FALSE
estExt_Genemark1.C_130397	0	0	NA	NA	NA	NA
estExt_Genemark1.C_130398	0	0	NA	NA	NA	NA
estExt_Genemark1.C_130399	0	0	NA	NA	NA	NA
estExt_Genemark1.C_130400	0	0	NA	NA	NA	NA
estExt_Genemark1.C_130401	0	0	NA	NA	NA	NA
estExt_Genemark1.C_130402	0	0	NA	NA	NA	NA
estExt_Genemark1.C_130403	0	0	NA	NA	NA	NA
estExt_Genemark1.C_130404	0	0	NA	NA	NA	NA
estExt_Genemark1.C_130405	0	0	NA	NA	NA	NA
estExt_Genemark1.C_130407	0	0	NA	NA	NA	NA
estExt_Genemark1.C_130409	0	0	NA	NA	NA	NA
estExt_Genemark1.C_130411	0	0	NA	NA	NA	NA
estExt_Genemark1.C_130412	0	0	NA	NA	NA	NA
estExt_Genemark1.C_130413	0	0	NA	NA	NA	NA
estExt_Genemark1.C_130414	0	0	NA	NA	NA	NA
estExt_Genemark1.C_130415	0	0	NA	NA	NA	NA
estExt_Genemark1.C_130416	0	0	NA	NA	NA	NA
estExt_Genemark1.C_130417	0	0	NA	NA	NA	NA
estExt_Genemark1.C_130418	0	0	NA	NA	NA	NA
estExt_Genemark1.C_130419	3.73289060980404	3.61983119843526	0.044371	1	1	FALSE
estExt_Genemark1.C_130420	0	0	NA	NA	NA	NA
estExt_Genemark1.C_130421	0	0	NA	NA	NA	NA
estExt_Genemark1.C_130422	0	0	NA	NA	NA	NA
estExt_Genemark1.C_130423	0	0	NA	NA	NA	NA
estExt_Genemark1.C_130424	0	0	NA	NA	NA	NA
estExt_Genemark1.C_130425	0	0	NA	NA	NA	NA
estExt_Genemark1.C_130426	0	0	NA	NA	NA	NA
estExt_Genemark1.C_130427	187.617512730454	40.2090912644106	2.2222	0.00017986	0.0011354	TRUE
estExt_Genemark1.C_130428	0	0	NA	NA	NA	NA
estExt_Genemark1.C_130429	0	0	NA	NA	NA	NA
estExt_Genemark1.C_130430	0	0	NA	NA	NA	NA
estExt_Genemark1.C_130431	2202.40086044599	1476.2865159456	0.5771	0.12925	0.27222	FALSE
estExt_Genemark1.C_130432	0	0	NA	NA	NA	NA
estExt_Genemark1.C_130433	0	0	NA	NA	NA	NA
estExt_Genemark1.C_130434	0	0	NA	NA	NA	NA
estExt_Genemark1.C_130435	0	0	NA	NA	NA	NA
estExt_Genemark1.C_130436	570.935838942594	237.609391772071	1.2647	0.00086244	0.0044556	TRUE
estExt_Genemark1.C_130437	0	0	NA	NA	NA	NA
estExt_Genemark1.C_130438	0	0	NA	NA	NA	NA
estExt_Genemark1.C_130439	0	0	NA	NA	NA	NA
estExt_Genemark1.C_130440	0	0	NA	NA	NA	NA
estExt_Genemark1.C_130442	0	0	NA	NA	NA	NA
estExt_Genemark1.C_130443	0	0	NA	NA	NA	NA
estExt_Genemark1.C_130445	1503.34460663447	1200.35471138018	0.32471	0.37465	0.59156	FALSE
estExt_Genemark1.C_130446	0	0	NA	NA	NA	NA
estExt_Genemark1.C_130447	0	0	NA	NA	NA	NA
estExt_Genemark1.C_130448	0	0	NA	NA	NA	NA
estExt_Genemark1.C_130449	118.676000760811	144.152220627651	-0.28056	0.61227	0.81415	FALSE
estExt_Genemark1.C_130450	0	0	NA	NA	NA	NA
estExt_Genemark1.C_130451	0	0	NA	NA	NA	NA
estExt_Genemark1.C_130452	0	0	NA	NA	NA	NA
estExt_Genemark1.C_130453	0	0	NA	NA	NA	NA
estExt_Genemark1.C_130454	0	0	NA	NA	NA	NA
estExt_Genemark1.C_130456	15.4180535593423	4.84332467521873	1.6706	0.093818	0.21443	FALSE
estExt_Genemark1.C_1310001	0	0	NA	NA	NA	NA
estExt_Genemark1.C_1330002	0.500525654935794	0	Inf	0.91611	0.99337	FALSE
estExt_Genemark1.C_1340003	80.7763963337872	53.8194672047742	0.58581	0.16361	0.31935	FALSE
estExt_Genemark1.C_1360002	0	0	NA	NA	NA	NA
estExt_Genemark1.C_1400001	0.743771214998886	0	Inf	0.91628	0.99337	FALSE
estExt_Genemark1.C_1400002	13.4440200092184	1.22349347678347	3.4579	0.0044862	0.018267	TRUE
estExt_Genemark1.C_140002	207.633880459586	411.663606640513	-0.98742	0.015341	0.049413	TRUE
estExt_Genemark1.C_140003	113.114080417279	444.745412814142	-1.9752	1.1081e-06	1.2458e-05	TRUE
estExt_Genemark1.C_140004	0	0	NA	NA	NA	NA
estExt_Genemark1.C_140005	0	0	NA	NA	NA	NA
estExt_Genemark1.C_140006	0	0	NA	NA	NA	NA
estExt_Genemark1.C_140007	0	0	NA	NA	NA	NA
estExt_Genemark1.C_140008	0	0	NA	NA	NA	NA
estExt_Genemark1.C_140010	4.23341626473983	0.416272697580349	3.3462	0.15571	0.31023	FALSE
estExt_Genemark1.C_140011	0	0	NA	NA	NA	NA
estExt_Genemark1.C_140012	0	0	NA	NA	NA	NA
estExt_Genemark1.C_140015	0	0	NA	NA	NA	NA
estExt_Genemark1.C_140016	0	0	NA	NA	NA	NA
estExt_Genemark1.C_140017	0	0	NA	NA	NA	NA
estExt_Genemark1.C_140018	0	0	NA	NA	NA	NA
estExt_Genemark1.C_140019	0	0	NA	NA	NA	NA
estExt_Genemark1.C_140020	0	0	NA	NA	NA	NA
estExt_Genemark1.C_140021	0	0	NA	NA	NA	NA
estExt_Genemark1.C_140022	0	0	NA	NA	NA	NA
estExt_Genemark1.C_140023	0	0	NA	NA	NA	NA
estExt_Genemark1.C_140024	0	0	NA	NA	NA	NA
estExt_Genemark1.C_140025	0	0.416272697580349	-Inf	1	1	FALSE
estExt_Genemark1.C_140026	0	0	NA	NA	NA	NA
estExt_Genemark1.C_140027	0	0	NA	NA	NA	NA
estExt_Genemark1.C_140028	0	0	NA	NA	NA	NA
estExt_Genemark1.C_140029	1314.71678478745	1205.16955534356	0.12552	0.64772	0.8398	FALSE
estExt_Genemark1.C_140030	0	0	NA	NA	NA	NA
estExt_Genemark1.C_140031	0	0	NA	NA	NA	NA
estExt_Genemark1.C_140032	0	0	NA	NA	NA	NA
estExt_Genemark1.C_140034	0	0	NA	NA	NA	NA
estExt_Genemark1.C_140035	0	0	NA	NA	NA	NA
estExt_Genemark1.C_140036	0	0	NA	NA	NA	NA
estExt_Genemark1.C_140037	0	0	NA	NA	NA	NA
estExt_Genemark1.C_140038	0	0	NA	NA	NA	NA
estExt_Genemark1.C_140039	0	0	NA	NA	NA	NA
estExt_Genemark1.C_140040	0	0	NA	NA	NA	NA
estExt_Genemark1.C_140041	0	0	NA	NA	NA	NA
estExt_Genemark1.C_140042	1641.83577403887	605.353856328167	1.4395	0.0001083	0.00072433	TRUE
estExt_Genemark1.C_140043	0	0	NA	NA	NA	NA
estExt_Genemark1.C_140044	0	0	NA	NA	NA	NA
estExt_Genemark1.C_140046	0	0	NA	NA	NA	NA
estExt_Genemark1.C_140047	0	0	NA	NA	NA	NA
estExt_Genemark1.C_140048	0	0.390948081622773	-Inf	1	1	FALSE
estExt_Genemark1.C_140049	0	0	NA	NA	NA	NA
estExt_Genemark1.C_140050	0	0	NA	NA	NA	NA
estExt_Genemark1.C_140051	0	0	NA	NA	NA	NA
estExt_Genemark1.C_140052	0	0	NA	NA	NA	NA
estExt_Genemark1.C_140053	0	0	NA	NA	NA	NA
estExt_Genemark1.C_140054	0	0	NA	NA	NA	NA
estExt_Genemark1.C_140056	0	0	NA	NA	NA	NA
estExt_Genemark1.C_140057	0	0	NA	NA	NA	NA
estExt_Genemark1.C_140058	0	0	NA	NA	NA	NA
estExt_Genemark1.C_140059	0	0	NA	NA	NA	NA
estExt_Genemark1.C_140060	525.968078738931	407.983625415844	0.36646	0.30217	0.50916	FALSE
estExt_Genemark1.C_140062	0	0	NA	NA	NA	NA
estExt_Genemark1.C_140063	0	0	NA	NA	NA	NA
estExt_Genemark1.C_140076	0	0	NA	NA	NA	NA
estExt_Genemark1.C_140077	0	0	NA	NA	NA	NA
estExt_Genemark1.C_140084	328.957513311473	447.880909377944	-0.44521	0.27812	0.47548	FALSE
estExt_Genemark1.C_140085	0	0	NA	NA	NA	NA
estExt_Genemark1.C_140086	0	0	NA	NA	NA	NA
estExt_Genemark1.C_140087	0	0	NA	NA	NA	NA
estExt_Genemark1.C_140088	0	0	NA	NA	NA	NA
estExt_Genemark1.C_140089	210.089746661537	333.845936808945	-0.66818	0.1936	0.36305	FALSE
estExt_Genemark1.C_140090	6.20744981486379	0.416272697580349	3.8984	0.19084	0.35953	FALSE
estExt_Genemark1.C_140091	0	0	NA	NA	NA	NA
estExt_Genemark1.C_140093	0	0	NA	NA	NA	NA
estExt_Genemark1.C_140094	0	0	NA	NA	NA	NA
estExt_Genemark1.C_140095	0	0	NA	NA	NA	NA
estExt_Genemark1.C_140096	0	0	NA	NA	NA	NA
estExt_Genemark1.C_140097	0	0	NA	NA	NA	NA
estExt_Genemark1.C_140098	53.8462527109216	75.9911305511828	-0.49699	0.35274	0.56848	FALSE
estExt_Genemark1.C_140099	29.1614572678623	1.19816886082589	4.6052	1.3081e-06	1.45e-05	TRUE
estExt_Genemark1.C_140100	0	0	NA	NA	NA	NA
estExt_Genemark1.C_140101	0	0	NA	NA	NA	NA
estExt_Genemark1.C_140103	0	0	NA	NA	NA	NA
estExt_Genemark1.C_140105	0	0	NA	NA	NA	NA
estExt_Genemark1.C_140106	0	0	NA	NA	NA	NA
estExt_Genemark1.C_140107	0	0	NA	NA	NA	NA
estExt_Genemark1.C_140108	10.4689351492228	16.5606882816428	-0.66165	0.4662	0.68324	FALSE
estExt_Genemark1.C_140109	0	0	NA	NA	NA	NA
estExt_Genemark1.C_140110	9.19656920966894	3.59450658247768	1.3553	0.31664	0.52647	FALSE
estExt_Genemark1.C_140111	0	0	NA	NA	NA	NA
estExt_Genemark1.C_140112	0	0	NA	NA	NA	NA
estExt_Genemark1.C_140113	1.24429686993468	0	Inf	0.59678	0.80102	FALSE
estExt_Genemark1.C_140114	0	0	NA	NA	NA	NA
estExt_Genemark1.C_140115	0	0	NA	NA	NA	NA
estExt_Genemark1.C_140116	0	0	NA	NA	NA	NA
estExt_Genemark1.C_140117	0	0.390948081622773	-Inf	1	1	FALSE
estExt_Genemark1.C_140118	0	0	NA	NA	NA	NA
estExt_Genemark1.C_140119	0	0	NA	NA	NA	NA
estExt_Genemark1.C_140120	0	0	NA	NA	NA	NA
estExt_Genemark1.C_140121	0	0	NA	NA	NA	NA
estExt_Genemark1.C_140122	0	0	NA	NA	NA	NA
estExt_Genemark1.C_140123	94.4917309726879	165.570479358211	-0.80919	0.077461	0.18307	FALSE
estExt_Genemark1.C_140124	0	0	NA	NA	NA	NA
estExt_Genemark1.C_140125	1019.29908969507	217.761259230881	2.2268	4.2228e-09	6.8758e-08	TRUE
estExt_Genemark1.C_140126	0	0	NA	NA	NA	NA
estExt_Genemark1.C_140127	0	0	NA	NA	NA	NA
estExt_Genemark1.C_140129	0	0	NA	NA	NA	NA
estExt_Genemark1.C_140130	2.74587383474206	1.95474040811386	0.49029	0.85163	0.99337	FALSE
estExt_Genemark1.C_140133	0	0	NA	NA	NA	NA
estExt_Genemark1.C_140134	0	0	NA	NA	NA	NA
estExt_Genemark1.C_140135	106.579177833495	127.023311952682	-0.25317	0.5282	0.73967	FALSE
estExt_Genemark1.C_140136	220.727037098565	752.692222751535	-1.7698	1.9661e-06	2.0631e-05	TRUE
estExt_Genemark1.C_140137	63.5293130407167	509.682364753179	-3.0041	1.1825e-12	3.3236e-11	TRUE
estExt_Genemark1.C_140138	0	0	NA	NA	NA	NA
estExt_Genemark1.C_140139	0	0	NA	NA	NA	NA
estExt_Genemark1.C_140140	0	0	NA	NA	NA	NA
estExt_Genemark1.C_140141	0	0	NA	NA	NA	NA
estExt_Genemark1.C_140142	0.500525654935794	0	Inf	0.91611	0.99337	FALSE
estExt_Genemark1.C_140143	234.769824506386	93.4128557753832	1.3296	0.0014685	0.0071195	TRUE
estExt_Genemark1.C_140144	0	0	NA	NA	NA	NA
estExt_Genemark1.C_140145	0	0	NA	NA	NA	NA
estExt_Genemark1.C_140146	0	0	NA	NA	NA	NA
estExt_Genemark1.C_140147	0	0	NA	NA	NA	NA
estExt_Genemark1.C_140148	0	0	NA	NA	NA	NA
estExt_Genemark1.C_140149	0	0	NA	NA	NA	NA
estExt_Genemark1.C_140150	0	0	NA	NA	NA	NA
estExt_Genemark1.C_140151	2.24534817980627	0.390948081622773	2.5219	0.44845	0.66717	FALSE
estExt_Genemark1.C_140154	25.4145321232486	37.0815066114284	-0.54505	0.37679	0.59226	FALSE
estExt_Genemark1.C_140155	0	0	NA	NA	NA	NA
estExt_Genemark1.C_140156	11.1846372946025	13.230506701	-0.24235	0.67438	0.86211	FALSE
estExt_Genemark1.C_140158	5.73499322954722	3.22888311681248	0.82876	0.54223	0.75395	FALSE
estExt_Genemark1.C_140159	0	0	NA	NA	NA	NA
estExt_Genemark1.C_140160	0	0	NA	NA	NA	NA
estExt_Genemark1.C_140161	6.96525556467229	0.807220779203121	3.1091	0.071617	0.17289	FALSE
estExt_Genemark1.C_140162	20.2081336182564	19.246675621087	0.070327	0.83517	0.99137	FALSE
estExt_Genemark1.C_140163	0.500525654935794	5.5998962225067	-3.4839	0.12892	0.27176	FALSE
estExt_Genemark1.C_140164	1.24429686993468	2.03071425598659	-0.70666	0.90547	0.99337	FALSE
estExt_Genemark1.C_140165	94.2812129505438	110.864650594922	-0.23376	0.45395	0.6728	FALSE
estExt_Genemark1.C_140166	0	0	NA	NA	NA	NA
estExt_Genemark1.C_140167	0	0	NA	NA	NA	NA
estExt_Genemark1.C_140168	0	0	NA	NA	NA	NA
estExt_Genemark1.C_140169	16.1758593091508	60.3136368966159	-1.8986	0.00064899	0.0034894	TRUE
estExt_Genemark1.C_140170	0	0	NA	NA	NA	NA
estExt_Genemark1.C_140171	0	0	NA	NA	NA	NA
estExt_Genemark1.C_140172	0	0	NA	NA	NA	NA
estExt_Genemark1.C_140173	1.00105130987159	0.390948081622773	1.3565	0.84533	0.99337	FALSE
estExt_Genemark1.C_140180	0	0.807220779203121	-Inf	0.87575	0.99337	FALSE
estExt_Genemark1.C_140181	0	0	NA	NA	NA	NA
estExt_Genemark1.C_140182	0	0	NA	NA	NA	NA
estExt_Genemark1.C_140183	0	0	NA	NA	NA	NA
estExt_Genemark1.C_140184	0	0	NA	NA	NA	NA
estExt_Genemark1.C_140185	0	0	NA	NA	NA	NA
estExt_Genemark1.C_140186	0	0	NA	NA	NA	NA
estExt_Genemark1.C_140187	0	0	NA	NA	NA	NA
estExt_Genemark1.C_140188	0	0	NA	NA	NA	NA
estExt_Genemark1.C_140189	0	0	NA	NA	NA	NA
estExt_Genemark1.C_140190	0	0	NA	NA	NA	NA
estExt_Genemark1.C_140191	0	0	NA	NA	NA	NA
estExt_Genemark1.C_140192	0	2.37101310569421	-Inf	0.33832	0.55355	FALSE
estExt_Genemark1.C_140193	0	0	NA	NA	NA	NA
estExt_Genemark1.C_140194	0	0	NA	NA	NA	NA
estExt_Genemark1.C_140195	71.2523743551975	37.2951823813482	0.93395	0.056494	0.14358	FALSE
estExt_Genemark1.C_140196	0	0	NA	NA	NA	NA
estExt_Genemark1.C_140197	0	0	NA	NA	NA	NA
estExt_Genemark1.C_140198	0	0	NA	NA	NA	NA
estExt_Genemark1.C_140199	0	0	NA	NA	NA	NA
estExt_Genemark1.C_140200	0	0	NA	NA	NA	NA
estExt_Genemark1.C_140201	13.7153346389007	2.86325965114729	2.2601	0.022177	0.066196	FALSE
estExt_Genemark1.C_140202	0	0	NA	NA	NA	NA
estExt_Genemark1.C_140203	0	0	NA	NA	NA	NA
estExt_Genemark1.C_140204	0	0	NA	NA	NA	NA
estExt_Genemark1.C_140205	0.743771214998886	0	Inf	0.91628	0.99337	FALSE
estExt_Genemark1.C_140206	0	0	NA	NA	NA	NA
estExt_Genemark1.C_140207	0	0	NA	NA	NA	NA
estExt_Genemark1.C_140208	0	0.416272697580349	-Inf	1	1	FALSE
estExt_Genemark1.C_140209	0	0	NA	NA	NA	NA
estExt_Genemark1.C_140210	276.332146869166	276.547507259222	-0.0011239	0.922	0.99769	FALSE
estExt_Genemark1.C_140212	0	0	NA	NA	NA	NA
estExt_Genemark1.C_140213	63.9596660216045	119.342052242274	-0.89987	0.032221	0.090781	FALSE
estExt_Genemark1.C_140214	0	0	NA	NA	NA	NA
estExt_Genemark1.C_140215	0	0	NA	NA	NA	NA
estExt_Genemark1.C_140216	0	0	NA	NA	NA	NA
estExt_Genemark1.C_140217	0	0	NA	NA	NA	NA
estExt_Genemark1.C_140218	0	0	NA	NA	NA	NA
estExt_Genemark1.C_140219	0	0	NA	NA	NA	NA
estExt_Genemark1.C_140220	0	0	NA	NA	NA	NA
estExt_Genemark1.C_140221	97.2562978105393	245.358713419532	-1.335	0.00055457	0.0030521	TRUE
estExt_Genemark1.C_140222	0	0	NA	NA	NA	NA
estExt_Genemark1.C_140223	0	0	NA	NA	NA	NA
estExt_Genemark1.C_140224	0	0	NA	NA	NA	NA
estExt_Genemark1.C_140225	0	0	NA	NA	NA	NA
estExt_Genemark1.C_140226	0	0	NA	NA	NA	NA
estExt_Genemark1.C_140227	0	0	NA	NA	NA	NA
estExt_Genemark1.C_140228	0	0	NA	NA	NA	NA
estExt_Genemark1.C_140229	0	0	NA	NA	NA	NA
estExt_Genemark1.C_140230	0.500525654935794	0	Inf	0.91611	0.99337	FALSE
estExt_Genemark1.C_140231	0	0	NA	NA	NA	NA
estExt_Genemark1.C_140232	0	0	NA	NA	NA	NA
estExt_Genemark1.C_140233	0	0	NA	NA	NA	NA
estExt_Genemark1.C_140234	0	0	NA	NA	NA	NA
estExt_Genemark1.C_140235	0	0	NA	NA	NA	NA
estExt_Genemark1.C_140236	0	0	NA	NA	NA	NA
estExt_Genemark1.C_140237	0	0	NA	NA	NA	NA
estExt_Genemark1.C_140238	0	0	NA	NA	NA	NA
estExt_Genemark1.C_140240	1.24429686993468	0	Inf	0.59678	0.80102	FALSE
estExt_Genemark1.C_140241	0	0	NA	NA	NA	NA
estExt_Genemark1.C_140242	0	0	NA	NA	NA	NA
estExt_Genemark1.C_140243	0	0	NA	NA	NA	NA
estExt_Genemark1.C_140244	0	0	NA	NA	NA	NA
estExt_Genemark1.C_140245	0	0	NA	NA	NA	NA
estExt_Genemark1.C_140246	0	0	NA	NA	NA	NA
estExt_Genemark1.C_140247	0	0	NA	NA	NA	NA
estExt_Genemark1.C_140248	0	0	NA	NA	NA	NA
estExt_Genemark1.C_140249	0	0	NA	NA	NA	NA
estExt_Genemark1.C_140250	0	0	NA	NA	NA	NA
estExt_Genemark1.C_140251	0	0	NA	NA	NA	NA
estExt_Genemark1.C_140252	0.500525654935794	0	Inf	0.91611	0.99337	FALSE
estExt_Genemark1.C_140253	0	0	NA	NA	NA	NA
estExt_Genemark1.C_140254	648.489128128202	638.134934041744	0.023221	0.8614	0.99337	FALSE
estExt_Genemark1.C_140255	3.71885607499443	1.19816886082589	1.634	0.73125	0.90629	FALSE
estExt_Genemark1.C_140256	0	0	NA	NA	NA	NA
estExt_Genemark1.C_140257	0	0	NA	NA	NA	NA
estExt_Genemark1.C_140258	0	0	NA	NA	NA	NA
estExt_Genemark1.C_140259	764.737390886593	372.494402678304	1.0377	0.0075141	0.027829	TRUE
estExt_Genemark1.C_140260	0	0	NA	NA	NA	NA
estExt_Genemark1.C_140261	0	0	NA	NA	NA	NA
estExt_Genemark1.C_140264	10.7121807092859	1.22349347678347	3.1302	0.015508	0.049748	TRUE
estExt_Genemark1.C_140268	0	0	NA	NA	NA	NA
estExt_Genemark1.C_140269	0	0	NA	NA	NA	NA
estExt_Genemark1.C_140270	0	0	NA	NA	NA	NA
estExt_Genemark1.C_140272	0	0.390948081622773	-Inf	1	1	FALSE
estExt_Genemark1.C_140274	0	0	NA	NA	NA	NA
estExt_Genemark1.C_140275	0	0	NA	NA	NA	NA
estExt_Genemark1.C_140276	0	0	NA	NA	NA	NA
estExt_Genemark1.C_140277	0	0	NA	NA	NA	NA
estExt_Genemark1.C_140278	0	0	NA	NA	NA	NA
estExt_Genemark1.C_140279	42.5493391378422	95.150753482138	-1.1611	0.0099378	0.034709	TRUE
estExt_Genemark1.C_140280	0	0	NA	NA	NA	NA
estExt_Genemark1.C_140281	0	0	NA	NA	NA	NA
estExt_Genemark1.C_140282	0	0	NA	NA	NA	NA
estExt_Genemark1.C_140283	5.72095869473761	8.04688317607364	-0.49217	0.64463	0.83626	FALSE
estExt_Genemark1.C_140284	0	0	NA	NA	NA	NA
estExt_Genemark1.C_140286	40.1168835372113	33.8019742627008	0.2471	0.63865	0.83077	FALSE
estExt_Genemark1.C_140287	215.918264036541	113.162856784182	0.93208	0.023204	0.06885	FALSE
estExt_Genemark1.C_140288	0	0	NA	NA	NA	NA
estExt_Genemark1.C_140289	0	0	NA	NA	NA	NA
estExt_Genemark1.C_140290	0	0	NA	NA	NA	NA
estExt_Genemark1.C_140291	0	0	NA	NA	NA	NA
estExt_Genemark1.C_140292	1394.20666238706	673.454796378402	1.0498	0.0045113	0.018332	TRUE
estExt_Genemark1.C_140293	0	0	NA	NA	NA	NA
estExt_Genemark1.C_140294	0	0	NA	NA	NA	NA
estExt_Genemark1.C_140295	0	0	NA	NA	NA	NA
estExt_Genemark1.C_140296	0	0	NA	NA	NA	NA
estExt_Genemark1.C_140297	0	0	NA	NA	NA	NA
estExt_Genemark1.C_140298	0	0	NA	NA	NA	NA
estExt_Genemark1.C_140299	172.97129945573	32.1875327042945	2.426	7.0339e-07	8.1765e-06	TRUE
estExt_Genemark1.C_140300	0	0	NA	NA	NA	NA
estExt_Genemark1.C_140301	29.9052284828612	13.3571297807879	1.1628	0.067158	0.16568	FALSE
estExt_Genemark1.C_140302	0	0	NA	NA	NA	NA
estExt_Genemark1.C_140303	0	0	NA	NA	NA	NA
estExt_Genemark1.C_140304	0	0	NA	NA	NA	NA
estExt_Genemark1.C_140305	0	0	NA	NA	NA	NA
estExt_Genemark1.C_140306	641.52864929165	268.888405233332	1.2545	0.00079624	0.0041776	TRUE
estExt_Genemark1.C_140307	0	0	NA	NA	NA	NA
estExt_Genemark1.C_140308	0	0	NA	NA	NA	NA
estExt_Genemark1.C_140309	0	0	NA	NA	NA	NA
estExt_Genemark1.C_140310	0	0	NA	NA	NA	NA
estExt_Genemark1.C_140311	0	0	NA	NA	NA	NA
estExt_Genemark1.C_140312	0	0	NA	NA	NA	NA
estExt_Genemark1.C_140313	0	0	NA	NA	NA	NA
estExt_Genemark1.C_140314	0	0	NA	NA	NA	NA
estExt_Genemark1.C_140315	0	0	NA	NA	NA	NA
estExt_Genemark1.C_140316	0	0	NA	NA	NA	NA
estExt_Genemark1.C_140318	0	0	NA	NA	NA	NA
estExt_Genemark1.C_140319	0	0	NA	NA	NA	NA
estExt_Genemark1.C_140320	0	0	NA	NA	NA	NA
estExt_Genemark1.C_140321	0	0	NA	NA	NA	NA
estExt_Genemark1.C_140322	0.500525654935794	0	Inf	0.91611	0.99337	FALSE
estExt_Genemark1.C_140324	0	0	NA	NA	NA	NA
estExt_Genemark1.C_140328	0	0	NA	NA	NA	NA
estExt_Genemark1.C_140329	0	0	NA	NA	NA	NA
estExt_Genemark1.C_140334	0	0	NA	NA	NA	NA
estExt_Genemark1.C_1410001	0	0	NA	NA	NA	NA
estExt_Genemark1.C_1430002	0	0	NA	NA	NA	NA
estExt_Genemark1.C_1440001	0	0	NA	NA	NA	NA
estExt_Genemark1.C_1470002	14.4731403887092	23.7750260625557	-0.71607	0.3999	0.6123	FALSE
estExt_Genemark1.C_1500002	0	0	NA	NA	NA	NA
estExt_Genemark1.C_150001	0	0.390948081622773	-Inf	1	1	FALSE
estExt_Genemark1.C_150003	0	0	NA	NA	NA	NA
estExt_Genemark1.C_150004	0	0	NA	NA	NA	NA
estExt_Genemark1.C_150005	0	0	NA	NA	NA	NA
estExt_Genemark1.C_150006	513.796424669266	808.219518067726	-0.65355	0.089489	0.20673	FALSE
estExt_Genemark1.C_150007	0	0	NA	NA	NA	NA
estExt_Genemark1.C_150008	0	0	NA	NA	NA	NA
estExt_Genemark1.C_150009	0	0	NA	NA	NA	NA
estExt_Genemark1.C_150010	302.761764837096	292.199676297831	0.051228	0.96054	1	FALSE
estExt_Genemark1.C_150011	4.23341626473983	1.58911694244867	1.4136	0.47126	0.68513	FALSE
estExt_Genemark1.C_150012	0	0	NA	NA	NA	NA
estExt_Genemark1.C_150013	494.154271781783	81.5546233154728	2.5991	2.7296e-10	5.2396e-09	TRUE
estExt_Genemark1.C_150014	0	0	NA	NA	NA	NA
estExt_Genemark1.C_150015	1.50157696480738	3.25420773277006	-1.1158	0.77291	0.9387	FALSE
estExt_Genemark1.C_150016	0	0	NA	NA	NA	NA
estExt_Genemark1.C_150017	0	0	NA	NA	NA	NA
estExt_Genemark1.C_150018	0	0	NA	NA	NA	NA
estExt_Genemark1.C_150020	0	0	NA	NA	NA	NA
estExt_Genemark1.C_150021	0	0	NA	NA	NA	NA
estExt_Genemark1.C_150022	0	0	NA	NA	NA	NA
estExt_Genemark1.C_150023	0	0	NA	NA	NA	NA
estExt_Genemark1.C_150024	0	0	NA	NA	NA	NA
estExt_Genemark1.C_150025	0	0	NA	NA	NA	NA
estExt_Genemark1.C_150026	0	0	NA	NA	NA	NA
estExt_Genemark1.C_150027	7.19446658992577	45.56998710104	-2.6631	2.7446e-05	0.00021892	TRUE
estExt_Genemark1.C_150028	0	0	NA	NA	NA	NA
estExt_Genemark1.C_150029	0	0	NA	NA	NA	NA
estExt_Genemark1.C_150030	0	0	NA	NA	NA	NA
estExt_Genemark1.C_150031	0	0	NA	NA	NA	NA
estExt_Genemark1.C_150032	0	0	NA	NA	NA	NA
estExt_Genemark1.C_150033	0	0	NA	NA	NA	NA
estExt_Genemark1.C_150034	0	0	NA	NA	NA	NA
estExt_Genemark1.C_150035	0	0	NA	NA	NA	NA
estExt_Genemark1.C_150036	1.48754242999777	4.06142851197318	-1.4491	0.41021	0.62565	FALSE
estExt_Genemark1.C_150037	0	0	NA	NA	NA	NA
estExt_Genemark1.C_150038	0	0	NA	NA	NA	NA
estExt_Genemark1.C_150039	13.1727053795361	100.120701237145	-2.9261	3.4811e-08	5.0423e-07	TRUE
estExt_Genemark1.C_150040	0	0	NA	NA	NA	NA
estExt_Genemark1.C_150041	0	0	NA	NA	NA	NA
estExt_Genemark1.C_150042	0	0	NA	NA	NA	NA
estExt_Genemark1.C_150043	0	0	NA	NA	NA	NA
estExt_Genemark1.C_150044	0	0	NA	NA	NA	NA
estExt_Genemark1.C_150045	0	0	NA	NA	NA	NA
estExt_Genemark1.C_150046	253.710250653388	322.722118211805	-0.34711	0.26523	0.45757	FALSE
estExt_Genemark1.C_150047	0	0	NA	NA	NA	NA
estExt_Genemark1.C_150048	0	0	NA	NA	NA	NA
estExt_Genemark1.C_150049	200.865108382249	79.3102332895665	1.3406	0.073626	0.17612	FALSE
estExt_Genemark1.C_150050	282.474141608192	247.37834883326	0.1914	0.5017	0.71861	FALSE
estExt_Genemark1.C_150051	19.1790132387656	8.09753240798879	1.244	0.11701	0.25299	FALSE
estExt_Genemark1.C_150053	0	0.390948081622773	-Inf	1	1	FALSE
estExt_Genemark1.C_150054	0	0	NA	NA	NA	NA
estExt_Genemark1.C_150055	0	0	NA	NA	NA	NA
estExt_Genemark1.C_150056	0	0	NA	NA	NA	NA
estExt_Genemark1.C_150057	0	0	NA	NA	NA	NA
estExt_Genemark1.C_150058	0	0	NA	NA	NA	NA
estExt_Genemark1.C_150059	0	0	NA	NA	NA	NA
estExt_Genemark1.C_150060	0	0	NA	NA	NA	NA
estExt_Genemark1.C_150064	0	0	NA	NA	NA	NA
estExt_Genemark1.C_150065	0	0	NA	NA	NA	NA
[truncated: 30,016 more rows]
