# Supplementary material for: Whole Transcriptome Analysis Provides Insights Into the Molecular Mechanisms of Chlamydospore-Like Cell Formation in Phanerochaete chrysosporium
Source: Front Microbiol. 2020 Dec 7;11:527389. doi: 10.3389/fmicb.2020.527389 (PMC7750433; doi:10.3389/fmicb.2020.527389)
Supplement: Supplementary file 2 [file Data_Sheet_2.ZIP › DEGsList/mR_CK72vsmR_CK0.DEG.xls]

Gene_id	readcount_mR_CK72	readcount_mR_CK0	log2FoldChange	pval	padj	Blast swiss prot
estExt_Genemark1.C_100049	947.322537759701	11.5218214942805	6.3614	2.7254e-17	4.228e-15	-//-
estExt_Genemark1.C_100065	99.2877953003843	0.316762723867857	8.2921	4.8281e-12	3.21e-10	-//-
estExt_Genemark1.C_100076	11.3725410443001	0	Inf	0.0038686	0.027034	sp|P04323|POL3_DROME Retrovirus-related Pol polyprotein from transposon 17.6 OS=Drosophila melanogaster GN=pol PE=3 SV=1//1.6801e-78
estExt_Genemark1.C_100092	37.4256708799875	4.14283402818479	3.1753	0.001985	0.016038	-//-
estExt_Genemark1.C_100123	48.2344214403512	362.176143705347	-2.9086	1.5477e-05	0.0002708	-//-
estExt_Genemark1.C_100134	34.9275352954708	175.255520079063	-2.327	0.00089043	0.0083549	-//-
estExt_Genemark1.C_100184	6.85592111308286	425.18890644593	-5.9546	1.5797e-13	1.3615e-11	-//-
estExt_Genemark1.C_100202	94.7743233990302	486.431915587295	-2.3597	0.00025243	0.0030342	-//-
estExt_Genemark1.C_100254	52.6669021254483	1.27328054994709	5.3703	3.6598e-06	7.097e-05	sp|Q4WUR1|PP2B_ASPFU Serine/threonine-protein phosphatase 2B catalytic subunit OS=Neosartorya fumigata (strain ATCC MYA-4609 / Af293 / CBS 101355 / FGSC A1100) GN=cnaA PE=3 SV=2//2.65605e-170
estExt_Genemark1.C_100257	6.93691232933992	50.2238903508309	-2.856	0.002946	0.021832	sp|Q9USX9|ELOC_SCHPO Elongin-C OS=Schizosaccharomyces pombe (strain 972 / ATCC 24843) GN=elc1 PE=3 SV=1//1.35189e-13
estExt_Genemark1.C_100286	14.5186063588733	400.189569878272	-4.7847	1.3661e-10	6.6226e-09	-//-
estExt_Genemark1.C_100303	244.39286767286	53.0809845201173	2.2029	0.0010857	0.0099466	-//-
estExt_Genemark1.C_100313	606.470271295728	154.721060263543	1.9708	0.001922	0.015691	sp|P52483|UB2E3_MOUSE Ubiquitin-conjugating enzyme E2 E3 OS=Mus musculus GN=Ube2e3 PE=1 SV=2//3.49704e-58
estExt_Genemark1.C_100344	196.491855187126	2688.91466355793	-3.7745	4.1197e-09	1.5716e-07	-//-
estExt_Genemark1.C_100386	10.3259512926843	261.764791276149	-4.6639	1.5418e-09	6.1857e-08	-//-
estExt_Genemark1.C_100432	67.9112814007721	2106.95514052596	-4.9554	4.4951e-13	3.7358e-11	-//-
estExt_Genemark1.C_100443	3615.6707320443	698.886676411753	2.3711	0.00012805	0.001693	sp|P38770|BRL1_YEAST Nucleus export protein BRL1 OS=Saccharomyces cerevisiae (strain ATCC 204508 / S288c) GN=BRL1 PE=1 SV=1//5.40486e-08
estExt_Genemark1.C_1040002	32.3421124349709	1.59627292829061	4.3406	0.00022504	0.0027854	-//-
estExt_Genemark1.C_11_t10048	1.45154583290102	248.225929312405	-7.4179	1.3242e-13	1.1851e-11	-//-
estExt_Genemark1.C_11_t10107	24.1187847351071	376.530140751012	-3.9645	2.0915e-08	6.7597e-07	-//-
estExt_Genemark1.C_11_t10108	15.1633880590667	6480.41245094942	-8.7393	2.2725e-27	1.7627e-24	sp|Q9CS74|ECD_MOUSE Protein ecdysoneless homolog OS=Mus musculus GN=Ecd PE=1 SV=2//5.9751e-49
estExt_Genemark1.C_11_t10111	231.394206243693	42.1490808922429	2.4568	0.0066676	0.040736	sp|Q9CS74|ECD_MOUSE Protein ecdysoneless homolog OS=Mus musculus GN=Ecd PE=1 SV=2//6.5241e-49
estExt_Genemark1.C_11_t10187	6.85592111308286	377.630890284422	-5.7835	8.2829e-13	6.4248e-11	-//-
estExt_Genemark1.C_11_t10202	1470.28256077586	377.554235121932	1.9613	0.0017359	0.014583	sp|Q6PAQ4|REXO4_MOUSE RNA exonuclease 4 OS=Mus musculus GN=Rexo4 PE=2 SV=2//1.06891e-09
estExt_Genemark1.C_11_t10219	81.2244636053786	13.4535461098659	2.5939	0.001286	0.011292	sp|P32799|COX13_YEAST Cytochrome c oxidase subunit 6A, mitochondrial OS=Saccharomyces cerevisiae (strain ATCC 204508 / S288c) GN=COX13 PE=1 SV=1//3.08587e-15
estExt_Genemark1.C_11_t10251	2732.23681423179	757.189706566866	1.8514	0.0028767	0.021455	sp|Q9SHK2|PPR17_ARATH Pentatricopeptide repeat-containing protein At1g06580 OS=Arabidopsis thaliana GN=At1g06580 PE=2 SV=1//1.38797e-12
estExt_Genemark1.C_11_t10359	10.6467681278495	0	Inf	0.0054959	0.035242	-//-
estExt_Genemark1.C_11_t10408	17.3407068084183	81.2302090174179	-2.2279	0.0061268	0.038431	-//-
estExt_Genemark1.C_11_t10498	1178.62401822787	345.404508994996	1.7707	0.0047788	0.031863	sp|P77376|YDGJ_ECOLI Uncharacterized oxidoreductase YdgJ OS=Escherichia coli (strain K12) GN=ydgJ PE=3 SV=2//1.05762e-10
estExt_Genemark1.C_11_t20039	5227.62983475056	294.372662871111	4.1504	2.9468e-07	7.6192e-06	-//-
estExt_Genemark1.C_120038	551.644938600106	142.944772590151	1.9483	0.002502	0.019378	-//-
estExt_Genemark1.C_120043	29.601003201683	50454.0935130167	-10.735	9.1013e-37	2.1179e-33	sp|P16933|SC3_SCHCO Fruiting body protein SC3 OS=Schizophyllum commune GN=SC3 PE=1 SV=2//1.74047e-06
estExt_Genemark1.C_120075	22.3432740371778	243.758203597095	-3.4475	1.7054e-06	3.7089e-05	-//-
estExt_Genemark1.C_120076	22.9880557373713	1439.64209926434	-5.9687	3.0901e-16	3.9948e-14	-//-
estExt_Genemark1.C_120096	76.5490092715103	307.192683533241	-2.0047	0.0020637	0.016559	-//-
estExt_Genemark1.C_120102	134.380461058232	1076.83717838322	-3.0024	2.3903e-06	4.9594e-05	-//-
estExt_Genemark1.C_120130	73.3188047108169	310.8773720934	-2.0841	0.001552	0.013476	sp|O74473|CDC11_SCHPO Septation initiation network scaffold protein cdc11 OS=Schizosaccharomyces pombe (strain 972 / ATCC 24843) GN=cdc11 PE=1 SV=1//4.97827e-56
estExt_Genemark1.C_120131	1.45154583290102	125.7336813752	-6.4366	1.3385e-09	5.4643e-08	sp|Q2HJ84|PKNX1_BOVIN Homeobox protein PKNOX1 OS=Bos taurus GN=PKNOX1 PE=2 SV=1//7.06646e-12
estExt_Genemark1.C_120132	196.572846403383	894.364223928163	-2.1858	0.00042682	0.0048214	-//-
estExt_Genemark1.C_120227	6100.14510316837	238.932006885369	4.6742	2.9705e-12	2.033e-10	-//-
estExt_Genemark1.C_120230	230.26662527582	31.7021406590793	2.8607	0.00086479	0.0081473	sp|P53049|YOR1_YEAST Oligomycin resistance ATP-dependent permease YOR1 OS=Saccharomyces cerevisiae (strain ATCC 204508 / S288c) GN=YOR1 PE=1 SV=1//2.58528e-40
estExt_Genemark1.C_120239	3352.08637635924	511.051243231937	2.7135	1.9865e-05	0.00032453	sp|Q86AQ7|VAM7B_DICDI Vesicle-associated membrane protein 7B OS=Dictyostelium discoideum GN=vamp7B PE=3 SV=1//4.41937e-49
estExt_Genemark1.C_120241	88.3202103373696	498.229323261025	-2.496	0.00011787	0.0015946	-//-
estExt_Genemark1.C_120266	56731.0283427451	10249.549844234	2.4686	7.5413e-05	0.0010766	-//-
estExt_Genemark1.C_120289	166.88770395558	1241.44017963142	-2.8951	4.4316e-06	8.3841e-05	-//-
estExt_Genemark1.C_120299	189.477099671392	36.4348925536702	2.3786	0.00076864	0.0074838	-//-
estExt_Genemark1.C_120431	1332.29756181409	166.615711371972	2.9993	2.9429e-06	5.8674e-05	-//-
estExt_Genemark1.C_120433	10.7277593441066	141.690181003631	-3.7233	3.3292e-06	6.5101e-05	-//-
estExt_Genemark1.C_130035	4535.57845409194	203.056833580118	4.4813	2.412e-11	1.477e-09	-//-
estExt_Genemark1.C_130159	128.010487242692	448.0768080726	-1.8075	0.0041917	0.028604	sp|P0C7L7|YUM14_USTMA Putative DEAH-box ATP-dependent helicase UM11114 OS=Ustilago maydis (strain 521 / FGSC 9021) GN=UM04112 PE=3 SV=1//1.02077e-33
estExt_Genemark1.C_130191	2230.21344939817	193.492604973716	3.5268	0.00065445	0.0066213	-//-
estExt_Genemark1.C_130253	1768.47620760176	9640.81636896136	-2.4466	5.7665e-05	0.00084394	-//-
estExt_Genemark1.C_130287	2670.34406707294	604.339024028543	2.1436	0.00065229	0.0066213	sp|O74903|YCS3_SCHPO Uncharacterized calcium-binding protein C613.03 OS=Schizosaccharomyces pombe (strain 972 / ATCC 24843) GN=SPCC613.03 PE=3 SV=1//2.60131e-23
estExt_Genemark1.C_130427	418.99591582172	31.9503771837149	3.713	0.00011012	0.0014985	sp|Q870G1|LYS1_EMENI Saccharopine dehydrogenase [NAD(+), L-lysine-forming] OS=Emericella nidulans (strain FGSC A4 / ATCC 38163 / CBS 112.46 / NRRL 194 / M139) GN=lysA PE=3 SV=2//1.01181e-14
estExt_Genemark1.C_1400002	43.7146534792709	0.962747480554898	5.5048	2.9378e-06	5.8674e-05	-//-
estExt_Genemark1.C_140042	1793.2114417683	479.580549442849	1.9027	0.0021322	0.016992	sp|P24665|PRTA_ASPNG Aspergillopepsin-2 OS=Aspergillus niger PE=1 SV=1//7.9551e-39
estExt_Genemark1.C_140089	52.8288845579624	264.994715059584	-2.3266	0.00061887	0.0064291	sp|Q60636|PRDM1_MOUSE PR domain zinc finger protein 1 OS=Mus musculus GN=Prdm1 PE=1 SV=1//7.83364e-09
estExt_Genemark1.C_140136	126.225532455173	597.002694489386	-2.2417	0.00046115	0.00511	-//-
estExt_Genemark1.C_140137	45.4123209908062	404.206861162553	-3.1539	2.8401e-06	5.7973e-05	-//-
estExt_Genemark1.C_140143	289.092007866668	73.7151188072487	1.9715	0.0031546	0.022861	sp|Q9USJ3|YJ23_SCHPO Uncharacterized protein C4B3.03c OS=Schizosaccharomyces pombe (strain 972 / ATCC 24843) GN=SPCC4B3.03c PE=1 SV=1//3.24461e-84
estExt_Genemark1.C_140264	30.7285841695557	0.962747480554898	4.9963	0.0004881	0.0053324	sp|Q14191|WRN_HUMAN Werner syndrome ATP-dependent helicase OS=Homo sapiens GN=WRN PE=1 SV=2//6.2091e-25
estExt_Genemark1.C_140299	170.669106880758	25.5652854705524	2.7389	0.00012725	0.001692	sp|O74416|UMP1_SCHPO Probable proteasome maturation factor ump1 OS=Schizosaccharomyces pombe (strain 972 / ATCC 24843) GN=ump1 PE=3 SV=1//2.43473e-09
estExt_Genemark1.C_150013	547.177829586515	64.6214949778248	3.0819	3.2079e-06	6.3261e-05	sp|P32861|UGPA1_YEAST UTP--glucose-1-phosphate uridylyltransferase OS=Saccharomyces cerevisiae (strain ATCC 204508 / S288c) GN=UGP1 PE=1 SV=1//9.10331e-11
estExt_Genemark1.C_150085	9.11423107869145	73.2239257580622	-3.0061	0.00062771	0.0064632	sp|P56272|PEP2B_GADMO Pepsin-2B OS=Gadus morhua PE=1 SV=1//1.22765e-26
estExt_Genemark1.C_150116	44.7643912607497	166.223243140005	-1.8927	0.0069101	0.041984	sp|A8DRH7|LGA1_ASPNG L-threo-3-deoxy-hexylosonate aldolase OS=Aspergillus niger GN=gaaC PE=3 SV=1//7.28789e-68
estExt_Genemark1.C_150167	13.0670605259723	97.4349451704839	-2.8985	0.00034543	0.0039991	-//-
estExt_Genemark1.C_150243	16.2099778106824	180.622747075781	-3.478	5.4365e-06	0.0001004	-//-
estExt_Genemark1.C_150267	48.4773950891224	237.67836495324	-2.2936	0.00071392	0.0070335	-//-
estExt_Genemark1.C_150292	1.53253704915809	93.9567848624132	-5.938	4.6065e-08	1.3234e-06	-//-
estExt_Genemark1.C_160052	124.207048108473	5.43480354155887	4.5144	5.9529e-06	0.00010907	-//-
estExt_Genemark1.C_160118	17950.040375835	1268.60565044969	3.8227	4.2661e-09	1.6012e-07	-//-
estExt_Genemark1.C_160206	727.164074366699	104.982133307423	2.7921	1.9544e-05	0.00032255	-//-
estExt_Genemark1.C_160232	2241.45835412759	163.26837380789	3.7791	1.8394e-05	0.00031243	-//-
estExt_Genemark1.C_170031	8.46944937849801	182.528603419073	-4.4297	4.1621e-08	1.2107e-06	-//-
estExt_Genemark1.C_170068	743.641352504874	53.3105320813259	3.8021	1.9483e-08	6.3854e-07	-//-
estExt_Genemark1.C_170100	50.0099321382805	317.057834863256	-2.6645	7.1748e-05	0.001037	-//-
estExt_Genemark1.C_170101	30.1679417154824	189.305213709811	-2.6496	0.00018086	0.002275	sp|Q1PDV2|SRC28_ARATH Serine/arginine-rich SC35-like splicing factor SCL28 OS=Arabidopsis thaliana GN=SCL28 PE=1 SV=1//7.6952e-07
estExt_Genemark1.C_170121	151.867410149849	3261.70728828929	-4.4247	2.625e-11	1.5663e-09	-//-
estExt_Genemark1.C_170137	0.725772916450512	20.7702370312049	-4.8389	0.0050373	0.033134	-//-
estExt_Genemark1.C_170145	1610.44945942633	5074.87493553859	-1.6559	0.0064704	0.040132	sp|Q924Y0|BODG_MOUSE Gamma-butyrobetaine dioxygenase OS=Mus musculus GN=Bbox1 PE=2 SV=1//8.65318e-38
estExt_Genemark1.C_170194	646.883173087637	121.516091493308	2.4124	0.00017918	0.002266	-//-
estExt_Genemark1.C_1720001	272.844253697629	1.60250258276628	7.4116	2.4924e-05	0.00039523	-//-
estExt_Genemark1.C_180018	1.53253704915809	354.249896299784	-7.8527	7.6188e-16	9.331e-14	-//-
estExt_Genemark1.C_180020	220.822133272374	4302.9768636716	-4.2844	7.5128e-11	3.9722e-09	-//-
estExt_Genemark1.C_180023	3.70985579850962	42.5032215429648	-3.5181	0.0013338	0.011669	-//-
estExt_Genemark1.C_180029	506.815296272415	2229.49574431645	-2.1372	0.00040289	0.0046183	-//-
estExt_Genemark1.C_180031	36.1329594497376	45444.5271964758	-10.297	3.1492e-26	1.832e-23	-//-
estExt_Genemark1.C_180038	4.59761114747426	37.4163289976521	-3.0247	0.0051372	0.033674	-//-
estExt_Genemark1.C_180044	10.5657769115925	0	Inf	0.0055474	0.035367	sp|P00427|COX6_YEAST Cytochrome c oxidase subunit 6, mitochondrial OS=Saccharomyces cerevisiae (strain ATCC 204508 / S288c) GN=COX6 PE=1 SV=1//5.22477e-27
estExt_Genemark1.C_180070	22.3432740371778	114.88276325551	-2.3622	0.0017253	0.014547	-//-
estExt_Genemark1.C_180078	277.127344069664	4299.77672057989	-3.9556	1.0153e-09	4.2957e-08	sp|O74885|YQE1_SCHPO Putative dioxygenase C576.01c OS=Schizosaccharomyces pombe (strain 972 / ATCC 24843) GN=SPCC576.01c PE=3 SV=2//3.97333e-86
estExt_Genemark1.C_180111	20.0039728553122	3818.79438507815	-7.5767	6.881e-23	2.6687e-20	sp|O94142|KO1_GIBFU Ent-kaurene oxidase OS=Gibberella fujikuroi GN=CYP503A1 PE=1 SV=1//9.83968e-56
estExt_Genemark1.C_180112	25.8101561869163	3564.47182746725	-7.1096	3.5704e-21	8.6639e-19	sp|P42327|ADH2_GEOSE Alcohol dehydrogenase OS=Geobacillus stearothermophilus GN=adh PE=1 SV=1//1.66389e-26
estExt_Genemark1.C_180134	570.574846995218	3519.87863238924	-2.625	5.6509e-05	0.00083226	-//-
estExt_Genemark1.C_180135	5.4853664964389	93.8571103908025	-4.0968	5.2839e-06	9.8365e-05	-//-
estExt_Genemark1.C_180154	65.082884891501	0	Inf	0.0040429	0.028	-//-
estExt_Genemark1.C_180172	565.057142639966	89.1305881506873	2.6644	0.0037109	0.026247	-//-
estExt_Genemark1.C_190030	2201.50478248481	402.642686161032	2.4509	9.4108e-05	0.0013035	-//-
estExt_Genemark1.C_190105	116.619058019213	0.633525447735713	7.5242	0.0016844	0.014366	-//-
estExt_Genemark1.C_190119	179.864329175706	28.1118465704466	2.6777	0.00015766	0.0020496	sp|P49012|LIG2_PHACH Ligninase LG2 OS=Phanerochaete chrysosporium GN=GLG2 PE=1 SV=1//0
estExt_Genemark1.C_190128	4893.69988023766	1585.89250114603	1.6256	0.0081973	0.047569	-//-
estExt_Genemark1.C_190144	2.42029239812272	37.472395887933	-3.9526	0.00079017	0.0076395	-//-
estExt_Genemark1.C_190145	10.0019864276561	52.7579921417738	-2.3991	0.0083137	0.048005	sp|P31838|LIGB_PHACH Ligninase B OS=Phanerochaete chrysosporium GN=LIPB PE=3 SV=1//0
estExt_Genemark1.C_190146	7.41971159701924	57.2300482027778	-2.9473	0.0018354	0.015253	-//-
estExt_Genemark1.C_1_t10014	12.5032700420359	87.0378421731256	-2.7993	0.00062511	0.0064632	-//-
estExt_Genemark1.C_1_t10076	87.8342630398272	1199.02660428803	-3.7709	1.0124e-08	3.5693e-07	-//-
estExt_Genemark1.C_1_t10079	7.09889476185404	140.981899702187	-4.3118	2.4484e-07	6.4017e-06	-//-
estExt_Genemark1.C_1_t10082	4.5166199312172	77.310692895966	-4.0974	1.8327e-05	0.00031243	-//-
estExt_Genemark1.C_1_t10088	41.6214739760395	747.656626232843	-4.167	9.7414e-10	4.1978e-08	-//-
estExt_Genemark1.C_1_t10133	412.187215156583	84.3791472926695	2.2883	0.00055493	0.0059783	sp|Q5ZM45|UBP48_CHICK Ubiquitin carboxyl-terminal hydrolase 48 OS=Gallus gallus GN=USP48 PE=2 SV=1//8.25551e-86
estExt_Genemark1.C_1_t10150	207.643458791697	1163.18975856402	-2.4859	5.0421e-05	0.00075211	-//-
estExt_Genemark1.C_1_t10156	16.2909690269395	159.267872178255	-3.2893	1.9219e-05	0.00031944	-//-
estExt_Genemark1.C_1_t10242	1414.35254088159	19.5405640625875	6.1775	0.002582	0.019878	-//-
estExt_Genemark1.C_1_t10263	2537.53678524122	383.828142708924	2.7249	0.00070616	0.0069931	-//-
estExt_Genemark1.C_1_t20026	31.4575051158693	1.9254949611098	4.0301	0.00056393	0.0060195	sp|Q01877|HSP71_PUCGR Heat shock protein HSS1 OS=Puccinia graminis GN=HSS1 PE=3 SV=1//0
estExt_Genemark1.C_1_t20086	12.5811132284299	276.350235191803	-4.4572	6.1617e-09	2.2759e-07	-//-
estExt_Genemark1.C_1_t20090	39.444155226688	146.689858386284	-1.8949	0.0069532	0.042026	-//-
estExt_Genemark1.C_1_t20112	246.099979273985	69.5588758157215	1.8229	0.0069407	0.042026	sp|P62505|DAD3_SCHPO DASH complex subunit dad3 OS=Schizosaccharomyces pombe (strain 972 / ATCC 24843) GN=dad3 PE=3 SV=1//1.55279e-06
estExt_Genemark1.C_1_t20194	80.0842905180536	13062.7282183146	-7.3497	5.86e-23	2.6687e-20	-//-
estExt_Genemark1.C_1_t20197	1.53253704915809	91.1869058557861	-5.8948	6.5382e-08	1.8112e-06	-//-
estExt_Genemark1.C_1_t20263	159.704669947606	25.869588885469	2.6261	0.00027292	0.0032238	-//-
estExt_Genemark1.C_1_t20266	22.9102125509773	110.112633434065	-2.2649	0.0023043	0.018115	-//-
estExt_Genemark1.C_1_t20287	58.9590327545947	329.532793492313	-2.4826	0.0078799	0.046305	-//-
estExt_Genemark1.C_1_t20372	34.7624048330936	140.62152939699	-2.0162	0.0053532	0.034602	sp|B8NHY4|ORDA_ASPFN O-methylsterigmatocystin oxidoreductase OS=Aspergillus flavus (strain ATCC 200026 / FGSC A1120 / NRRL 3357 / JCM 12722 / SRRC 167) GN=ordA PE=2 SV=1//2.58493e-68
estExt_Genemark1.C_1_t20392	1.45154583290102	75.4911020609425	-5.7006	5.4116e-07	1.272e-05	sp|Q0CCL1|RSP5_ASPTN Probable E3 ubiquitin-protein ligase hulA OS=Aspergillus terreus (strain NIH 2624 / FGSC A1156) GN=hulA PE=3 SV=1//0
estExt_Genemark1.C_1_t20417	769.532499908048	165.640504582466	2.2159	0.00042977	0.0048313	sp|O74826|COQ7_SCHPO 5-demethoxyubiquinone hydroxylase, mitochondrial OS=Schizosaccharomyces pombe (strain 972 / ATCC 24843) GN=coq7 PE=3 SV=1//4.33165e-40
estExt_Genemark1.C_1_t20439	21.0537106367909	102.869748712043	-2.2887	0.0025969	0.019878	-//-
estExt_Genemark1.C_1_t20498	379.757815445629	24.260856648227	3.9684	2.2172e-08	6.972e-07	-//-
estExt_Genemark1.C_1_t30050	20.5677633392486	100.180855213599	-2.2842	0.003218	0.023184	-//-
estExt_Genemark1.C_1_t30063	12.3412876095218	103.61540794034	-3.0697	0.0001476	0.0019405	-//-
estExt_Genemark1.C_1_t30080	237.050999262235	52.3789328731493	2.1781	0.0012367	0.011066	sp|A3EWL3|REV1_ARATH DNA repair protein REV1 OS=Arabidopsis thaliana GN=REV1 PE=2 SV=1//8.04454e-90
estExt_Genemark1.C_1_t30126	11.5345234768142	439.884584833365	-5.2531	5.2638e-12	3.4025e-10	-//-
estExt_Genemark1.C_1_t30131	43071.0093576291	4980.68237346049	3.1123	8.5752e-07	1.9373e-05	-//-
estExt_Genemark1.C_200030	74.0414295974044	293.53545813446	-1.9871	0.0028032	0.021042	-//-
estExt_Genemark1.C_200031	288.612356628852	2915.86586762847	-3.3367	1.1225e-07	3.0372e-06	-//-
estExt_Genemark1.C_200033	6.85592111308286	65.7141155479776	-3.2608	0.00041595	0.0047247	-//-
estExt_Genemark1.C_210074	35.4071865332871	695.105694071287	-4.2951	5.8845e-10	2.6333e-08	-//-
estExt_Genemark1.C_2170001	130.748448446117	35.1429230402961	1.8955	0.008133	0.047433	-//-
estExt_Genemark1.C_220013	327.807242147042	26.8011880936455	3.6125	2.9831e-07	7.6282e-06	-//-
estExt_Genemark1.C_220071	3.06507409831617	32.0064440739959	-3.3844	0.0044849	0.030338	-//-
estExt_Genemark1.C_220087	11.6155146930712	83.981399060618	-2.854	0.00060321	0.0063229	-//-
estExt_Genemark1.C_220109	3054.25189807617	384.27477852239	2.9906	2.4083e-06	4.9594e-05	sp|Q9C8T7|PP101_ARATH Pentatricopeptide repeat-containing protein At1g63330 OS=Arabidopsis thaliana GN=At1g63330 PE=2 SV=2//2.10481e-10
estExt_Genemark1.C_230021	103.480450366573	25.8820481944203	1.9993	0.0065458	0.040403	-//-
estExt_Genemark1.C_230024	184.938443531134	29.0309864696719	2.6714	0.0030204	0.022171	-//-
estExt_Genemark1.C_230026	340.366319166431	64.3421101808109	2.4033	0.00026246	0.0031161	-//-
estExt_Genemark1.C_230028	60.5757090498729	254.764863078677	-2.0724	0.0019142	0.015684	-//-
estExt_Genemark1.C_230045	16.1321346242884	142.373543687172	-3.1417	4.086e-05	0.00062145	-//-
estExt_Genemark1.C_230048	185.767243872883	19.1926530663413	3.2749	1.5807e-05	0.0002745	-//-
estExt_Genemark1.C_240048	1116.79795504546	109.552914185646	3.3497	0.0024494	0.019127	-//-
estExt_Genemark1.C_240051	509.966800086532	29.4661126285773	4.1133	0.00056144	0.0060195	-//-
estExt_Genemark1.C_240056	518.46772976366	138.73964201721	1.9019	0.0027987	0.021042	-//-
estExt_Genemark1.C_250010	2.90309166580205	91.7269864863868	-4.9817	6.2222e-07	1.4336e-05	-//-
estExt_Genemark1.C_250059	31.4543570860062	0	Inf	4.1768e-05	0.00063113	-//-
estExt_Genemark1.C_250063	12.9860693097152	0	Inf	0.0019133	0.015684	-//-
estExt_Genemark1.C_260019	55.3270201424791	0	Inf	3.3337e-05	0.00052064	sp|P33317|DUT_YEAST Deoxyuridine 5&apos;-triphosphate nucleotidohydrolase OS=Saccharomyces cerevisiae (strain ATCC 204508 / S288c) GN=DUT1 PE=1 SV=2//1.45527e-24
estExt_Genemark1.C_260022	430.255985351133	0.633525447735713	9.4076	0.0016854	0.014366	-//-
estExt_Genemark1.C_270019	10.6467681278495	59.1617728183632	-2.4742	0.0054976	0.035242	-//-
estExt_Genemark1.C_270027	11.8553403119794	79.8634836503359	-2.752	0.001256	0.011074	-//-
estExt_Genemark1.C_280017	4465.07945936099	661.165094344793	2.7556	1.4573e-05	0.0002569	sp|Q9X2M2|BETA_STAXY Oxygen-dependent choline dehydrogenase OS=Staphylococcus xylosus GN=betA PE=3 SV=1//5.69587e-11
estExt_Genemark1.C_280030	89.4509393351054	16.888098836607	2.4051	0.002117	0.016928	-//-
estExt_Genemark1.C_280031	185.589521291053	796.260274691871	-2.1011	0.00084441	0.008053	-//-
estExt_Genemark1.C_290037	27.5825188549825	0	Inf	0.00085557	0.0080932	-//-
estExt_Genemark1.C_2_t10050	587.008910275493	1855.22844952263	-1.6601	0.0051999	0.033989	sp|O96005|CLPT1_HUMAN Cleft lip and palate transmembrane protein 1 OS=Homo sapiens GN=CLPTM1 PE=1 SV=1//4.99486e-17
estExt_Genemark1.C_2_t10074	3.2270565308303	29.1555795591851	-3.1755	0.0074996	0.044748	-//-
estExt_Genemark1.C_2_t10079	6229.07281779985	499.89602169733	3.6393	2.1772e-08	6.9403e-07	-//-
estExt_Genemark1.C_2_t10094	36.4600723446289	3280.24191521625	-6.4913	4.774e-19	8.5454e-17	sp|Q9USP8|IDH2_SCHPO Isocitrate dehydrogenase [NAD] subunit 2, mitochondrial OS=Schizosaccharomyces pombe (strain 972 / ATCC 24843) GN=idh2 PE=1 SV=2//3.35063e-168
estExt_Genemark1.C_2_t10096	7972.41771482165	14.0683825941746	9.1464	5.0114e-21	1.0601e-18	-//-
estExt_Genemark1.C_2_t10124	37.9084701476668	249.746496732597	-2.7199	8.9141e-05	0.0012421	-//-
estExt_Genemark1.C_2_t10371	7.01790354559698	47.6773292509368	-2.7642	0.0041028	0.028276	-//-
estExt_Genemark1.C_2_t10402	1.45154583290102	51.497170900778	-5.1488	2.386e-05	0.00038291	sp|Q6GN02|THILB_XENLA Acetyl-CoA acetyltransferase B, mitochondrial OS=Xenopus laevis GN=acat1-b PE=2 SV=1//1.77419e-131
estExt_Genemark1.C_2_t10403	2525.1076350064	193.939240787182	3.7027	1.6738e-08	5.728e-07	sp|O94491|YC7A_SCHPO Uncharacterized transporter C417.10 OS=Schizosaccharomyces pombe (strain 972 / ATCC 24843) GN=SPCC417.10 PE=3 SV=1//1.86129e-11
estExt_Genemark1.C_2_t10414	591.671772489909	16.3106402791523	5.1809	1.9816e-06	4.2304e-05	-//-
estExt_Genemark1.C_2_t10421	5405.13597456523	932.184530812342	2.5356	0.00043785	0.0048984	-//-
estExt_Genemark1.C_2_t10433	2618.27415085042	37.677024831239	6.1188	0.0075675	0.045037	sp|Q09788|ASL1_SCHPO Alkali-sensitive linkage protein 1 OS=Schizosaccharomyces pombe (strain 972 / ATCC 24843) GN=asl1 PE=1 SV=1//2.53743e-08
estExt_Genemark1.C_2_t10491	73.6427695758452	256.645800804067	-1.8012	0.0063174	0.039412	-//-
estExt_Genemark1.C_2_t20142	69.6058008824443	6.42246964001643	3.438	7.8065e-05	0.0011077	sp|A1CA51|BGLI_ASPCL Probable beta-glucosidase I OS=Aspergillus clavatus (strain ATCC 1007 / CBS 513.65 / DSM 816 / NCTC 3887 / NRRL 1) GN=bglI PE=3 SV=1//1.56722e-145
estExt_Genemark1.C_2_t20221	61.3014819663234	221.895345995737	-1.8559	0.0057037	0.036165	-//-
estExt_Genemark1.C_2_t20308	103.321615963922	421.188404816295	-2.0273	0.001695	0.014395	-//-
estExt_Genemark1.C_2_t20330	39770.2465431315	4327.66471751548	3.2	0.00096923	0.0089856	-//-
estExt_Genemark1.C_2_t20360	96.3909996943084	313.218354595597	-1.7002	0.0082435	0.047718	-//-
estExt_Genemark1.C_2_t20368	53.3179798853678	203.329039068265	-1.9311	0.0042201	0.028714	-//-
estExt_Genemark1.C_2_t20394	5.24239284766771	40.9630155049551	-2.966	0.0047569	0.031808	-//-
estExt_Genemark1.C_2_t20395	12.9860693097152	190.366686007586	-3.8737	4.8884e-07	1.1666e-05	-//-
estExt_Genemark1.C_2_t20412	8.30746694598388	76.3302061063751	-3.1998	0.0004423	0.0049246	sp|Q00835|TRI5_FUSPO Trichodiene synthase OS=Fusarium poae GN=TRI5 PE=3 SV=1//3.53275e-08
estExt_Genemark1.C_2_t30040	73.5586303297251	281.311584993212	-1.9352	0.0035712	0.025649	-//-
estExt_Genemark1.C_2_t30059	12.5032700420359	136.67181465755	-3.4503	1.0922e-05	0.0001955	-//-
estExt_Genemark1.C_2_t30062	7.74367646204749	48.9755284187865	-2.661	0.0050405	0.033134	-//-
estExt_Genemark1.C_2_t30067	15.3253704915809	148.547776802553	-3.2769	1.9943e-05	0.00032453	sp|Q00808|HETE1_PODAS Vegetative incompatibility protein HET-E-1 OS=Podospora anserina GN=HET-E1 PE=3 SV=1//1.97292e-14
estExt_Genemark1.C_2_t30079	77.439912650338	268.983707034659	-1.7964	0.0054365	0.035044	-//-
estExt_Genemark1.C_2_t30080	4.67860236373132	48.9443801464082	-3.387	0.00085275	0.0080932	sp|Q8YTC2|Y2800_NOSS1 Uncharacterized WD repeat-containing protein alr2800 OS=Nostoc sp. (strain PCC 7120 / UTEX 2576) GN=alr2800 PE=3 SV=1//6.69081e-10
estExt_Genemark1.C_2_t30082	2.2583099656086	45.0435529883833	-4.318	0.00020205	0.0025278	-//-
estExt_Genemark1.C_2_t30087	66.3850404113401	230.883065699075	-1.7982	0.0066697	0.040736	sp|Q8YTC2|Y2800_NOSS1 Uncharacterized WD repeat-containing protein alr2800 OS=Nostoc sp. (strain PCC 7120 / UTEX 2576) GN=alr2800 PE=3 SV=1//6.86049e-08
estExt_Genemark1.C_300021	31.3733658697492	0.645984756687041	5.6019	0.0016269	0.014021	-//-
estExt_Genemark1.C_310013	727.57532650771	35.7266112522265	4.348	4.0045e-10	1.8637e-08	-//-
estExt_Genemark1.C_320003	537.001268606893	144.441371046831	1.8944	0.0026099	0.019912	-//-
estExt_Genemark1.C_370004	2291.72614250377	5.76402557437806	8.6351	3.0708e-07	7.767e-06	-//-
estExt_Genemark1.C_3_t10005	66.381892381477	275.107153259844	-2.0511	0.0020428	0.016448	-//-
estExt_Genemark1.C_3_t10029	430.844960073974	41.5342444079342	3.3748	0.0039668	0.027554	-//-
estExt_Genemark1.C_3_t10031	749.214006277296	238.510289689806	1.6513	0.0075907	0.04506	-//-
estExt_Genemark1.C_3_t10035	3.14606531457324	35.5219823089206	-3.4971	0.0023307	0.018261	-//-
estExt_Genemark1.C_3_t10068	47.7516221726719	7119.34596082067	-7.2201	2.5776e-22	8.5686e-20	sp|Q9Y8G7|C505_FUSOX Bifunctional P-450:NADPH-P450 reductase OS=Fusarium oxysporum GN=CYP505 PE=1 SV=1//0
estExt_Genemark1.C_3_t10075	613.348228617852	112.515912481019	2.4466	0.00016975	0.0021622	-//-
estExt_Genemark1.C_3_t10132	21.3745274719561	405.342139659644	-4.2452	3.4577e-09	1.3637e-07	sp|P32804|ZRT1_YEAST Zinc-regulated transporter 1 OS=Saccharomyces cerevisiae (strain ATCC 204508 / S288c) GN=ZRT1 PE=1 SV=1//4.41542e-57
estExt_Genemark1.C_3_t10152	164.130854572977	31.6772220411767	2.3733	0.0022082	0.017538	-//-
estExt_Genemark1.C_3_t10169	4320.79403637912	41.7762512780941	6.6925	2.9501e-06	5.8674e-05	-//-
estExt_Genemark1.C_3_t10172	4544.8924439615	18555.2577121162	-2.0295	0.00070622	0.0069931	-//-
estExt_Genemark1.C_3_t10178	5667.01779958852	10.8322291562638	9.0311	0.00050042	0.0054415	-//-
estExt_Genemark1.C_3_t10204	8.46944937849801	92.869444292345	-3.4549	5.4102e-05	0.00080189	-//-
estExt_Genemark1.C_3_t10261	63.8743127073711	316.605919049706	-2.3094	0.00063429	0.0065022	-//-
estExt_Genemark1.C_3_t10371	2233.64627856873	81.4597565786265	4.7772	3.783e-08	1.1143e-06	sp|Q8NHS0|DNJB8_HUMAN DnaJ homolog subfamily B member 8 OS=Homo sapiens GN=DNAJB8 PE=1 SV=1//1.45213e-14
estExt_Genemark1.C_3_t10378	202.198159123295	37.0310400745519	2.449	0.005315	0.034501	-//-
estExt_Genemark1.C_3_t10492	93.8024288039454	557.990092563443	-2.5725	7.3e-05	0.0010486	-//-
estExt_Genemark1.C_3_t20018	3.87183823102375	42.832443575784	-3.4676	0.0012412	0.011066	-//-
estExt_Genemark1.C_3_t20077	10.4037944790784	6254.47690816215	-9.2316	1.1102e-28	1.2917e-25	-//-
estExt_Genemark1.C_3_t20104	9.7590127788849	71.6027342118689	-2.8752	0.0010777	0.0099124	sp|Q5ZKQ3|RPAP3_CHICK RNA polymerase II-associated protein 3 OS=Gallus gallus GN=RPAP3 PE=2 SV=1//1.13049e-10
estExt_Genemark1.C_3_t20117	146.867990950953	1237.67028901925	-3.075	1.6875e-06	3.7046e-05	-//-
estExt_Genemark1.C_3_t20127	1.45154583290102	40.9380968870525	-4.8178	0.00016645	0.00214	-//-
estExt_Genemark1.C_3_t20134	36.0551162633436	271.505349516651	-2.9127	2.4967e-05	0.00039523	-//-
estExt_Genemark1.C_3_t20157	2158.80523845853	332.014209084278	2.7009	1.8617e-05	0.00031393	sp|Q49W60|2NPD_STAS1 Probable nitronate monooxygenase OS=Staphylococcus saprophyticus subsp. saprophyticus (strain ATCC 15305 / DSM 20229) GN=SSP1854 PE=3 SV=1//6.48723e-34
estExt_Genemark1.C_3_t20251	101.141149184708	462.553498898995	-2.1933	0.00071635	0.0070335	sp|Q2UPI1|KEX1_ASPOR Pheromone-processing carboxypeptidase kex1 OS=Aspergillus oryzae (strain ATCC 42149 / RIB 40) GN=kex1 PE=3 SV=1//7.7022e-36
estExt_Genemark1.C_3_t20261	2.17731874935153	168.446811861556	-6.2736	3.2645e-08	9.8657e-07	-//-
estExt_Genemark1.C_3_t20270	3677.41265598058	924.805543346247	1.9915	0.0012564	0.011074	-//-
estExt_Genemark1.C_3_t20291	3.06507409831617	51.4909412463024	-4.0703	0.00015562	0.0020345	-//-
estExt_Genemark1.C_3_t20292	32.2611212187138	222.783337622584	-2.7878	8.4873e-05	0.001197	sp|Q9R6P9|THIO_MYCGA Thioredoxin OS=Mycoplasma gallisepticum (strain R(low / passage 15 / clone 2)) GN=trxA PE=3 SV=2//7.18605e-08
estExt_Genemark1.C_3_t20295	86.6225428258343	2941.4299758409	-5.0856	1.0273e-13	9.5618e-12	sp|P54861|DNM1_YEAST Dynamin-related protein DNM1 OS=Saccharomyces cerevisiae (strain ATCC 204508 / S288c) GN=DNM1 PE=1 SV=1//4.21779e-22
estExt_Genemark1.C_3_t20296	2.33930118186566	29.6582822629319	-3.6643	0.0036324	0.026008	-//-
estExt_Genemark1.C_3_t20307	10.5657769115925	138.293006203744	-3.7103	4.3361e-06	8.2706e-05	-//-
estExt_Genemark1.C_3_t20334	53.2338406392477	8.63357905261576	2.6243	0.003051	0.022326	-//-
estExt_Genemark1.C_450003	456.580421104359	35.5282119633963	3.6838	0.00012482	0.0016692	-//-
estExt_Genemark1.C_4_t10046	1117.31938823168	222.485263862143	2.3283	0.00025631	0.0030587	-//-
estExt_Genemark1.C_4_t10079	1.61352826541515	22.6832726833634	-3.8133	0.0076861	0.045395	sp|Q9Y7D0|LOVC_ASPTE Enoyl reductase LovC OS=Aspergillus terreus GN=lovC PE=1 SV=1//4.7081e-20
estExt_Genemark1.C_4_t10107	1864.08562740227	503.629597838903	1.888	0.0025065	0.019378	sp|P0CP14|NCB5R_CRYNJ NADH-cytochrome b5 reductase 1 OS=Cryptococcus neoformans var. neoformans serotype D (strain JEC21 / ATCC MYA-565) GN=CBR1 PE=3 SV=1//1.17716e-104
estExt_Genemark1.C_4_t10168	2389.65625751783	635.718172309279	1.9103	0.0053212	0.034501	-//-
estExt_Genemark1.C_4_t10185	37.4256708799875	4.49697467890663	3.057	0.0025945	0.019878	sp|Q0CI96|BTGC_ASPTN Probable glucan endo-1,3-beta-glucosidase btgC OS=Aspergillus terreus (strain NIH 2624 / FGSC A1156) GN=btgC PE=3 SV=2//4.64051e-46
estExt_Genemark1.C_4_t10233	4.59761114747426	36.4909594439512	-2.9886	0.0059737	0.037671	-//-
estExt_Genemark1.C_4_t10244	15.2443792753238	112.584438680251	-2.8847	0.00025296	0.0030342	-//-
estExt_Genemark1.C_4_t10335	56.3767579239579	2.23602803050199	4.6561	4.2635e-05	0.00064008	sp|Q08632|SDR1_PICAB Short-chain type dehydrogenase/reductase OS=Picea abies PE=2 SV=1//2.33362e-15
estExt_Genemark1.C_4_t10384	89.3636520591222	0.639755102211377	7.126	1.0273e-06	2.2985e-05	-//-
estExt_Genemark1.C_4_t10385	4078.13946746757	50.4783565299422	6.3361	3.5563e-08	1.061e-06	-//-
estExt_Genemark1.C_4_t10431	432.094456646323	1444.35183184981	-1.741	0.0042795	0.029033	-//-
estExt_Genemark1.C_4_t10471	78.1562414771993	367.30664383199	-2.2326	0.00067526	0.0067439	-//-
estExt_Genemark1.C_4_t10488	107.5237151197	1210.63469129057	-3.493	6.1479e-08	1.7236e-06	sp|Q304B9|NCASE_ARATH Neutral ceramidase OS=Arabidopsis thaliana GN=At2g38010 PE=3 SV=1//1.60544e-169
estExt_Genemark1.C_4_t10495	2173.70676468965	148.304820278002	3.8735	3.6843e-09	1.4289e-07	-//-
estExt_Genemark1.C_4_t20071	72.9107005996686	3283.93632792406	-5.4932	2.9061e-15	3.2202e-13	sp|Q9HDX2|YKN3_SCHPO Uncharacterized lactate 2-monooxygenase PB1A11.03 OS=Schizosaccharomyces pombe (strain 972 / ATCC 24843) GN=SPAPB1A11.03 PE=3 SV=1//2.50201e-24
estExt_Genemark1.C_4_t20135	115.014973843387	440.956617131309	-1.9388	0.0026187	0.019914	-//-
estExt_Genemark1.C_4_t20225	10.9707329928778	173.510685097748	-3.9833	3.6453e-07	9.024e-06	-//-
estExt_Genemark1.C_4_t20235	18.7922526413193	467.113719777049	-4.6356	2.0858e-10	9.9057e-09	-//-
estExt_Genemark1.C_4_t20255	449.66554498406	112.615586952629	1.9974	0.0018584	0.015389	-//-
estExt_Genemark1.C_4_t20256	70.3315737988948	8.94411212200795	2.9752	0.00041623	0.0047247	sp|O14388|RL27A_SCHPO 60S ribosomal protein L27-A OS=Schizosaccharomyces pombe (strain 972 / ATCC 24843) GN=rpl2701 PE=2 SV=2//6.60467e-59
estExt_Genemark1.C_4_t20287	47.6706309564148	232.933153749698	-2.2887	0.00075537	0.0073855	-//-
estExt_Genemark1.C_5_t10011	1114.30067702113	3698.75631687996	-1.7309	0.0041745	0.028571	sp|Q9Y7T0|YCJ3_SCHPO Uncharacterized J domain-containing protein C63.03 OS=Schizosaccharomyces pombe (strain 972 / ATCC 24843) GN=SPCC63.03 PE=3 SV=2//4.19638e-13
estExt_Genemark1.C_5_t10018	423.761805461435	127.690324608689	1.7306	0.0061271	0.038431	-//-
estExt_Genemark1.C_5_t10082	23.7948198700789	138.521604110561	-2.5414	0.00058594	0.0061977	-//-
estExt_Genemark1.C_5_t10121	303.815811515956	0.316762723867857	9.9056	4.913e-07	1.1666e-05	sp|Q12382|DGK1_YEAST CTP-dependent diacylglycerol kinase 1 OS=Saccharomyces cerevisiae (strain ATCC 204508 / S288c) GN=DGK1 PE=1 SV=1//1.32121e-31
estExt_Genemark1.C_5_t10132	10.8897417766207	67.3913739844518	-2.6296	0.0022568	0.017802	-//-
estExt_Genemark1.C_5_t10166	23.3930118186566	1.27328054994709	4.1995	0.002866	0.021444	sp|P83436|COG7_HUMAN Conserved oligomeric Golgi complex subunit 7 OS=Homo sapiens GN=COG7 PE=1 SV=1//7.19839e-17
estExt_Genemark1.C_5_t10185	3472.71664348364	9.55894860631668	8.505	2.0242e-05	0.0003271	-//-
estExt_Genemark1.C_5_t10186	275.28343427493	14.6769894240077	4.2293	7.8768e-09	2.8199e-07	-//-
estExt_Genemark1.C_5_t10266	6.37312184540353	127.646717027359	-4.324	3.8885e-07	9.5247e-06	-//-
estExt_Genemark1.C_5_t10279	13657.4083998717	2540.77994325955	2.4263	8.779e-05	0.0012307	-//-
estExt_Genemark1.C_5_t10291	8474.67917922622	67.4100629478788	6.9741	3.6208e-21	8.6639e-19	-//-
estExt_Genemark1.C_5_t10296	6403.99467452506	340.416341266903	4.2336	0.0024856	0.019345	-//-
estExt_Genemark1.C_5_t10349	54.9252120910569	10.8322291562638	2.3421	0.0061448	0.038438	-//-
estExt_Genemark1.C_5_t10382	39.521998413082	432.292839460706	-3.4513	4.465e-07	1.0823e-05	sp|P29717|EXG1_CANAL Glucan 1,3-beta-glucosidase OS=Candida albicans (strain SC5314 / ATCC MYA-2876) GN=XOG1 PE=1 SV=4//1.06191e-24
estExt_Genemark1.C_5_t10400	717.787981460058	159.11931012523	2.1734	0.00064983	0.0066213	sp|Q9SMR2|TBCC_ARATH Tubulin-folding cofactor C OS=Arabidopsis thaliana GN=TFCC PE=1 SV=1//1.13626e-15
estExt_Genemark1.C_5_t10423	355.01628521937	6261.89262802511	-4.1406	1.1612e-10	5.749e-09	sp|Q2L4W6|SPO5_SCHPO Sporulation-specific protein 5 OS=Schizosaccharomyces pombe (strain 972 / ATCC 24843) GN=spo5 PE=1 SV=1//1.02898e-18
estExt_Genemark1.C_5_t10472	8.55044059475507	53.3728286260825	-2.642	0.0041071	0.028276	-//-
estExt_Genemark1.C_5_t20012	8.30746694598388	300.722275966201	-5.1779	7.6816e-11	3.9722e-09	-//-
estExt_Genemark1.C_5_t20035	8.38845816224094	65.8947755277719	-2.9737	0.00095766	0.0089139	-//-
estExt_Genemark1.C_5_t20123	1539.90868274698	216.683860360911	2.8292	0.0039455	0.027489	sp|Q9Y738|MIS12_SCHPO Centromere protein mis12 OS=Schizosaccharomyces pombe (strain 972 / ATCC 24843) GN=mis12 PE=1 SV=1//9.19221e-09
estExt_Genemark1.C_5_t20158	2241.44118106877	549.90905345038	2.0272	0.0010948	0.009976	-//-
estExt_Genemark1.C_5_t20186	37.6686445287587	160.503774801348	-2.0912	0.0029723	0.021957	-//-
estExt_Genemark1.C_6_t10033	50.9755306736391	1849.50465083828	-5.1812	8.0765e-14	7.8308e-12	-//-
estExt_Genemark1.C_6_t10177	122.665066969726	0.316762723867857	8.5971	0.0053226	0.034501	-//-
estExt_Genemark1.C_6_t10186	1222.3670039759	3843.97639473625	-1.6529	0.0055233	0.03531	-//-
estExt_Genemark1.C_6_t10208	2909.69172800846	180.354871933327	4.012	1.0452e-09	4.3432e-08	-//-
estExt_Genemark1.C_6_t10245	14.035807091194	139.310870920189	-3.3111	1.8761e-05	0.00031407	-//-
estExt_Genemark1.C_6_t10253	70.2600266722269	456.909736068437	-2.7011	3.1302e-05	0.00049216	sp|P40986|CDC1_YEAST Cell division control protein 1 OS=Saccharomyces cerevisiae (strain ATCC 204508 / S288c) GN=CDC1 PE=1 SV=2//5.60518e-21
estExt_Genemark1.C_6_t10323	173.335520957515	19573.9569079276	-6.8192	3.7232e-21	8.6639e-19	-//-
estExt_Genemark1.C_6_t10398	42.344098862627	448.452486649921	-3.4047	1.5873e-06	3.5177e-05	-//-
estExt_Genemark1.C_6_t10400	4263.28196851807	32.0126737284715	7.0572	3.7612e-19	7.2937e-17	-//-
estExt_Genemark1.C_6_t20050	408.044071008021	26.7824991302186	3.9294	1.8651e-08	6.2899e-07	-//-
estExt_Genemark1.C_6_t20089	7593.14183015593	1514.83945791054	2.3255	0.00048722	0.0053324	-//-
estExt_Genemark1.C_6_t20191	93.8055768338084	1298.6450050919	-3.7912	0.0017731	0.014841	-//-
estExt_Genemark1.C_6_t20203	107.430131783991	15.0498190381565	2.8356	0.0029962	0.022063	-//-
estExt_Genemark1.C_6_t20208	42.421942049021	0.633525447735713	6.0653	0.0041462	0.028461	sp|O13755|OSM1_SCHPO Fumarate reductase OS=Schizosaccharomyces pombe (strain 972 / ATCC 24843) GN=osm1 PE=3 SV=1//1.14959e-128
estExt_Genemark1.C_770001	0	16.9940029626933	-Inf	0.0038448	0.026999	-//-
estExt_Genemark1.C_7_t10131	190.928645504293	721.656214603385	-1.9183	0.0019285	0.015691	sp|Q54DW2|ERGI3_DICDI Probable endoplasmic reticulum-Golgi intermediate compartment protein 3 OS=Dictyostelium discoideum GN=ergic3 PE=3 SV=1//2.0238e-06
estExt_Genemark1.C_7_t10225	2630.73936232324	689.164807134678	1.9325	0.0016837	0.014366	sp|Q01371|WC1_NEUCR White collar 1 protein OS=Neurospora crassa (strain ATCC 24698 / 74-OR23-1A / CBS 708.71 / DSM 1257 / FGSC 987) GN=wc-1 PE=1 SV=2//4.53089e-74
estExt_Genemark1.C_7_t10275	319.322052619229	94.6962144362352	1.7536	0.0067836	0.041323	-//-
estExt_Genemark1.C_7_t10323	41.0576834921031	318.266919559665	-2.9545	1.3279e-05	0.00023588	-//-
estExt_Genemark1.C_7_t10378	150.752421301429	41.5404740624099	1.8596	0.0081302	0.047433	-//-
estExt_Genemark1.C_7_t10409	18.1474709411258	90.2802252655122	-2.3146	0.0036986	0.026239	-//-
estExt_Genemark1.C_7_t10422	105.579925929531	27.1553287443674	1.959	0.0077744	0.0458	-//-
estExt_Genemark1.C_7_t10449	27.7476493173597	418.741518188011	-3.9156	2.2563e-08	7.0006e-07	-//-
estExt_Genemark1.C_7_t10453	33.796806297735	202.187530916698	-2.5807	0.00023456	0.0028727	sp|A7F075|MCA1_SCLS1 Metacaspase-1 OS=Sclerotinia sclerotiorum (strain ATCC 18683 / 1980 / Ss-1) GN=casA PE=3 SV=1//5.9787e-16
estExt_Genemark1.C_7_t10454	61.3014819663234	505.833527942636	-3.0447	4.0501e-06	7.7889e-05	-//-
estExt_Genemark1.C_7_t20035	14.5186063588733	125.950769627458	-3.1169	6.9129e-05	0.0010054	-//-
estExt_Genemark1.C_7_t20041	20.8107369880198	109.081359754278	-2.39	0.0017163	0.014523	sp|P32386|YBT1_YEAST ATP-dependent bile acid permease OS=Saccharomyces cerevisiae (strain ATCC 204508 / S288c) GN=YBT1 PE=1 SV=2//0
estExt_Genemark1.C_7_t20047	36.2170986958577	911.176617256671	-4.653	1.8261e-11	1.1484e-09	sp|P22944|NIR_EMENI Nitrite reductase [NAD(P)H] OS=Emericella nidulans (strain FGSC A4 / ATCC 38163 / CBS 112.46 / NRRL 194 / M139) GN=niiA PE=3 SV=2//1.15429e-88
estExt_Genemark1.C_7_t20100	143.63778639026	497.779306756257	-1.7931	0.0056728	0.036067	-//-
estExt_Genemark1.C_7_t20106	389.631590209083	48.8073277479436	2.9969	0.0079515	0.046607	sp|A2R5N0|EGLD_ASPNC Probable endo-beta-1,4-glucanase D OS=Aspergillus niger (strain CBS 513.88 / FGSC A1513) GN=eglD PE=3 SV=1//1.10167e-38
estExt_Genemark1.C_7_t20112	10.0829776439132	106.702049670835	-3.4036	3.5931e-05	0.00055007	-//-
estExt_Genemark1.C_7_t20137	17.9854885086117	125.739911029676	-2.8055	0.00028953	0.0034028	-//-
estExt_Genemark1.C_7_t20140	4.59761114747426	666.907050264442	-7.1805	1.5458e-17	2.5693e-15	-//-
estExt_Genemark1.C_7_t20145	4.59761114747426	95.0005178511517	-4.369	2.327e-06	4.8783e-05	-//-
estExt_Genemark1.C_7_t20163	81.866097275709	0.316762723867857	8.0137	8.1143e-11	4.1048e-09	-//-
estExt_Genemark1.C_7_t20172	30.0059592829683	1202.63653699448	-5.3248	6.1656e-14	6.238e-12	sp|O94524|GTO2_SCHPO Glutathione S-transferase omega-like 2 OS=Schizosaccharomyces pombe (strain 972 / ATCC 24843) GN=gto2 PE=3 SV=1//1.31037e-98
estExt_Genemark1.C_8_t10009	1516.39776091389	49.5467573217656	4.9357	4.2593e-11	2.3599e-09	-//-
estExt_Genemark1.C_8_t10013	242.857182593839	44.7392495734668	2.4405	0.00032938	0.0038323	-//-
estExt_Genemark1.C_8_t10015	7.50070281327631	72.3234748222639	-3.2694	0.00030787	0.0036001	-//-
estExt_Genemark1.C_8_t10047	158.499245793339	33.9132500716787	2.2246	0.0018159	0.015146	-//-
estExt_Genemark1.C_8_t10074	302.797554033108	23.5899532736373	3.6821	2.1784e-07	5.7603e-06	-//-
estExt_Genemark1.C_8_t10102	7113.54674709338	69.8186219949174	6.6708	2.2229e-16	3.0427e-14	-//-
estExt_Genemark1.C_8_t10109	13.6308510099086	76.6397895213763	-2.4912	0.0028905	0.021489	-//-
estExt_Genemark1.C_8_t10128	811.285333578153	32833.5123073049	-5.3388	2.6647e-15	3.1004e-13	-//-
estExt_Genemark1.C_8_t10130	3480.95657982058	87052.6863723684	-4.6443	2.1345e-12	1.5051e-10	-//-
estExt_Genemark1.C_8_t10167	47.9073085454599	203.783803844988	-2.0887	0.0027139	0.020504	-//-
estExt_Genemark1.C_8_t10192	29.604151231546	116.56625134646	-1.9773	0.0065976	0.040508	-//-
estExt_Genemark1.C_8_t10234	3336.97765550648	125.367081415527	4.7343	0.00057596	0.0061199	-//-
estExt_Genemark1.C_8_t10239	3.06507409831617	43.1678952630788	-3.816	0.00061404	0.0064075	-//-
estExt_Genemark1.C_8_t10240	17.4216980246753	511.686667988455	-4.8763	2.967e-11	1.726e-09	-//-
estExt_Genemark1.C_8_t10241	2.98408288205911	175.949442762774	-5.8817	3.5854e-05	0.00055007	-//-
estExt_Genemark1.C_8_t10270	418.136492741523	97.0256872838721	2.1075	0.0011815	0.010656	-//-
estExt_Genemark1.C_8_t10298	18.390444589897	158.572999840153	-3.1081	3.5083e-05	0.00054426	-//-
estExt_Genemark1.C_8_t10306	1449.81467683204	410.119448789956	1.8218	0.0036582	0.026032	sp|O14321|ERG6_SCHPO Sterol 24-C-methyltransferase erg6 OS=Schizosaccharomyces pombe (strain 972 / ATCC 24843) GN=erg6 PE=2 SV=1//1.7573e-09
estExt_Genemark1.C_8_t10370	137.847343207971	20.8013853035833	2.7283	0.00022895	0.0028188	-//-
estExt_Genemark1.C_8_t10375	18.9542350738334	83.8515259710201	-2.1453	0.007328	0.044063	sp|P43549|YFF4_YEAST Uncharacterized membrane protein YFL054C OS=Saccharomyces cerevisiae (strain ATCC 204508 / S288c) GN=YFL054C PE=1 SV=1//1.16797e-45
estExt_Genemark1.C_8_t10378	2.98408288205911	55.1799601521547	-4.2088	0.00012047	0.0016204	sp|P43549|YFF4_YEAST Uncharacterized membrane protein YFL054C OS=Saccharomyces cerevisiae (strain ATCC 204508 / S288c) GN=YFL054C PE=1 SV=1//4.00905e-49
estExt_Genemark1.C_8_t10398	5.16140163141064	41.261089265396	-2.9989	0.0045821	0.030817	sp|Q5A2J7|YVC1_CANAL Calcium channel YVC1 OS=Candida albicans (strain SC5314 / ATCC MYA-2876) GN=YVC1 PE=2 SV=1//5.99861e-30
estExt_Genemark1.C_8_t10430	1699.29253585942	216.254963856481	2.9741	0.0008215	0.0078668	-//-
estExt_Genemark1.C_8_t10440	2480.56818677542	662.693790728243	1.9043	0.0069973	0.042183	-//-
estExt_Genemark1.C_8_t10461	9.03323986243439	56.9506634057639	-2.6564	0.003852	0.026999	-//-
estExt_Genemark1.C_8_t10499	5.08041041515358	43.8014207108145	-3.108	0.0031613	0.022861	sp|P84675|PFM_CHAGB Putative fungistatic metabolite OS=Chaetomium globosum (strain ATCC 6205 / CBS 148.51 / DSM 1962 / NBRC 6347 / NRRL 1970) GN=CHGG_05463 PE=1 SV=2//1.94272e-06
estExt_Genemark1.C_8_t20003	640.734136711827	41.6090002616422	3.9448	6.5836e-09	2.3938e-07	sp|Q5QQ53|XYLT_DROPS Xylosyltransferase oxt OS=Drosophila pseudoobscura pseudoobscura GN=oxt PE=2 SV=1//3.77437e-13
estExt_Genemark1.C_8_t20004	13909.8394368319	227.614814334395	5.9334	7.0757e-13	5.6777e-11	-//-
estExt_Genemark1.C_8_t20023	28.2273005551759	293.547917443412	-3.3784	2.0786e-06	4.3972e-05	-//-
estExt_Genemark1.C_8_t20039	576.766240668746	134.540741098744	2.0999	0.00091061	0.00851	-//-
estExt_Genemark1.C_8_t20047	415.012463635991	115.913087280906	1.8401	0.0049998	0.033052	-//-
estExt_Genemark1.C_8_t20092	31.6973307347774	182.477816528876	-2.5253	0.001144	0.010358	-//-
estExt_Genemark1.C_8_t20101	1344.3291917984	23.9814718512132	5.8088	0.0030915	0.022551	-//-
estExt_Genemark1.C_8_t20114	32.1832780323198	381.167966445947	-3.566	0.0064846	0.040132	sp|Q04894|ADH6_YEAST NADP-dependent alcohol dehydrogenase 6 OS=Saccharomyces cerevisiae (strain ATCC 204508 / S288c) GN=ADH6 PE=1 SV=1//5.22931e-69
estExt_Genemark1.C_8_t20150	1253.38635759149	37.677024831239	5.056	0.0046191	0.030976	-//-
estExt_Genemark1.C_980001	29.3580295529118	0.316762723867857	6.5342	1.6557e-05	0.0002854	sp|O74631|FD123_TRAVE Protein FDD123 OS=Trametes versicolor GN=FDD123 PE=2 SV=1//4.20889e-07
estExt_Genemark1.C_9_t10073	3389.96021817842	1075.55914956131	1.6562	0.0073662	0.044178	-//-
estExt_Genemark1.C_9_t10083	4171.05414092255	204.13794449571	4.3528	1.0363e-05	0.00018693	-//-
estExt_Genemark1.C_9_t10098	17.1787243759041	414.578095887617	-4.5929	4.5593e-10	2.0803e-08	-//-
estExt_Genemark1.C_9_t10146	543.147156952841	115.639932138368	2.2317	0.00051	0.0055199	sp|Q86W10|CP4Z1_HUMAN Cytochrome P450 4Z1 OS=Homo sapiens GN=CYP4Z1 PE=2 SV=1//2.39358e-28
estExt_Genemark1.C_9_t10161	49.6049760569951	306.796834609972	-2.6287	9.8072e-05	0.0013504	-//-
estExt_Genemark1.C_9_t10173	39.1948855181907	0	Inf	0.0074811	0.044748	-//-
estExt_Genemark1.C_9_t10207	468.159016999256	1768.80111348812	-1.9177	0.0015802	0.013669	sp|O60113|YG64_SCHPO Uncharacterized amino-acid permease C15C4.04c OS=Schizosaccharomyces pombe (strain 972 / ATCC 24843) GN=SPBC15C4.04c PE=3 SV=1//2.7208e-19
estExt_Genemark1.C_9_t10222	347.70189151733	70.087446791762	2.3106	0.00060053	0.0063229	-//-
estExt_Genemark1.C_9_t10224	44.1974527469503	0.956517826079234	5.53	0.00025102	0.0030342	-//-
estExt_Genemark1.C_9_t10289	19.3591911551187	101.640075743425	-2.3924	0.0019079	0.015684	-//-
estExt_Genemark1.C_9_t10297	6.61294746431167	73.4721622826978	-3.4738	0.00017004	0.0021622	-//-
estExt_Genemark1.C_9_t10334	1245.12067259391	112.497223517592	3.4683	1.1829e-07	3.1639e-06	-//-
estExt_Genemark1.C_9_t10342	10728.4218851425	121.217068078476	6.4677	0.0007912	0.0076395	-//-
estExt_Genemark1.C_9_t10345	11.6965059093283	74.9198731579635	-2.6793	0.0014423	0.01257	-//-
estExt_Genemark1.C_9_t10346	25.8911474031733	164.851237772838	-2.6706	0.00024502	0.0029852	-//-
estExt_Genemark1.C_9_t10379	2862.56542400748	607.674851938064	2.2359	0.00038481	0.0044329	sp|Q9US13|RPN9_SCHPO Probable 26S proteasome regulatory subunit rpn9 OS=Schizosaccharomyces pombe (strain 972 / ATCC 24843) GN=rpn9 PE=3 SV=1//2.85609e-68
estExt_Genemark1.C_9_t10391	722.258238503511	159.727916955063	2.1769	0.0010975	0.009976	-//-
estExt_Genemark1.C_9_t10409	2160.52265170943	71.7326073014669	4.9126	1.0291e-12	7.7249e-11	-//-
estExt_Genemark1.C_9_t10414	155.022919554012	1084.20138930532	-2.8061	9.818e-06	0.00017849	sp|A2QEQ6|GUS79_ASPNC Beta-glucuronidase OS=Aspergillus niger (strain CBS 513.88 / FGSC A1513) GN=An02g11890 PE=1 SV=1//1.96501e-17
estExt_Genemark1.C_9_t10441	49.4461416543441	8.31058667427224	2.5728	0.0048544	0.032275	sp|Q5A1E3|CBF1_CANAL Transcriptional regulator CBF1 OS=Candida albicans (strain SC5314 / ATCC MYA-2876) GN=CBF1 PE=1 SV=1//1.13503e-17
estExt_Genemark1.C_9_t10456	13.1480517422293	462.319203065832	-5.136	0.0026631	0.020186	-//-
estExt_Genemark1.C_9_t10467	92.2730397846504	1918.07396124676	-4.3776	4.9017e-11	2.6526e-09	-//-
estExt_Genemark1.C_9_t10475	723.40385009038	2646.61174061258	-1.8713	0.0022203	0.017573	sp|Q9P7L5|OAT_SCHPO Ornithine aminotransferase car2 OS=Schizosaccharomyces pombe (strain 972 / ATCC 24843) GN=car2 PE=2 SV=1//2.0197e-151
estExt_Genemark1.C_9_t10479	103.402607180179	1366.24321145283	-3.7239	1.2014e-08	4.1727e-07	sp|O59741|YN25_SCHPO Uncharacterized transcriptional regulatory protein C530.05 OS=Schizosaccharomyces pombe (strain 972 / ATCC 24843) GN=SPBC530.05 PE=3 SV=2//2.68491e-06
estExt_Genemark1.C_9_t10481	30.97470584819	127.044339852002	-2.0362	0.0048721	0.0323	-//-
estExt_Genemark1.C_9_t20008	19.1162175063475	288.872182093493	-3.9176	7.8237e-08	2.1418e-06	-//-
estExt_Genemark1.C_9_t20009	5.08041041515358	69.5090385799162	-3.7742	0.0012115	0.010885	-//-
estExt_Genemark1.C_9_t20019	10.0019864276561	101.092815803958	-3.3373	0.00067131	0.0067439	-//-
estExt_Genemark1.C_9_t20025	8.22647572972682	47.9754030113776	-2.5439	0.0081834	0.047569	-//-
estExt_Genemark1.C_9_t20039	22.1003003884067	91.3479272177623	-2.0473	0.0084599	0.048728	-//-
estExt_Genemark1.C_9_t20043	13814.7883690157	188.323777265829	6.1969	3.0996e-15	3.2786e-13	sp|Q09859|MSRA_SCHPO Probable peptide methionine sulfoxide reductase OS=Schizosaccharomyces pombe (strain 972 / ATCC 24843) GN=mxr1 PE=3 SV=2//2.83022e-41
estExt_Genewise1.C_10_t10246	12.743095660944	0.322992378343521	5.3021	0.0065751	0.040477	-//-
estExt_Genewise1.C_10_t20166	0.725772916450512	22.024828617725	-4.9235	0.0036491	0.026032	-//-
estExt_Genewise1.C_12_t20328	2889.956770601	386.959873403269	2.9008	5.2828e-06	9.8365e-05	-//-
estExt_Genewise1.C_12_t20374	54.1247440180754	3400.89007162679	-5.9735	3.3796e-17	4.9152e-15	-//-
estExt_Genewise1.C_13_t20346	530.326218105503	158.540901913384	1.742	0.0059146	0.0374	sp|Q02061|RPB2_SCHPO DNA-directed RNA polymerase II subunit RPB2 OS=Schizosaccharomyces pombe (strain 972 / ATCC 24843) GN=rpb2 PE=1 SV=2//0
estExt_Genewise1.C_14_t10025	28.9530734716265	201.994411627952	-2.8025	0.00010454	0.001431	-//-
estExt_Genewise1.C_14_t10443	44.6024088282356	0	Inf	3.0751e-08	9.4156e-07	-//-
estExt_Genewise1.C_15_t10394	769.928869459926	36.4598111715728	4.4003	4.9597e-08	1.4075e-06	sp|P34913|HYES_HUMAN Bifunctional epoxide hydrolase 2 OS=Homo sapiens GN=EPHX2 PE=1 SV=2//3.2785e-25
estExt_Genewise1.C_15_t20006	41.0576834921031	5.44103319603454	2.9157	0.0031634	0.022861	sp|O34703|YJOB_BACSU Uncharacterized ATPase YjoB OS=Bacillus subtilis (strain 168) GN=yjoB PE=1 SV=1//2.79149e-32
estExt_Genewise1.C_15_t20203	199.758978545994	0	Inf	0.0076727	0.045395	-//-
estExt_Genewise1.C_170093	434.116089022887	28.4597575666928	3.9311	1.916e-08	6.3693e-07	sp|Q9RPT1|RHLG_PSEAE Rhamnolipids biosynthesis 3-oxoacyl-[acyl-carrier-protein] reductase OS=Pseudomonas aeruginosa (strain ATCC 15692 / PAO1 / 1C / PRS 101 / LMG 12228) GN=rhlG PE=1 SV=1//2.48299e-51
estExt_Genewise1.C_1_t30434	430.296909739353	123.720971251431	1.7982	0.0045644	0.030787	sp|Q32KS0|TBCE_BOVIN Tubulin-specific chaperone E OS=Bos taurus GN=TBCE PE=2 SV=1//3.14965e-62
estExt_Genewise1.C_1_t40054	1035.20631171715	276.02724281346	1.907	0.001968	0.015956	sp|O75001|MCM7_SCHPO DNA replication licensing factor mcm7 OS=Schizosaccharomyces pombe (strain 972 / ATCC 24843) GN=mcm7 PE=1 SV=1//0
estExt_Genewise1.C_1_t40362	1917.33206016097	367.909970661738	2.3817	0.00016638	0.00214	sp|Q9UI12|VATH_HUMAN V-type proton ATPase subunit H OS=Homo sapiens GN=ATP6V1H PE=1 SV=1//1.21302e-77
estExt_Genewise1.C_1_t50252	60.3295873712387	2.22979837602632	4.7579	1.8705e-06	4.0303e-05	sp|P10978|POLX_TOBAC Retrovirus-related Pol polyprotein from transposon TNT 1-94 OS=Nicotiana tabacum PE=2 SV=1//1.37849e-160
estExt_Genewise1.C_210134	89.5287825214994	15.0809673105348	2.5696	0.0010132	0.0093564	-//-
estExt_Genewise1.C_2_t10041	23.3898637887936	793.34278328661	-5.084	1.5494e-12	1.1267e-10	sp|P00798|PENP_PENJA Penicillopepsin OS=Penicillium janthinellum PE=1 SV=2//1.64579e-59
estExt_Genewise1.C_2_t40215	428.530843131012	80.267461536863	2.4165	0.00021435	0.0026674	-//-
estExt_Genewise1.C_2_t40355	744.974988323344	158.007050937259	2.2372	0.00046579	0.005137	sp|P78990|COX18_KLULA Mitochondrial inner membrane protein COX18 OS=Kluyveromyces lactis (strain ATCC 8585 / CBS 2359 / DSM 70799 / NBRC 1267 / NRRL Y-1140 / WM37) GN=COX18 PE=3 SV=1//9.96505e-08
estExt_Genewise1.C_4_t10469	29943.8659522411	146.092761211012	7.6792	4.1705e-11	2.3599e-09	sp|Q9Y7K4|YGI2_SCHPO Uncharacterized protein C2A9.02 OS=Schizosaccharomyces pombe (strain 972 / ATCC 24843) GN=SPBC2A9.02 PE=3 SV=1//2.95083e-07
estExt_Genewise1.C_4_t30090	79.8444648991454	783.340579558131	-3.2944	5.9152e-07	1.3765e-05	sp|Q06683|IRC3_YEAST Putative ATP-dependent helicase IRC3 OS=Saccharomyces cerevisiae (strain ATCC 204508 / S288c) GN=IRC3 PE=1 SV=1//4.47283e-79
estExt_Genewise1.C_5_t30471	66364.2912676053	4108.96647532575	4.0136	6.6173e-10	2.9054e-08	-//-
estExt_Genewise1.C_6_t10142	530.107571135454	1.9254949611098	8.1049	0.00067523	0.0067439	-//-
estExt_Genewise1.C_7_t30037	0.806764132707575	28.1928320786302	-5.127	0.00079731	0.0076667	sp|Q49WS9|Y1627_STAS1 Uncharacterized oxidoreductase SSP1627 OS=Staphylococcus saprophyticus subsp. saprophyticus (strain ATCC 15305 / DSM 20229) GN=SSP1627 PE=3 SV=1//2.57862e-15
estExt_Genewise1.C_8_t10017	8.38845816224094	54.0499616551479	-2.6878	0.00384	0.026999	-//-
estExt_Genewise1.C_9_t10055	12.8240868772011	197.958431380245	-3.9483	3.2003e-07	8.0076e-06	-//-
estExt_Genewise1.C_9_t20214	11.2105586117859	76.6397895213763	-2.7732	0.0012505	0.011074	-//-
estExt_Genewise1.C_9_t20363	1969.3910993844	216.961345849143	3.1822	8.3282e-07	1.9e-05	sp|P06738|PHSG_YEAST Glycogen phosphorylase OS=Saccharomyces cerevisiae (strain ATCC 204508 / S288c) GN=GPH1 PE=1 SV=4//0
estExt_Genewise1.C_9_t30151	0	15.3292038351704	-Inf	0.0063933	0.039779	sp|Q16678|CP1B1_HUMAN Cytochrome P450 1B1 OS=Homo sapiens GN=CYP1B1 PE=1 SV=2//2.44246e-33
