# Supplementary material for: Whole Transcriptome Analysis Provides Insights Into the Molecular Mechanisms of Chlamydospore-Like Cell Formation in Phanerochaete chrysosporium
Source: Front Microbiol. 2020 Dec 7;11:527389. doi: 10.3389/fmicb.2020.527389 (PMC7750433; doi:10.3389/fmicb.2020.527389)
Supplement: Supplementary file 2 [file Data_Sheet_2.ZIP › DEGsList/mR_CK72vsmR_CK0.Differential_analysis_results.xls]

Gene_id	readcount_mR_CK72	readcount_mR_CK0	log2FoldChange	pval	padj	significant
estExt_Genemark1.C_100015	0	0	NA	NA	NA	NA
estExt_Genemark1.C_100016	0	0	NA	NA	NA	NA
estExt_Genemark1.C_100017	0	0	NA	NA	NA	NA
estExt_Genemark1.C_100018	0	0	NA	NA	NA	NA
estExt_Genemark1.C_100019	0	0	NA	NA	NA	NA
estExt_Genemark1.C_100020	0	0	NA	NA	NA	NA
estExt_Genemark1.C_100021	51.3804867549244	28.4535279122171	0.85261	0.2922	0.59334	FALSE
estExt_Genemark1.C_100022	0	0	NA	NA	NA	NA
estExt_Genemark1.C_100023	0	0	NA	NA	NA	NA
estExt_Genemark1.C_100024	0	0	NA	NA	NA	NA
estExt_Genemark1.C_100025	0	1.59627292829061	-Inf	0.76386	0.99798	FALSE
estExt_Genemark1.C_100027	14.113650277588	0	Inf	0.0087539	0.050297	FALSE
estExt_Genemark1.C_100028	0	0	NA	NA	NA	NA
estExt_Genemark1.C_100029	0	0	NA	NA	NA	NA
estExt_Genemark1.C_100030	0	0	NA	NA	NA	NA
estExt_Genemark1.C_100031	0	0	NA	NA	NA	NA
estExt_Genemark1.C_100032	0	0	NA	NA	NA	NA
estExt_Genemark1.C_100033	0	0	NA	NA	NA	NA
estExt_Genemark1.C_100034	0	0	NA	NA	NA	NA
estExt_Genemark1.C_100035	25.0843832704658	31.2794738091252	-0.31843	0.75802	0.99656	FALSE
estExt_Genemark1.C_100036	0	0	NA	NA	NA	NA
estExt_Genemark1.C_100037	0	0	NA	NA	NA	NA
estExt_Genemark1.C_100038	0	0	NA	NA	NA	NA
estExt_Genemark1.C_100039	0	0	NA	NA	NA	NA
estExt_Genemark1.C_100040	0	0	NA	NA	NA	NA
estExt_Genemark1.C_100041	0	0	NA	NA	NA	NA
estExt_Genemark1.C_100042	0	0	NA	NA	NA	NA
estExt_Genemark1.C_100043	37.4193748202614	6.08701795272158	2.62	0.27987	0.58148	FALSE
estExt_Genemark1.C_100044	0	0	NA	NA	NA	NA
estExt_Genemark1.C_100045	0	0	NA	NA	NA	NA
estExt_Genemark1.C_100046	0	0	NA	NA	NA	NA
estExt_Genemark1.C_100047	0.725772916450512	0	Inf	0.89258	1	FALSE
estExt_Genemark1.C_100048	6.61294746431167	0	Inf	0.10889	0.31898	FALSE
estExt_Genemark1.C_100049	947.322537759701	11.5218214942805	6.3614	2.7254e-17	4.228e-15	TRUE
estExt_Genemark1.C_100051	127.278418266515	234.404833588475	-0.88101	0.17908	0.4481	FALSE
estExt_Genemark1.C_100052	0	0	NA	NA	NA	NA
estExt_Genemark1.C_100053	0	0	NA	NA	NA	NA
estExt_Genemark1.C_100065	99.2877953003843	0.316762723867857	8.2921	4.8281e-12	3.21e-10	TRUE
estExt_Genemark1.C_100076	11.3725410443001	0	Inf	0.0038686	0.027034	TRUE
estExt_Genemark1.C_100089	0	0	NA	NA	NA	NA
estExt_Genemark1.C_100090	0	0	NA	NA	NA	NA
estExt_Genemark1.C_100092	37.4256708799875	4.14283402818479	3.1753	0.001985	0.016038	TRUE
estExt_Genemark1.C_100098	0	0	NA	NA	NA	NA
estExt_Genemark1.C_100099	0	0	NA	NA	NA	NA
estExt_Genemark1.C_100100	0	0	NA	NA	NA	NA
estExt_Genemark1.C_100101	0	0	NA	NA	NA	NA
estExt_Genemark1.C_100102	0	0	NA	NA	NA	NA
estExt_Genemark1.C_100103	0	0	NA	NA	NA	NA
estExt_Genemark1.C_100104	100.655201887165	56.2361524498446	0.83985	0.21401	0.50155	FALSE
estExt_Genemark1.C_100105	0	0	NA	NA	NA	NA
estExt_Genemark1.C_100106	0	0	NA	NA	NA	NA
estExt_Genemark1.C_100107	0	0	NA	NA	NA	NA
estExt_Genemark1.C_100108	0	0	NA	NA	NA	NA
estExt_Genemark1.C_100109	0	0	NA	NA	NA	NA
estExt_Genemark1.C_100111	0	0	NA	NA	NA	NA
estExt_Genemark1.C_100112	0	0	NA	NA	NA	NA
estExt_Genemark1.C_100113	19.2750519089986	33.223657733662	-0.78548	0.43872	0.74957	FALSE
estExt_Genemark1.C_100114	0	0	NA	NA	NA	NA
estExt_Genemark1.C_100115	0	0	NA	NA	NA	NA
estExt_Genemark1.C_100116	0	0	NA	NA	NA	NA
estExt_Genemark1.C_100117	0	0	NA	NA	NA	NA
estExt_Genemark1.C_100118	0	0	NA	NA	NA	NA
estExt_Genemark1.C_100119	0	0	NA	NA	NA	NA
estExt_Genemark1.C_100120	0	0	NA	NA	NA	NA
estExt_Genemark1.C_100121	0	0	NA	NA	NA	NA
estExt_Genemark1.C_100122	0	0	NA	NA	NA	NA
estExt_Genemark1.C_100123	48.2344214403512	362.176143705347	-2.9086	1.5477e-05	0.0002708	TRUE
estExt_Genemark1.C_100124	0	0	NA	NA	NA	NA
estExt_Genemark1.C_100125	0	0	NA	NA	NA	NA
estExt_Genemark1.C_100126	0	0	NA	NA	NA	NA
estExt_Genemark1.C_100127	0	0	NA	NA	NA	NA
estExt_Genemark1.C_100128	241.988315424053	268.56726983918	-0.15035	0.79754	1	FALSE
estExt_Genemark1.C_100130	24.3586103540153	42.7327691041733	-0.81091	0.35446	0.66793	FALSE
estExt_Genemark1.C_100131	0	0	NA	NA	NA	NA
estExt_Genemark1.C_100132	0	0	NA	NA	NA	NA
estExt_Genemark1.C_100133	0	0	NA	NA	NA	NA
estExt_Genemark1.C_100134	34.9275352954708	175.255520079063	-2.327	0.00089043	0.0083549	TRUE
estExt_Genemark1.C_100135	0	0	NA	NA	NA	NA
estExt_Genemark1.C_100136	0	0	NA	NA	NA	NA
estExt_Genemark1.C_100137	0	0	NA	NA	NA	NA
estExt_Genemark1.C_100138	0	0	NA	NA	NA	NA
estExt_Genemark1.C_100139	0	0	NA	NA	NA	NA
estExt_Genemark1.C_100140	0	0	NA	NA	NA	NA
estExt_Genemark1.C_100141	0	0	NA	NA	NA	NA
estExt_Genemark1.C_100142	0	0	NA	NA	NA	NA
estExt_Genemark1.C_100143	0	0	NA	NA	NA	NA
estExt_Genemark1.C_100144	19924.3853890908	25601.0841790177	-0.36167	0.53884	0.84303	FALSE
estExt_Genemark1.C_100145	4.5166199312172	11.826124909197	-1.3887	0.37548	0.68798	FALSE
estExt_Genemark1.C_100146	0	0.962747480554898	-Inf	0.94565	1	FALSE
estExt_Genemark1.C_100147	0	0	NA	NA	NA	NA
estExt_Genemark1.C_100148	0	0	NA	NA	NA	NA
estExt_Genemark1.C_100149	0	0	NA	NA	NA	NA
estExt_Genemark1.C_100150	0	0	NA	NA	NA	NA
estExt_Genemark1.C_100151	0	0	NA	NA	NA	NA
estExt_Genemark1.C_100152	0	0	NA	NA	NA	NA
estExt_Genemark1.C_100153	0	0	NA	NA	NA	NA
estExt_Genemark1.C_100154	0	0	NA	NA	NA	NA
estExt_Genemark1.C_100155	0	0	NA	NA	NA	NA
estExt_Genemark1.C_100156	0	0	NA	NA	NA	NA
estExt_Genemark1.C_100157	21.212545039442	82.2054158069242	-1.9543	0.013888	0.0715	FALSE
estExt_Genemark1.C_100158	0	0	NA	NA	NA	NA
estExt_Genemark1.C_100159	0	0	NA	NA	NA	NA
estExt_Genemark1.C_100160	0	0	NA	NA	NA	NA
estExt_Genemark1.C_100162	0	0	NA	NA	NA	NA
estExt_Genemark1.C_100163	0	0	NA	NA	NA	NA
estExt_Genemark1.C_100164	0	0	NA	NA	NA	NA
estExt_Genemark1.C_100165	0	0	NA	NA	NA	NA
estExt_Genemark1.C_100166	0	0	NA	NA	NA	NA
estExt_Genemark1.C_100167	0	0	NA	NA	NA	NA
estExt_Genemark1.C_100168	0	0	NA	NA	NA	NA
estExt_Genemark1.C_100169	0	0	NA	NA	NA	NA
estExt_Genemark1.C_100170	0	0	NA	NA	NA	NA
estExt_Genemark1.C_100171	12.0173227444935	25.5465965071254	-1.088	0.31321	0.61542	FALSE
estExt_Genemark1.C_100172	0	0	NA	NA	NA	NA
estExt_Genemark1.C_100173	0	0	NA	NA	NA	NA
estExt_Genemark1.C_100174	0	0	NA	NA	NA	NA
estExt_Genemark1.C_100176	0	0	NA	NA	NA	NA
estExt_Genemark1.C_100177	66.459735567871	43.459739369044	0.6128	0.39452	0.70727	FALSE
estExt_Genemark1.C_100178	0	0	NA	NA	NA	NA
estExt_Genemark1.C_100179	0	0	NA	NA	NA	NA
estExt_Genemark1.C_100180	17.4216980246753	38.1370696080471	-1.1303	0.22352	0.51542	FALSE
estExt_Genemark1.C_100181	0	0	NA	NA	NA	NA
estExt_Genemark1.C_100182	0	0	NA	NA	NA	NA
estExt_Genemark1.C_100183	0	0	NA	NA	NA	NA
estExt_Genemark1.C_100184	6.85592111308286	425.18890644593	-5.9546	1.5797e-13	1.3615e-11	TRUE
estExt_Genemark1.C_100185	0	4.7950484393475	-Inf	0.23315	0.53106	FALSE
estExt_Genemark1.C_100186	0	0	NA	NA	NA	NA
estExt_Genemark1.C_100187	131.143960437813	95.2985916115926	0.46062	0.46392	0.77354	FALSE
estExt_Genemark1.C_100188	0	0	NA	NA	NA	NA
estExt_Genemark1.C_100189	0	0	NA	NA	NA	NA
estExt_Genemark1.C_100190	0	0	NA	NA	NA	NA
estExt_Genemark1.C_100191	0	0	NA	NA	NA	NA
estExt_Genemark1.C_100192	0	0	NA	NA	NA	NA
estExt_Genemark1.C_100193	0	0	NA	NA	NA	NA
estExt_Genemark1.C_100194	0	0	NA	NA	NA	NA
estExt_Genemark1.C_100195	0	0	NA	NA	NA	NA
estExt_Genemark1.C_100196	0	0	NA	NA	NA	NA
estExt_Genemark1.C_100197	0	0	NA	NA	NA	NA
estExt_Genemark1.C_100198	0	0	NA	NA	NA	NA
estExt_Genemark1.C_100199	232.621666607001	172.42334452768	0.43203	0.4974	0.80392	FALSE
estExt_Genemark1.C_100200	129.54302429185	78.6774182630481	0.71941	0.30179	0.60406	FALSE
estExt_Genemark1.C_100201	0	0	NA	NA	NA	NA
estExt_Genemark1.C_100202	94.7743233990302	486.431915587295	-2.3597	0.00025243	0.0030342	TRUE
estExt_Genemark1.C_100203	0	0	NA	NA	NA	NA
estExt_Genemark1.C_100204	0	0	NA	NA	NA	NA
estExt_Genemark1.C_100205	0	0	NA	NA	NA	NA
estExt_Genemark1.C_100206	0	0	NA	NA	NA	NA
estExt_Genemark1.C_100207	0	0	NA	NA	NA	NA
estExt_Genemark1.C_100208	0	0	NA	NA	NA	NA
estExt_Genemark1.C_100209	0	0	NA	NA	NA	NA
estExt_Genemark1.C_100210	0.806764132707575	0	Inf	0.89273	1	FALSE
estExt_Genemark1.C_100211	0	0	NA	NA	NA	NA
estExt_Genemark1.C_100212	0	0	NA	NA	NA	NA
estExt_Genemark1.C_100213	0	0	NA	NA	NA	NA
estExt_Genemark1.C_100214	0	0	NA	NA	NA	NA
estExt_Genemark1.C_100215	0	0	NA	NA	NA	NA
estExt_Genemark1.C_100216	0	0	NA	NA	NA	NA
estExt_Genemark1.C_100217	0	0	NA	NA	NA	NA
estExt_Genemark1.C_100218	0	0	NA	NA	NA	NA
estExt_Genemark1.C_100219	1212.93195606205	519.52664988575	1.2232	0.050417	0.18303	FALSE
estExt_Genemark1.C_100220	0	0	NA	NA	NA	NA
estExt_Genemark1.C_100221	0	0	NA	NA	NA	NA
estExt_Genemark1.C_100222	0	0	NA	NA	NA	NA
estExt_Genemark1.C_100223	0	0	NA	NA	NA	NA
estExt_Genemark1.C_100224	0	0	NA	NA	NA	NA
estExt_Genemark1.C_100225	0	0	NA	NA	NA	NA
estExt_Genemark1.C_100226	0	0	NA	NA	NA	NA
estExt_Genemark1.C_100234	10.1608208303072	0.316762723867857	5.0035	0.28523	0.58634	FALSE
estExt_Genemark1.C_100244	0	0	NA	NA	NA	NA
estExt_Genemark1.C_100245	0	0	NA	NA	NA	NA
estExt_Genemark1.C_100246	0	0	NA	NA	NA	NA
estExt_Genemark1.C_100247	0	0	NA	NA	NA	NA
estExt_Genemark1.C_100248	0	0	NA	NA	NA	NA
estExt_Genemark1.C_100254	52.6669021254483	1.27328054994709	5.3703	3.6598e-06	7.097e-05	TRUE
estExt_Genemark1.C_100255	5.24239284766771	6.05586968034326	-0.20811	1	1	FALSE
estExt_Genemark1.C_100256	0	0	NA	NA	NA	NA
estExt_Genemark1.C_100257	6.93691232933992	50.2238903508309	-2.856	0.002946	0.021832	TRUE
estExt_Genemark1.C_100258	0	0	NA	NA	NA	NA
estExt_Genemark1.C_100259	694.949316035748	455.841084461795	0.60838	0.31121	0.61368	FALSE
estExt_Genemark1.C_100260	0	0	NA	NA	NA	NA
estExt_Genemark1.C_100261	0	0	NA	NA	NA	NA
estExt_Genemark1.C_100262	0	0	NA	NA	NA	NA
estExt_Genemark1.C_100263	0	0	NA	NA	NA	NA
estExt_Genemark1.C_100264	0	0	NA	NA	NA	NA
estExt_Genemark1.C_100265	0	0	NA	NA	NA	NA
estExt_Genemark1.C_100266	0	0	NA	NA	NA	NA
estExt_Genemark1.C_100267	0	0	NA	NA	NA	NA
estExt_Genemark1.C_100268	0	0	NA	NA	NA	NA
estExt_Genemark1.C_100269	0	0	NA	NA	NA	NA
estExt_Genemark1.C_100270	4.5166199312172	2.23602803050199	1.0143	0.67383	0.95436	FALSE
estExt_Genemark1.C_100271	0	0	NA	NA	NA	NA
estExt_Genemark1.C_100272	0.806764132707575	0.633525447735713	0.34874	1	1	FALSE
estExt_Genemark1.C_100273	0	0	NA	NA	NA	NA
estExt_Genemark1.C_100274	0	0	NA	NA	NA	NA
estExt_Genemark1.C_100275	0	0	NA	NA	NA	NA
estExt_Genemark1.C_100276	0	0	NA	NA	NA	NA
estExt_Genemark1.C_100277	0	0.322992378343521	-Inf	1	1	FALSE
estExt_Genemark1.C_100278	0	0	NA	NA	NA	NA
estExt_Genemark1.C_100279	0	0	NA	NA	NA	NA
estExt_Genemark1.C_100280	0	0	NA	NA	NA	NA
estExt_Genemark1.C_100281	0	0	NA	NA	NA	NA
estExt_Genemark1.C_100282	0	0	NA	NA	NA	NA
estExt_Genemark1.C_100283	0	0	NA	NA	NA	NA
estExt_Genemark1.C_100284	40.0920849567445	60.4350533683103	-0.59207	0.41472	0.72397	FALSE
estExt_Genemark1.C_100285	0	0	NA	NA	NA	NA
estExt_Genemark1.C_100286	14.5186063588733	400.189569878272	-4.7847	1.3661e-10	6.6226e-09	TRUE
estExt_Genemark1.C_100287	22.1812916046637	24.944219331768	-0.16936	0.89536	1	FALSE
estExt_Genemark1.C_100289	0	0	NA	NA	NA	NA
estExt_Genemark1.C_100290	16.6959251082248	49.2736021792274	-1.5613	0.075594	0.24534	FALSE
estExt_Genemark1.C_100291	0	0	NA	NA	NA	NA
estExt_Genemark1.C_100292	0	0	NA	NA	NA	NA
estExt_Genemark1.C_100293	0	0	NA	NA	NA	NA
estExt_Genemark1.C_100294	0	0	NA	NA	NA	NA
estExt_Genemark1.C_100295	0	0	NA	NA	NA	NA
estExt_Genemark1.C_100296	0	0	NA	NA	NA	NA
estExt_Genemark1.C_100297	0	0	NA	NA	NA	NA
estExt_Genemark1.C_100298	0	0	NA	NA	NA	NA
estExt_Genemark1.C_100299	1442.40211885493	1031.67146334223	0.48349	0.59459	0.89566	FALSE
estExt_Genemark1.C_100300	0	0	NA	NA	NA	NA
estExt_Genemark1.C_100301	0	0	NA	NA	NA	NA
estExt_Genemark1.C_100302	0	0	NA	NA	NA	NA
estExt_Genemark1.C_100303	244.39286767286	53.0809845201173	2.2029	0.0010857	0.0099466	TRUE
estExt_Genemark1.C_100304	0	0	NA	NA	NA	NA
estExt_Genemark1.C_100305	0	0	NA	NA	NA	NA
estExt_Genemark1.C_100306	259.472116485807	292.9081623412	-0.17487	0.81136	1	FALSE
estExt_Genemark1.C_100307	34.3574487518083	14.0496936307476	1.2901	0.19681	0.47657	FALSE
estExt_Genemark1.C_100309	0	0	NA	NA	NA	NA
estExt_Genemark1.C_100311	0	0	NA	NA	NA	NA
estExt_Genemark1.C_100312	1910.03025857838	1051.68073287301	0.8609	0.15621	0.40777	FALSE
estExt_Genemark1.C_100313	606.470271295728	154.721060263543	1.9708	0.001922	0.015691	TRUE
estExt_Genemark1.C_100314	0	0	NA	NA	NA	NA
estExt_Genemark1.C_100315	0	0	NA	NA	NA	NA
estExt_Genemark1.C_100316	18.5492789925481	5.7577959199024	1.6878	0.23937	0.53357	FALSE
estExt_Genemark1.C_100317	0	0	NA	NA	NA	NA
estExt_Genemark1.C_100318	0	0	NA	NA	NA	NA
estExt_Genemark1.C_100319	0	0	NA	NA	NA	NA
estExt_Genemark1.C_100320	0	0	NA	NA	NA	NA
estExt_Genemark1.C_100321	0	0	NA	NA	NA	NA
estExt_Genemark1.C_100322	0	0	NA	NA	NA	NA
estExt_Genemark1.C_100323	0	0	NA	NA	NA	NA
estExt_Genemark1.C_100324	0	0	NA	NA	NA	NA
estExt_Genemark1.C_100325	0	0	NA	NA	NA	NA
estExt_Genemark1.C_100326	0	0	NA	NA	NA	NA
estExt_Genemark1.C_100327	0	0	NA	NA	NA	NA
estExt_Genemark1.C_100328	0	0	NA	NA	NA	NA
estExt_Genemark1.C_100329	0	0	NA	NA	NA	NA
estExt_Genemark1.C_100330	0	0	NA	NA	NA	NA
estExt_Genemark1.C_100331	1184.2138450591	337.765775349705	1.8098	0.065021	0.22024	FALSE
estExt_Genemark1.C_100332	45.2503385582921	120.509736431423	-1.4131	0.046848	0.1732	FALSE
estExt_Genemark1.C_100333	0	0	NA	NA	NA	NA
estExt_Genemark1.C_100334	0	0	NA	NA	NA	NA
estExt_Genemark1.C_100335	0	0	NA	NA	NA	NA
estExt_Genemark1.C_100336	69.4501145096563	25.5652854705524	1.4418	0.067899	0.22734	FALSE
estExt_Genemark1.C_100337	0	0	NA	NA	NA	NA
estExt_Genemark1.C_100338	0	0	NA	NA	NA	NA
estExt_Genemark1.C_100339	0	0	NA	NA	NA	NA
estExt_Genemark1.C_100340	0	0	NA	NA	NA	NA
estExt_Genemark1.C_100341	0	0	NA	NA	NA	NA
estExt_Genemark1.C_100342	0	0	NA	NA	NA	NA
estExt_Genemark1.C_100343	29.0372127177466	63.0189923950585	-1.1179	0.16098	0.41538	FALSE
estExt_Genemark1.C_100344	196.491855187126	2688.91466355793	-3.7745	4.1197e-09	1.5716e-07	TRUE
estExt_Genemark1.C_100345	63.556643902069	34.5405458649387	0.87975	0.23938	0.53357	FALSE
estExt_Genemark1.C_100346	0	0	NA	NA	NA	NA
estExt_Genemark1.C_100347	15.565196110489	8.6273493981401	0.85133	0.48155	0.78797	FALSE
estExt_Genemark1.C_100348	0	0	NA	NA	NA	NA
estExt_Genemark1.C_100349	0	0	NA	NA	NA	NA
estExt_Genemark1.C_100350	0	0	NA	NA	NA	NA
estExt_Genemark1.C_100351	0	0	NA	NA	NA	NA
estExt_Genemark1.C_100352	27.4205364224684	2.24225768497765	3.6122	0.07246	0.23816	FALSE
estExt_Genemark1.C_100354	0	0	NA	NA	NA	NA
estExt_Genemark1.C_100356	0	0	NA	NA	NA	NA
estExt_Genemark1.C_100357	5.08041041515358	0	Inf	0.27898	0.58067	FALSE
estExt_Genemark1.C_100365	0	0	NA	NA	NA	NA
estExt_Genemark1.C_100366	0	0	NA	NA	NA	NA
estExt_Genemark1.C_100367	0	0	NA	NA	NA	NA
estExt_Genemark1.C_100368	0	0	NA	NA	NA	NA
estExt_Genemark1.C_100369	0	0	NA	NA	NA	NA
estExt_Genemark1.C_100370	0	0	NA	NA	NA	NA
estExt_Genemark1.C_100371	0	0	NA	NA	NA	NA
estExt_Genemark1.C_100372	130.748448446117	91.4974389251783	0.51499	0.44334	0.75502	FALSE
estExt_Genemark1.C_100373	0	0	NA	NA	NA	NA
estExt_Genemark1.C_100374	0	0	NA	NA	NA	NA
estExt_Genemark1.C_100375	46.8638668237072	79.3420919831621	-0.75961	0.30491	0.6085	FALSE
estExt_Genemark1.C_100376	0	0	NA	NA	NA	NA
estExt_Genemark1.C_100377	0	0	NA	NA	NA	NA
estExt_Genemark1.C_100378	0	0	NA	NA	NA	NA
estExt_Genemark1.C_100379	10.4037944790784	20.8076149580589	-1	0.40393	0.71371	FALSE
estExt_Genemark1.C_100380	0	0	NA	NA	NA	NA
estExt_Genemark1.C_100381	0	0	NA	NA	NA	NA
estExt_Genemark1.C_100382	0	0.322992378343521	-Inf	1	1	FALSE
estExt_Genemark1.C_100383	0	0	NA	NA	NA	NA
estExt_Genemark1.C_100384	0	0	NA	NA	NA	NA
estExt_Genemark1.C_100385	14.2756327101021	35.8698933051668	-1.3292	0.1691	0.42959	FALSE
estExt_Genemark1.C_100386	10.3259512926843	261.764791276149	-4.6639	1.5418e-09	6.1857e-08	TRUE
estExt_Genemark1.C_100387	0	0.645984756687041	-Inf	1	1	FALSE
estExt_Genemark1.C_100388	0	0	NA	NA	NA	NA
estExt_Genemark1.C_100389	0	0	NA	NA	NA	NA
estExt_Genemark1.C_100390	0	0	NA	NA	NA	NA
estExt_Genemark1.C_100391	0	0	NA	NA	NA	NA
estExt_Genemark1.C_100392	8.71242302726919	14.6832190784834	-0.75302	0.53583	0.84303	FALSE
estExt_Genemark1.C_100393	0	0.322992378343521	-Inf	1	1	FALSE
estExt_Genemark1.C_100394	0	0	NA	NA	NA	NA
estExt_Genemark1.C_100395	20.0849640715692	40.5901858908063	-1.015	0.2456	0.54171	FALSE
estExt_Genemark1.C_100396	0	0	NA	NA	NA	NA
estExt_Genemark1.C_100397	251.407623188594	147.410598996679	0.77019	0.22037	0.51075	FALSE
estExt_Genemark1.C_100398	575.355619224065	631.295003829689	-0.13386	0.82099	1	FALSE
estExt_Genemark1.C_100399	0	0	NA	NA	NA	NA
estExt_Genemark1.C_100400	0	0.639755102211377	-Inf	1	1	FALSE
estExt_Genemark1.C_100401	0	0	NA	NA	NA	NA
estExt_Genemark1.C_100402	0	0	NA	NA	NA	NA
estExt_Genemark1.C_100403	0	0	NA	NA	NA	NA
estExt_Genemark1.C_100404	0	0	NA	NA	NA	NA
estExt_Genemark1.C_100405	3.2270565308303	8.95034177648362	-1.4717	0.39127	0.70472	FALSE
estExt_Genemark1.C_100410	0	0	NA	NA	NA	NA
estExt_Genemark1.C_100411	0	0	NA	NA	NA	NA
estExt_Genemark1.C_100412	10.6467681278495	8.64603836156709	0.3003	0.84179	1	FALSE
estExt_Genemark1.C_100413	0	0	NA	NA	NA	NA
estExt_Genemark1.C_100414	0	0	NA	NA	NA	NA
estExt_Genemark1.C_100415	0	0	NA	NA	NA	NA
estExt_Genemark1.C_100416	0	0	NA	NA	NA	NA
estExt_Genemark1.C_100417	0	0	NA	NA	NA	NA
estExt_Genemark1.C_100418	6.93691232933992	36.807722167819	-2.4076	0.018333	0.088694	FALSE
estExt_Genemark1.C_100419	0	0	NA	NA	NA	NA
estExt_Genemark1.C_100420	0	0	NA	NA	NA	NA
estExt_Genemark1.C_100421	0	0	NA	NA	NA	NA
estExt_Genemark1.C_100422	0	0	NA	NA	NA	NA
estExt_Genemark1.C_100423	0	0	NA	NA	NA	NA
estExt_Genemark1.C_100424	0	0	NA	NA	NA	NA
estExt_Genemark1.C_100425	0	0	NA	NA	NA	NA
estExt_Genemark1.C_100426	0	0	NA	NA	NA	NA
estExt_Genemark1.C_100427	0	0	NA	NA	NA	NA
estExt_Genemark1.C_100428	0	0	NA	NA	NA	NA
estExt_Genemark1.C_100429	0	0	NA	NA	NA	NA
estExt_Genemark1.C_100430	0	0	NA	NA	NA	NA
estExt_Genemark1.C_100431	6.21113941288941	3.21123482000821	0.95173	0.6457	0.93019	FALSE
estExt_Genemark1.C_100432	67.9112814007721	2106.95514052596	-4.9554	4.4951e-13	3.7358e-11	TRUE
estExt_Genemark1.C_100434	19.8419904227981	78.068811433215	-1.9762	0.013509	0.069704	FALSE
estExt_Genemark1.C_100436	0	0	NA	NA	NA	NA
estExt_Genemark1.C_100437	2.42029239812272	12.7764130808006	-2.4002	0.13026	0.35871	FALSE
estExt_Genemark1.C_100439	0	0	NA	NA	NA	NA
estExt_Genemark1.C_100440	0	0	NA	NA	NA	NA
estExt_Genemark1.C_100441	11.8553403119794	8.01874256830704	0.56409	0.63829	0.92773	FALSE
estExt_Genemark1.C_100442	5.16140163141064	2.55279075436985	1.0157	0.62344	0.91414	FALSE
estExt_Genemark1.C_100443	3615.6707320443	698.886676411753	2.3711	0.00012805	0.001693	TRUE
estExt_Genemark1.C_100449	0	0	NA	NA	NA	NA
estExt_Genemark1.C_100450	0	0	NA	NA	NA	NA
estExt_Genemark1.C_100451	0	0	NA	NA	NA	NA
estExt_Genemark1.C_100452	0	0	NA	NA	NA	NA
estExt_Genemark1.C_100453	0	0	NA	NA	NA	NA
estExt_Genemark1.C_100454	0	0	NA	NA	NA	NA
estExt_Genemark1.C_100455	0	0	NA	NA	NA	NA
estExt_Genemark1.C_100456	0	0	NA	NA	NA	NA
estExt_Genemark1.C_1010001	0	0	NA	NA	NA	NA
estExt_Genemark1.C_1040002	32.3421124349709	1.59627292829061	4.3406	0.00022504	0.0027854	TRUE
estExt_Genemark1.C_1090001	0	0	NA	NA	NA	NA
estExt_Genemark1.C_1140002	0	0	NA	NA	NA	NA
estExt_Genemark1.C_1190002	2.2583099656086	0	Inf	0.39798	0.70838	FALSE
estExt_Genemark1.C_11_t10004	0	0	NA	NA	NA	NA
estExt_Genemark1.C_11_t10005	0	0	NA	NA	NA	NA
estExt_Genemark1.C_11_t10006	0	0	NA	NA	NA	NA
estExt_Genemark1.C_11_t10007	0	0	NA	NA	NA	NA
estExt_Genemark1.C_11_t10009	19.760999206541	27.5468473219432	-0.47923	0.6463	0.93019	FALSE
estExt_Genemark1.C_11_t10010	1355.57266361832	1806.50833693734	-0.4143	0.49073	0.79736	FALSE
estExt_Genemark1.C_11_t10011	0	0	NA	NA	NA	NA
estExt_Genemark1.C_11_t10012	0	0	NA	NA	NA	NA
estExt_Genemark1.C_11_t10014	0	0	NA	NA	NA	NA
estExt_Genemark1.C_11_t10016	0	0	NA	NA	NA	NA
estExt_Genemark1.C_11_t10017	0	0	NA	NA	NA	NA
estExt_Genemark1.C_11_t10018	0	0	NA	NA	NA	NA
estExt_Genemark1.C_11_t10019	0	0	NA	NA	NA	NA
estExt_Genemark1.C_11_t10020	0	0	NA	NA	NA	NA
estExt_Genemark1.C_11_t10022	0	0	NA	NA	NA	NA
estExt_Genemark1.C_11_t10023	0	0	NA	NA	NA	NA
estExt_Genemark1.C_11_t10025	0	0	NA	NA	NA	NA
estExt_Genemark1.C_11_t10026	0	0	NA	NA	NA	NA
estExt_Genemark1.C_11_t10027	0	0	NA	NA	NA	NA
estExt_Genemark1.C_11_t10028	0	0	NA	NA	NA	NA
estExt_Genemark1.C_11_t10029	3574.37179002379	5652.03348460113	-0.66108	0.26712	0.56823	FALSE
estExt_Genemark1.C_11_t10030	0	0	NA	NA	NA	NA
estExt_Genemark1.C_11_t10031	0	0	NA	NA	NA	NA
estExt_Genemark1.C_11_t10032	0	0	NA	NA	NA	NA
estExt_Genemark1.C_11_t10033	0	0	NA	NA	NA	NA
estExt_Genemark1.C_11_t10034	0	0	NA	NA	NA	NA
estExt_Genemark1.C_11_t10035	0	0	NA	NA	NA	NA
estExt_Genemark1.C_11_t10036	0	0	NA	NA	NA	NA
estExt_Genemark1.C_11_t10037	0	0	NA	NA	NA	NA
estExt_Genemark1.C_11_t10038	0	0	NA	NA	NA	NA
estExt_Genemark1.C_11_t10039	0	0	NA	NA	NA	NA
estExt_Genemark1.C_11_t10040	0	0	NA	NA	NA	NA
estExt_Genemark1.C_11_t10041	0	0	NA	NA	NA	NA
estExt_Genemark1.C_11_t10042	0	0	NA	NA	NA	NA
estExt_Genemark1.C_11_t10043	31.3796619294753	67.8015815254547	-1.1115	0.13978	0.37644	FALSE
estExt_Genemark1.C_11_t10044	0	0	NA	NA	NA	NA
estExt_Genemark1.C_11_t10045	0	0	NA	NA	NA	NA
estExt_Genemark1.C_11_t10046	0	0	NA	NA	NA	NA
estExt_Genemark1.C_11_t10047	0	0	NA	NA	NA	NA
estExt_Genemark1.C_11_t10048	1.45154583290102	248.225929312405	-7.4179	1.3242e-13	1.1851e-11	TRUE
estExt_Genemark1.C_11_t10049	0	0	NA	NA	NA	NA
estExt_Genemark1.C_11_t10050	0	0	NA	NA	NA	NA
estExt_Genemark1.C_11_t10051	0	0	NA	NA	NA	NA
estExt_Genemark1.C_11_t10052	0	0	NA	NA	NA	NA
estExt_Genemark1.C_11_t10053	0	0.316762723867857	-Inf	1	1	FALSE
estExt_Genemark1.C_11_t10054	0	0	NA	NA	NA	NA
estExt_Genemark1.C_11_t10055	0	0	NA	NA	NA	NA
estExt_Genemark1.C_11_t10056	0	0	NA	NA	NA	NA
estExt_Genemark1.C_11_t10057	0	0	NA	NA	NA	NA
estExt_Genemark1.C_11_t10058	0	0	NA	NA	NA	NA
estExt_Genemark1.C_11_t10059	0	0	NA	NA	NA	NA
estExt_Genemark1.C_11_t10060	0	0	NA	NA	NA	NA
estExt_Genemark1.C_11_t10061	0	0	NA	NA	NA	NA
estExt_Genemark1.C_11_t10062	0	0	NA	NA	NA	NA
estExt_Genemark1.C_11_t10063	0	0	NA	NA	NA	NA
estExt_Genemark1.C_11_t10064	0	0	NA	NA	NA	NA
estExt_Genemark1.C_11_t10065	0	0	NA	NA	NA	NA
estExt_Genemark1.C_11_t10066	0	0	NA	NA	NA	NA
estExt_Genemark1.C_11_t10067	0	0	NA	NA	NA	NA
estExt_Genemark1.C_11_t10068	803.391409242861	215.889313551199	1.8958	0.012122	0.064269	FALSE
estExt_Genemark1.C_11_t10069	2.2583099656086	0.956517826079234	1.2394	0.79132	1	FALSE
estExt_Genemark1.C_11_t10070	0	0	NA	NA	NA	NA
estExt_Genemark1.C_11_t10071	0	0	NA	NA	NA	NA
estExt_Genemark1.C_11_t10073	0	0	NA	NA	NA	NA
estExt_Genemark1.C_11_t10074	0	0	NA	NA	NA	NA
estExt_Genemark1.C_11_t10075	19.6021648038899	17.8508463171619	0.13502	0.96004	1	FALSE
estExt_Genemark1.C_11_t10076	0	0	NA	NA	NA	NA
estExt_Genemark1.C_11_t10077	0	0	NA	NA	NA	NA
estExt_Genemark1.C_11_t10078	0	0	NA	NA	NA	NA
estExt_Genemark1.C_11_t10079	0	0	NA	NA	NA	NA
estExt_Genemark1.C_11_t10080	0	0	NA	NA	NA	NA
estExt_Genemark1.C_11_t10081	0	0	NA	NA	NA	NA
estExt_Genemark1.C_11_t10082	10.6467681278495	21.4224514423676	-1.0087	0.37274	0.68723	FALSE
estExt_Genemark1.C_11_t10083	0	0	NA	NA	NA	NA
estExt_Genemark1.C_11_t10084	530.132755374358	287.435980872787	0.88311	0.18083	0.44976	FALSE
estExt_Genemark1.C_11_t10085	0	0	NA	NA	NA	NA
estExt_Genemark1.C_11_t10086	0	0	NA	NA	NA	NA
estExt_Genemark1.C_11_t10088	117.684535950007	123.441586454417	-0.068904	0.92134	1	FALSE
estExt_Genemark1.C_11_t10090	0	0	NA	NA	NA	NA
estExt_Genemark1.C_11_t10091	0	0	NA	NA	NA	NA
estExt_Genemark1.C_11_t10092	0	0	NA	NA	NA	NA
estExt_Genemark1.C_11_t10093	0	0	NA	NA	NA	NA
estExt_Genemark1.C_11_t10094	22.8260733048572	85.5652126799573	-1.9063	0.014802	0.075291	FALSE
estExt_Genemark1.C_11_t10095	0	0	NA	NA	NA	NA
estExt_Genemark1.C_11_t10096	0	0	NA	NA	NA	NA
estExt_Genemark1.C_11_t10097	0.725772916450512	0	Inf	0.89258	1	FALSE
estExt_Genemark1.C_11_t10098	0	0	NA	NA	NA	NA
estExt_Genemark1.C_11_t10099	0	0	NA	NA	NA	NA
estExt_Genemark1.C_11_t10101	0	0	NA	NA	NA	NA
estExt_Genemark1.C_11_t10102	0	0	NA	NA	NA	NA
estExt_Genemark1.C_11_t10103	0	0	NA	NA	NA	NA
estExt_Genemark1.C_11_t10104	0	0	NA	NA	NA	NA
estExt_Genemark1.C_11_t10105	0	0	NA	NA	NA	NA
estExt_Genemark1.C_11_t10106	0	0	NA	NA	NA	NA
estExt_Genemark1.C_11_t10107	24.1187847351071	376.530140751012	-3.9645	2.0915e-08	6.7597e-07	TRUE
estExt_Genemark1.C_11_t10108	15.1633880590667	6480.41245094942	-8.7393	2.2725e-27	1.7627e-24	TRUE
estExt_Genemark1.C_11_t10109	0	0	NA	NA	NA	NA
estExt_Genemark1.C_11_t10110	0	0	NA	NA	NA	NA
estExt_Genemark1.C_11_t10111	231.394206243693	42.1490808922429	2.4568	0.0066676	0.040736	TRUE
estExt_Genemark1.C_11_t10112	1007.40056495276	1236.65865395728	-0.29581	0.60233	0.89721	FALSE
estExt_Genemark1.C_11_t10113	0	0	NA	NA	NA	NA
estExt_Genemark1.C_11_t10114	0	0	NA	NA	NA	NA
estExt_Genemark1.C_11_t10115	0	0	NA	NA	NA	NA
estExt_Genemark1.C_11_t10116	0	0	NA	NA	NA	NA
estExt_Genemark1.C_11_t10117	0	0	NA	NA	NA	NA
estExt_Genemark1.C_11_t10118	0	0	NA	NA	NA	NA
estExt_Genemark1.C_11_t10119	0	0	NA	NA	NA	NA
estExt_Genemark1.C_11_t10120	0	0	NA	NA	NA	NA
estExt_Genemark1.C_11_t10121	0	0	NA	NA	NA	NA
estExt_Genemark1.C_11_t10122	133.003610381862	111.708906362355	0.25172	0.68929	0.95971	FALSE
estExt_Genemark1.C_11_t10123	0	0	NA	NA	NA	NA
estExt_Genemark1.C_11_t10124	0	0	NA	NA	NA	NA
estExt_Genemark1.C_11_t10125	0	0	NA	NA	NA	NA
estExt_Genemark1.C_11_t10126	0	0	NA	NA	NA	NA
estExt_Genemark1.C_11_t10127	0	0	NA	NA	NA	NA
estExt_Genemark1.C_11_t10128	0	0	NA	NA	NA	NA
estExt_Genemark1.C_11_t10129	0	0	NA	NA	NA	NA
estExt_Genemark1.C_11_t10130	0	0	NA	NA	NA	NA
estExt_Genemark1.C_11_t10131	0	0	NA	NA	NA	NA
estExt_Genemark1.C_11_t10132	0	0	NA	NA	NA	NA
estExt_Genemark1.C_11_t10133	0	0	NA	NA	NA	NA
estExt_Genemark1.C_11_t10134	0	0	NA	NA	NA	NA
estExt_Genemark1.C_11_t10135	0	0	NA	NA	NA	NA
estExt_Genemark1.C_11_t10136	0	0	NA	NA	NA	NA
estExt_Genemark1.C_11_t10137	0	0	NA	NA	NA	NA
estExt_Genemark1.C_11_t10138	0	0	NA	NA	NA	NA
estExt_Genemark1.C_11_t10139	0	0	NA	NA	NA	NA
estExt_Genemark1.C_11_t10140	0	0	NA	NA	NA	NA
estExt_Genemark1.C_11_t10141	0	0	NA	NA	NA	NA
estExt_Genemark1.C_11_t10142	0	0	NA	NA	NA	NA
estExt_Genemark1.C_11_t10143	0	0	NA	NA	NA	NA
estExt_Genemark1.C_11_t10144	0	0	NA	NA	NA	NA
estExt_Genemark1.C_11_t10145	0	0	NA	NA	NA	NA
estExt_Genemark1.C_11_t10146	0	0	NA	NA	NA	NA
estExt_Genemark1.C_11_t10147	0	0	NA	NA	NA	NA
estExt_Genemark1.C_11_t10148	0	0	NA	NA	NA	NA
estExt_Genemark1.C_11_t10149	0	0	NA	NA	NA	NA
estExt_Genemark1.C_11_t10150	0	0	NA	NA	NA	NA
estExt_Genemark1.C_11_t10151	0	0	NA	NA	NA	NA
estExt_Genemark1.C_11_t10152	0	0	NA	NA	NA	NA
estExt_Genemark1.C_11_t10153	0	0	NA	NA	NA	NA
estExt_Genemark1.C_11_t10154	0	0	NA	NA	NA	NA
estExt_Genemark1.C_11_t10155	0	0	NA	NA	NA	NA
estExt_Genemark1.C_11_t10156	0	0	NA	NA	NA	NA
estExt_Genemark1.C_11_t10157	0	0	NA	NA	NA	NA
estExt_Genemark1.C_11_t10158	0	0	NA	NA	NA	NA
estExt_Genemark1.C_11_t10159	0	0	NA	NA	NA	NA
estExt_Genemark1.C_11_t10160	0	0	NA	NA	NA	NA
estExt_Genemark1.C_11_t10161	0	0	NA	NA	NA	NA
estExt_Genemark1.C_11_t10162	0	0	NA	NA	NA	NA
estExt_Genemark1.C_11_t10163	0	0	NA	NA	NA	NA
estExt_Genemark1.C_11_t10164	0	0	NA	NA	NA	NA
estExt_Genemark1.C_11_t10165	0	0	NA	NA	NA	NA
estExt_Genemark1.C_11_t10166	0	0	NA	NA	NA	NA
estExt_Genemark1.C_11_t10167	0	0	NA	NA	NA	NA
estExt_Genemark1.C_11_t10168	0	0	NA	NA	NA	NA
estExt_Genemark1.C_11_t10169	593.718589105377	1248.19240303238	-1.072	0.064524	0.21951	FALSE
estExt_Genemark1.C_11_t10170	0	0	NA	NA	NA	NA
estExt_Genemark1.C_11_t10171	0	0	NA	NA	NA	NA
estExt_Genemark1.C_11_t10172	0	0	NA	NA	NA	NA
estExt_Genemark1.C_11_t10173	0	0	NA	NA	NA	NA
estExt_Genemark1.C_11_t10174	0	0	NA	NA	NA	NA
estExt_Genemark1.C_11_t10175	0	0	NA	NA	NA	NA
estExt_Genemark1.C_11_t10176	3814.91857905384	2110.07429810949	0.85436	0.14233	0.38158	FALSE
estExt_Genemark1.C_11_t10177	619.153554389274	100.074951087513	2.6292	0.060226	0.2096	FALSE
estExt_Genemark1.C_11_t10178	0	0	NA	NA	NA	NA
estExt_Genemark1.C_11_t10180	0	0	NA	NA	NA	NA
estExt_Genemark1.C_11_t10181	0	0	NA	NA	NA	NA
estExt_Genemark1.C_11_t10182	0	0	NA	NA	NA	NA
estExt_Genemark1.C_11_t10183	0	0	NA	NA	NA	NA
estExt_Genemark1.C_11_t10184	0	0	NA	NA	NA	NA
estExt_Genemark1.C_11_t10185	0	0	NA	NA	NA	NA
estExt_Genemark1.C_11_t10186	0	0	NA	NA	NA	NA
estExt_Genemark1.C_11_t10187	6.85592111308286	377.630890284422	-5.7835	8.2829e-13	6.4248e-11	TRUE
estExt_Genemark1.C_11_t10188	0	0	NA	NA	NA	NA
estExt_Genemark1.C_11_t10189	0	0	NA	NA	NA	NA
estExt_Genemark1.C_11_t10190	0	0	NA	NA	NA	NA
estExt_Genemark1.C_11_t10191	0	0	NA	NA	NA	NA
estExt_Genemark1.C_11_t10192	0	0	NA	NA	NA	NA
estExt_Genemark1.C_11_t10193	0	0	NA	NA	NA	NA
estExt_Genemark1.C_11_t10194	0	0	NA	NA	NA	NA
estExt_Genemark1.C_11_t10195	0	0	NA	NA	NA	NA
estExt_Genemark1.C_11_t10196	0	0	NA	NA	NA	NA
estExt_Genemark1.C_11_t10197	0	0	NA	NA	NA	NA
estExt_Genemark1.C_11_t10198	0	0	NA	NA	NA	NA
estExt_Genemark1.C_11_t10199	0	0	NA	NA	NA	NA
estExt_Genemark1.C_11_t10200	0	0	NA	NA	NA	NA
estExt_Genemark1.C_11_t10201	0	0	NA	NA	NA	NA
estExt_Genemark1.C_11_t10202	1470.28256077586	377.554235121932	1.9613	0.0017359	0.014583	TRUE
estExt_Genemark1.C_11_t10203	0	0	NA	NA	NA	NA
estExt_Genemark1.C_11_t10204	0	0	NA	NA	NA	NA
estExt_Genemark1.C_11_t10205	0	0	NA	NA	NA	NA
estExt_Genemark1.C_11_t10206	0	0	NA	NA	NA	NA
estExt_Genemark1.C_11_t10207	0	0	NA	NA	NA	NA
estExt_Genemark1.C_11_t10208	0	0	NA	NA	NA	NA
estExt_Genemark1.C_11_t10209	0	0	NA	NA	NA	NA
estExt_Genemark1.C_11_t10210	0	0	NA	NA	NA	NA
estExt_Genemark1.C_11_t10211	0	0	NA	NA	NA	NA
estExt_Genemark1.C_11_t10212	0	0	NA	NA	NA	NA
estExt_Genemark1.C_11_t10213	0	0	NA	NA	NA	NA
estExt_Genemark1.C_11_t10215	0	0	NA	NA	NA	NA
estExt_Genemark1.C_11_t10216	0	0	NA	NA	NA	NA
estExt_Genemark1.C_11_t10217	0	0	NA	NA	NA	NA
estExt_Genemark1.C_11_t10218	0	0	NA	NA	NA	NA
estExt_Genemark1.C_11_t10219	81.2244636053786	13.4535461098659	2.5939	0.001286	0.011292	TRUE
estExt_Genemark1.C_11_t10220	0	0	NA	NA	NA	NA
estExt_Genemark1.C_11_t10221	0	0	NA	NA	NA	NA
estExt_Genemark1.C_11_t10222	0	0	NA	NA	NA	NA
estExt_Genemark1.C_11_t10223	0	0	NA	NA	NA	NA
estExt_Genemark1.C_11_t10224	0	0	NA	NA	NA	NA
estExt_Genemark1.C_11_t10225	0	0	NA	NA	NA	NA
estExt_Genemark1.C_11_t10226	0	0	NA	NA	NA	NA
estExt_Genemark1.C_11_t10228	0	0	NA	NA	NA	NA
estExt_Genemark1.C_11_t10229	0	0	NA	NA	NA	NA
estExt_Genemark1.C_11_t10230	0	0	NA	NA	NA	NA
estExt_Genemark1.C_11_t10231	0	0	NA	NA	NA	NA
estExt_Genemark1.C_11_t10232	0	0	NA	NA	NA	NA
estExt_Genemark1.C_11_t10233	0	0	NA	NA	NA	NA
estExt_Genemark1.C_11_t10234	0	0	NA	NA	NA	NA
estExt_Genemark1.C_11_t10235	0	0	NA	NA	NA	NA
estExt_Genemark1.C_11_t10236	0	0	NA	NA	NA	NA
estExt_Genemark1.C_11_t10237	0	0	NA	NA	NA	NA
estExt_Genemark1.C_11_t10238	0	0	NA	NA	NA	NA
estExt_Genemark1.C_11_t10239	0	0	NA	NA	NA	NA
estExt_Genemark1.C_11_t10240	0	0	NA	NA	NA	NA
estExt_Genemark1.C_11_t10241	0	0	NA	NA	NA	NA
estExt_Genemark1.C_11_t10242	0	0	NA	NA	NA	NA
estExt_Genemark1.C_11_t10243	0	0	NA	NA	NA	NA
estExt_Genemark1.C_11_t10244	0	0	NA	NA	NA	NA
estExt_Genemark1.C_11_t10246	0	0	NA	NA	NA	NA
estExt_Genemark1.C_11_t10247	0	0	NA	NA	NA	NA
estExt_Genemark1.C_11_t10248	0	0	NA	NA	NA	NA
estExt_Genemark1.C_11_t10249	0	0	NA	NA	NA	NA
estExt_Genemark1.C_11_t10250	0	0	NA	NA	NA	NA
estExt_Genemark1.C_11_t10251	2732.23681423179	757.189706566866	1.8514	0.0028767	0.021455	TRUE
estExt_Genemark1.C_11_t10253	0	0	NA	NA	NA	NA
estExt_Genemark1.C_11_t10254	0	0	NA	NA	NA	NA
estExt_Genemark1.C_11_t10256	0	0	NA	NA	NA	NA
estExt_Genemark1.C_11_t10257	0	0	NA	NA	NA	NA
estExt_Genemark1.C_11_t10258	202.709290659742	324.323738894399	-0.67802	0.26545	0.56823	FALSE
estExt_Genemark1.C_11_t10259	0	0	NA	NA	NA	NA
estExt_Genemark1.C_11_t10260	0	0	NA	NA	NA	NA
estExt_Genemark1.C_11_t10261	0	0	NA	NA	NA	NA
estExt_Genemark1.C_11_t10262	0	0	NA	NA	NA	NA
estExt_Genemark1.C_11_t10263	0	0	NA	NA	NA	NA
estExt_Genemark1.C_11_t10264	0	0	NA	NA	NA	NA
estExt_Genemark1.C_11_t10265	0	0	NA	NA	NA	NA
estExt_Genemark1.C_11_t10266	0	0	NA	NA	NA	NA
estExt_Genemark1.C_11_t10267	0	0	NA	NA	NA	NA
estExt_Genemark1.C_11_t10269	0	0	NA	NA	NA	NA
estExt_Genemark1.C_11_t10271	0	0	NA	NA	NA	NA
estExt_Genemark1.C_11_t10272	0	0	NA	NA	NA	NA
estExt_Genemark1.C_11_t10273	0	0	NA	NA	NA	NA
estExt_Genemark1.C_11_t10274	0	0	NA	NA	NA	NA
estExt_Genemark1.C_11_t10275	0	0	NA	NA	NA	NA
estExt_Genemark1.C_11_t10276	0	0	NA	NA	NA	NA
estExt_Genemark1.C_11_t10277	22.5021084398289	73.8200732789439	-1.714	0.034222	0.13738	FALSE
estExt_Genemark1.C_11_t10278	73.555482299862	47.3605665270689	0.63515	0.35887	0.67028	FALSE
estExt_Genemark1.C_11_t10279	0	0	NA	NA	NA	NA
estExt_Genemark1.C_11_t10280	0	0	NA	NA	NA	NA
estExt_Genemark1.C_11_t10281	0	0	NA	NA	NA	NA
estExt_Genemark1.C_11_t10282	0	0	NA	NA	NA	NA
estExt_Genemark1.C_11_t10283	0	0	NA	NA	NA	NA
estExt_Genemark1.C_11_t10284	0	0	NA	NA	NA	NA
estExt_Genemark1.C_11_t10285	0	0	NA	NA	NA	NA
estExt_Genemark1.C_11_t10286	0	0	NA	NA	NA	NA
estExt_Genemark1.C_11_t10287	0	0	NA	NA	NA	NA
estExt_Genemark1.C_11_t10288	0	0	NA	NA	NA	NA
estExt_Genemark1.C_11_t10289	0	0	NA	NA	NA	NA
estExt_Genemark1.C_11_t10290	0	0	NA	NA	NA	NA
estExt_Genemark1.C_11_t10291	17.9854885086117	48.708602930724	-1.4373	0.10577	0.31274	FALSE
estExt_Genemark1.C_11_t10292	0	0	NA	NA	NA	NA
estExt_Genemark1.C_11_t10293	0	0	NA	NA	NA	NA
estExt_Genemark1.C_11_t10294	0	0	NA	NA	NA	NA
estExt_Genemark1.C_11_t10295	0	0	NA	NA	NA	NA
estExt_Genemark1.C_11_t10296	0	0	NA	NA	NA	NA
estExt_Genemark1.C_11_t10297	0	0	NA	NA	NA	NA
estExt_Genemark1.C_11_t10298	0	0	NA	NA	NA	NA
estExt_Genemark1.C_11_t10299	0	0	NA	NA	NA	NA
estExt_Genemark1.C_11_t10300	0	0	NA	NA	NA	NA
estExt_Genemark1.C_11_t10301	0	0	NA	NA	NA	NA
estExt_Genemark1.C_11_t10302	819.879846590991	936.546352401566	-0.19194	0.71541	0.97373	FALSE
estExt_Genemark1.C_11_t10303	0	0	NA	NA	NA	NA
estExt_Genemark1.C_11_t10304	0	0	NA	NA	NA	NA
estExt_Genemark1.C_11_t10305	0	0	NA	NA	NA	NA
estExt_Genemark1.C_11_t10306	0	0	NA	NA	NA	NA
estExt_Genemark1.C_11_t10307	0	0	NA	NA	NA	NA
estExt_Genemark1.C_11_t10308	0	0	NA	NA	NA	NA
estExt_Genemark1.C_11_t10309	0	0	NA	NA	NA	NA
estExt_Genemark1.C_11_t10310	0	0	NA	NA	NA	NA
estExt_Genemark1.C_11_t10312	0	0	NA	NA	NA	NA
estExt_Genemark1.C_11_t10313	0	0	NA	NA	NA	NA
estExt_Genemark1.C_11_t10314	0	0	NA	NA	NA	NA
estExt_Genemark1.C_11_t10315	0	0	NA	NA	NA	NA
estExt_Genemark1.C_11_t10316	0	0	NA	NA	NA	NA
estExt_Genemark1.C_11_t10317	0	0	NA	NA	NA	NA
estExt_Genemark1.C_11_t10318	0	0	NA	NA	NA	NA
estExt_Genemark1.C_11_t10319	0	0	NA	NA	NA	NA
estExt_Genemark1.C_11_t10320	0	0	NA	NA	NA	NA
estExt_Genemark1.C_11_t10321	0	0	NA	NA	NA	NA
estExt_Genemark1.C_11_t10322	0	0	NA	NA	NA	NA
estExt_Genemark1.C_11_t10323	0	0	NA	NA	NA	NA
estExt_Genemark1.C_11_t10324	0	0	NA	NA	NA	NA
estExt_Genemark1.C_11_t10325	380.574023667926	200.156131829502	0.92705	0.16283	0.41775	FALSE
estExt_Genemark1.C_11_t10326	0	0	NA	NA	NA	NA
estExt_Genemark1.C_11_t10327	0	0	NA	NA	NA	NA
estExt_Genemark1.C_11_t10328	0	0	NA	NA	NA	NA
estExt_Genemark1.C_11_t10329	0	0	NA	NA	NA	NA
estExt_Genemark1.C_11_t10330	0	0	NA	NA	NA	NA
estExt_Genemark1.C_11_t10331	0	0	NA	NA	NA	NA
estExt_Genemark1.C_11_t10332	0	0	NA	NA	NA	NA
estExt_Genemark1.C_11_t10333	0	0	NA	NA	NA	NA
estExt_Genemark1.C_11_t10334	0	0	NA	NA	NA	NA
estExt_Genemark1.C_11_t10335	0	0	NA	NA	NA	NA
estExt_Genemark1.C_11_t10336	0	0	NA	NA	NA	NA
estExt_Genemark1.C_11_t10337	0	0	NA	NA	NA	NA
estExt_Genemark1.C_11_t10338	0	0	NA	NA	NA	NA
estExt_Genemark1.C_11_t10339	0	0	NA	NA	NA	NA
estExt_Genemark1.C_11_t10340	140.364366971666	231.834303525069	-0.72392	0.30085	0.60352	FALSE
estExt_Genemark1.C_11_t10341	0	0	NA	NA	NA	NA
estExt_Genemark1.C_11_t10342	80.9004987403503	109.627670039354	-0.43839	0.54006	0.84303	FALSE
estExt_Genemark1.C_11_t10343	0	0	NA	NA	NA	NA
estExt_Genemark1.C_11_t10344	0	0	NA	NA	NA	NA
estExt_Genemark1.C_11_t10345	0	0	NA	NA	NA	NA
estExt_Genemark1.C_11_t10346	0	0	NA	NA	NA	NA
estExt_Genemark1.C_11_t10347	0	0	NA	NA	NA	NA
estExt_Genemark1.C_11_t10348	0	0	NA	NA	NA	NA
estExt_Genemark1.C_11_t10349	0	0	NA	NA	NA	NA
estExt_Genemark1.C_11_t10350	0	0	NA	NA	NA	NA
estExt_Genemark1.C_11_t10351	0	0	NA	NA	NA	NA
estExt_Genemark1.C_11_t10352	18.30945337364	20.1865488192745	-0.14081	0.93903	1	FALSE
estExt_Genemark1.C_11_t10353	0	0	NA	NA	NA	NA
estExt_Genemark1.C_11_t10354	291.677430727168	277.479284034419	0.071994	0.93445	1	FALSE
estExt_Genemark1.C_11_t10355	0	0	NA	NA	NA	NA
estExt_Genemark1.C_11_t10359	10.6467681278495	0	Inf	0.0054959	0.035242	TRUE
estExt_Genemark1.C_11_t10365	0	0	NA	NA	NA	NA
estExt_Genemark1.C_11_t10366	0	0	NA	NA	NA	NA
estExt_Genemark1.C_11_t10367	0	0	NA	NA	NA	NA
estExt_Genemark1.C_11_t10368	0	0	NA	NA	NA	NA
estExt_Genemark1.C_11_t10369	0	0	NA	NA	NA	NA
estExt_Genemark1.C_11_t10370	0	0	NA	NA	NA	NA
estExt_Genemark1.C_11_t10371	0	0	NA	NA	NA	NA
estExt_Genemark1.C_11_t10372	0	0	NA	NA	NA	NA
estExt_Genemark1.C_11_t10373	0	0	NA	NA	NA	NA
estExt_Genemark1.C_11_t10374	0	0	NA	NA	NA	NA
estExt_Genemark1.C_11_t10375	0	0	NA	NA	NA	NA
estExt_Genemark1.C_11_t10376	0	0	NA	NA	NA	NA
estExt_Genemark1.C_11_t10377	679.020088232194	873.788055840095	-0.36383	0.53161	0.83982	FALSE
estExt_Genemark1.C_11_t10378	0	0	NA	NA	NA	NA
estExt_Genemark1.C_11_t10379	0	0	NA	NA	NA	NA
estExt_Genemark1.C_11_t10380	0	0	NA	NA	NA	NA
estExt_Genemark1.C_11_t10381	46.2159370936507	47.3605665270689	-0.035296	1	1	FALSE
estExt_Genemark1.C_11_t10382	0	0	NA	NA	NA	NA
estExt_Genemark1.C_11_t10383	0	0	NA	NA	NA	NA
estExt_Genemark1.C_11_t10384	0	0	NA	NA	NA	NA
estExt_Genemark1.C_11_t10385	0	0	NA	NA	NA	NA
estExt_Genemark1.C_11_t10386	0	0	NA	NA	NA	NA
estExt_Genemark1.C_11_t10387	0	0	NA	NA	NA	NA
estExt_Genemark1.C_11_t10388	0	0	NA	NA	NA	NA
estExt_Genemark1.C_11_t10389	0	0	NA	NA	NA	NA
estExt_Genemark1.C_11_t10390	750.638077401612	763.183279702452	-0.023912	0.95754	1	FALSE
estExt_Genemark1.C_11_t10391	0	0	NA	NA	NA	NA
estExt_Genemark1.C_11_t10392	0	0	NA	NA	NA	NA
estExt_Genemark1.C_11_t10393	0	0	NA	NA	NA	NA
estExt_Genemark1.C_11_t10394	0	0	NA	NA	NA	NA
estExt_Genemark1.C_11_t10395	801.681149611874	344.292249807025	1.2194	0.16014	0.41405	FALSE
estExt_Genemark1.C_11_t10396	0	0	NA	NA	NA	NA
estExt_Genemark1.C_11_t10397	0	0	NA	NA	NA	NA
estExt_Genemark1.C_11_t10398	0	0	NA	NA	NA	NA
estExt_Genemark1.C_11_t10399	0	0	NA	NA	NA	NA
estExt_Genemark1.C_11_t10400	0	0	NA	NA	NA	NA
estExt_Genemark1.C_11_t10401	0	0	NA	NA	NA	NA
estExt_Genemark1.C_11_t10402	0	0	NA	NA	NA	NA
estExt_Genemark1.C_11_t10403	0	0	NA	NA	NA	NA
estExt_Genemark1.C_11_t10404	0	0	NA	NA	NA	NA
estExt_Genemark1.C_11_t10405	0	0	NA	NA	NA	NA
estExt_Genemark1.C_11_t10406	0	0	NA	NA	NA	NA
estExt_Genemark1.C_11_t10407	0	0	NA	NA	NA	NA
estExt_Genemark1.C_11_t10408	17.3407068084183	81.2302090174179	-2.2279	0.0061268	0.038431	TRUE
estExt_Genemark1.C_11_t10409	0.806764132707575	0.316762723867857	1.3487	1	1	FALSE
estExt_Genemark1.C_11_t10410	0	0	NA	NA	NA	NA
estExt_Genemark1.C_11_t10411	0	0	NA	NA	NA	NA
estExt_Genemark1.C_11_t10412	75.8169402953337	49.8510607366821	0.6049	0.39486	0.70727	FALSE
estExt_Genemark1.C_11_t10413	0	0	NA	NA	NA	NA
estExt_Genemark1.C_11_t10414	0	0	NA	NA	NA	NA
estExt_Genemark1.C_11_t10415	0	0	NA	NA	NA	NA
estExt_Genemark1.C_11_t10416	0	0	NA	NA	NA	NA
estExt_Genemark1.C_11_t10417	3824.46867116314	7274.85640169571	-0.92766	0.11671	0.33552	FALSE
estExt_Genemark1.C_11_t10418	0	0	NA	NA	NA	NA
estExt_Genemark1.C_11_t10419	0	0	NA	NA	NA	NA
estExt_Genemark1.C_11_t10420	0	0	NA	NA	NA	NA
estExt_Genemark1.C_11_t10421	0	0	NA	NA	NA	NA
estExt_Genemark1.C_11_t10423	0	0	NA	NA	NA	NA
estExt_Genemark1.C_11_t10424	0	0	NA	NA	NA	NA
estExt_Genemark1.C_11_t10425	0	0	NA	NA	NA	NA
estExt_Genemark1.C_11_t10426	0	0	NA	NA	NA	NA
estExt_Genemark1.C_11_t10427	0	0	NA	NA	NA	NA
estExt_Genemark1.C_11_t10428	0	0	NA	NA	NA	NA
estExt_Genemark1.C_11_t10429	0	0	NA	NA	NA	NA
estExt_Genemark1.C_11_t10430	0	0	NA	NA	NA	NA
estExt_Genemark1.C_11_t10431	0	0	NA	NA	NA	NA
estExt_Genemark1.C_11_t10432	0	0	NA	NA	NA	NA
estExt_Genemark1.C_11_t10433	0	0	NA	NA	NA	NA
estExt_Genemark1.C_11_t10434	0	0	NA	NA	NA	NA
estExt_Genemark1.C_11_t10435	0	0	NA	NA	NA	NA
estExt_Genemark1.C_11_t10436	0	0	NA	NA	NA	NA
estExt_Genemark1.C_11_t10437	0	0	NA	NA	NA	NA
estExt_Genemark1.C_11_t10438	0	0	NA	NA	NA	NA
estExt_Genemark1.C_11_t10439	0	0	NA	NA	NA	NA
estExt_Genemark1.C_11_t10440	0	0	NA	NA	NA	NA
estExt_Genemark1.C_11_t10441	0	0	NA	NA	NA	NA
estExt_Genemark1.C_11_t10442	0	0	NA	NA	NA	NA
estExt_Genemark1.C_11_t10443	0	0	NA	NA	NA	NA
estExt_Genemark1.C_11_t10444	0	0	NA	NA	NA	NA
estExt_Genemark1.C_11_t10445	0	0	NA	NA	NA	NA
estExt_Genemark1.C_11_t10446	0	0	NA	NA	NA	NA
estExt_Genemark1.C_11_t10447	0	0	NA	NA	NA	NA
estExt_Genemark1.C_11_t10448	0	0	NA	NA	NA	NA
estExt_Genemark1.C_11_t10449	0	0	NA	NA	NA	NA
estExt_Genemark1.C_11_t10450	0	0	NA	NA	NA	NA
estExt_Genemark1.C_11_t10451	0	0	NA	NA	NA	NA
estExt_Genemark1.C_11_t10452	0	0	NA	NA	NA	NA
estExt_Genemark1.C_11_t10453	34.2796055654143	73.6465926080164	-1.1033	0.15426	0.40467	FALSE
estExt_Genemark1.C_11_t10454	0	0	NA	NA	NA	NA
estExt_Genemark1.C_11_t10455	0	0	NA	NA	NA	NA
estExt_Genemark1.C_11_t10456	0	0	NA	NA	NA	NA
estExt_Genemark1.C_11_t10457	0	0	NA	NA	NA	NA
estExt_Genemark1.C_11_t10458	0	0	NA	NA	NA	NA
estExt_Genemark1.C_11_t10459	0	0	NA	NA	NA	NA
estExt_Genemark1.C_11_t10460	0	0	NA	NA	NA	NA
estExt_Genemark1.C_11_t10461	0	0	NA	NA	NA	NA
estExt_Genemark1.C_11_t10462	0	0	NA	NA	NA	NA
estExt_Genemark1.C_11_t10463	0	0	NA	NA	NA	NA
estExt_Genemark1.C_11_t10464	0	0	NA	NA	NA	NA
estExt_Genemark1.C_11_t10465	0	0	NA	NA	NA	NA
estExt_Genemark1.C_11_t10466	0	0	NA	NA	NA	NA
estExt_Genemark1.C_11_t10467	0	0	NA	NA	NA	NA
estExt_Genemark1.C_11_t10468	0	0	NA	NA	NA	NA
estExt_Genemark1.C_11_t10469	0	0	NA	NA	NA	NA
estExt_Genemark1.C_11_t10470	0	0	NA	NA	NA	NA
estExt_Genemark1.C_11_t10471	0	0	NA	NA	NA	NA
estExt_Genemark1.C_11_t10472	0	0	NA	NA	NA	NA
estExt_Genemark1.C_11_t10473	0	0	NA	NA	NA	NA
estExt_Genemark1.C_11_t10474	0	0	NA	NA	NA	NA
estExt_Genemark1.C_11_t10476	0	0	NA	NA	NA	NA
estExt_Genemark1.C_11_t10477	0	0	NA	NA	NA	NA
estExt_Genemark1.C_11_t10478	0	0	NA	NA	NA	NA
estExt_Genemark1.C_11_t10479	0	0	NA	NA	NA	NA
estExt_Genemark1.C_11_t10481	0	0	NA	NA	NA	NA
estExt_Genemark1.C_11_t10482	0	0	NA	NA	NA	NA
estExt_Genemark1.C_11_t10483	0	0	NA	NA	NA	NA
estExt_Genemark1.C_11_t10484	0	0	NA	NA	NA	NA
estExt_Genemark1.C_11_t10485	0	0	NA	NA	NA	NA
estExt_Genemark1.C_11_t10486	0	0	NA	NA	NA	NA
estExt_Genemark1.C_11_t10487	0	0	NA	NA	NA	NA
estExt_Genemark1.C_11_t10488	0	0	NA	NA	NA	NA
estExt_Genemark1.C_11_t10489	0	0	NA	NA	NA	NA
estExt_Genemark1.C_11_t10490	0	0	NA	NA	NA	NA
estExt_Genemark1.C_11_t10491	0	0	NA	NA	NA	NA
estExt_Genemark1.C_11_t10492	0	0	NA	NA	NA	NA
estExt_Genemark1.C_11_t10493	0	0	NA	NA	NA	NA
estExt_Genemark1.C_11_t10494	0	0	NA	NA	NA	NA
estExt_Genemark1.C_11_t10495	646.166844260776	1793.67532523813	-1.4729	0.014819	0.075291	FALSE
estExt_Genemark1.C_11_t10496	0	0	NA	NA	NA	NA
estExt_Genemark1.C_11_t10497	0	0	NA	NA	NA	NA
estExt_Genemark1.C_11_t10498	1178.62401822787	345.404508994996	1.7707	0.0047788	0.031863	TRUE
estExt_Genemark1.C_11_t10499	0	0	NA	NA	NA	NA
estExt_Genemark1.C_11_t10500	0	0	NA	NA	NA	NA
estExt_Genemark1.C_11_t20001	0	0	NA	NA	NA	NA
estExt_Genemark1.C_11_t20003	0	0	NA	NA	NA	NA
estExt_Genemark1.C_11_t20004	0	0	NA	NA	NA	NA
estExt_Genemark1.C_11_t20005	87.6754286371761	92.944200146053	-0.084192	0.92875	1	FALSE
estExt_Genemark1.C_11_t20006	0	0	NA	NA	NA	NA
estExt_Genemark1.C_11_t20007	0	0	NA	NA	NA	NA
estExt_Genemark1.C_11_t20008	0	0	NA	NA	NA	NA
estExt_Genemark1.C_11_t20009	0	0	NA	NA	NA	NA
estExt_Genemark1.C_11_t20010	0	0	NA	NA	NA	NA
estExt_Genemark1.C_11_t20012	0	0	NA	NA	NA	NA
estExt_Genemark1.C_11_t20013	0	0	NA	NA	NA	NA
estExt_Genemark1.C_11_t20014	1237.79139630274	511.884117622894	1.2739	0.037426	0.14642	FALSE
estExt_Genemark1.C_11_t20015	0	0	NA	NA	NA	NA
estExt_Genemark1.C_11_t20016	68.2352462658003	57.3048040564857	0.25186	0.71401	0.97335	FALSE
estExt_Genemark1.C_11_t20017	0	0	NA	NA	NA	NA
estExt_Genemark1.C_11_t20018	0	0	NA	NA	NA	NA
estExt_Genemark1.C_11_t20019	0	0	NA	NA	NA	NA
estExt_Genemark1.C_11_t20020	55.1744817995542	86.3357905261576	-0.64596	0.35769	0.67028	FALSE
estExt_Genemark1.C_11_t20021	0	0	NA	NA	NA	NA
estExt_Genemark1.C_11_t20022	0	0	NA	NA	NA	NA
estExt_Genemark1.C_11_t20023	0	0	NA	NA	NA	NA
estExt_Genemark1.C_11_t20024	0	0	NA	NA	NA	NA
estExt_Genemark1.C_11_t20025	0	0	NA	NA	NA	NA
estExt_Genemark1.C_11_t20026	0	0	NA	NA	NA	NA
estExt_Genemark1.C_11_t20027	0	0	NA	NA	NA	NA
estExt_Genemark1.C_11_t20028	0	0	NA	NA	NA	NA
estExt_Genemark1.C_11_t20029	0	0	NA	NA	NA	NA
estExt_Genemark1.C_11_t20030	0	0	NA	NA	NA	NA
estExt_Genemark1.C_11_t20031	0	0	NA	NA	NA	NA
estExt_Genemark1.C_11_t20032	3.87183823102375	7.03730612432515	-0.862	0.67691	0.95499	FALSE
estExt_Genemark1.C_11_t20033	0	0	NA	NA	NA	NA
estExt_Genemark1.C_11_t20034	0	0	NA	NA	NA	NA
estExt_Genemark1.C_11_t20035	75.6612539225457	62.1185414592602	0.28453	0.71382	0.97335	FALSE
estExt_Genemark1.C_11_t20037	0	0	NA	NA	NA	NA
estExt_Genemark1.C_11_t20038	0	0	NA	NA	NA	NA
estExt_Genemark1.C_11_t20039	5227.62983475056	294.372662871111	4.1504	2.9468e-07	7.6192e-06	TRUE
estExt_Genemark1.C_11_t20040	5.32338406392477	10.5341553958229	-0.98466	0.5438	0.84643	FALSE
estExt_Genemark1.C_11_t20041	0	0	NA	NA	NA	NA
estExt_Genemark1.C_11_t20042	0	0	NA	NA	NA	NA
estExt_Genemark1.C_11_t20043	0	0.645984756687041	-Inf	1	1	FALSE
estExt_Genemark1.C_11_t20044	6.37312184540353	21.7641327841382	-1.7719	0.121	0.34212	FALSE
estExt_Genemark1.C_120005	0	0	NA	NA	NA	NA
estExt_Genemark1.C_120020	0	0	NA	NA	NA	NA
estExt_Genemark1.C_120021	0	0	NA	NA	NA	NA
estExt_Genemark1.C_120022	0	0	NA	NA	NA	NA
estExt_Genemark1.C_120023	0	0	NA	NA	NA	NA
estExt_Genemark1.C_120024	0	0	NA	NA	NA	NA
estExt_Genemark1.C_120025	0	0	NA	NA	NA	NA
estExt_Genemark1.C_120026	0	0	NA	NA	NA	NA
estExt_Genemark1.C_120027	0	0	NA	NA	NA	NA
estExt_Genemark1.C_120028	0	0	NA	NA	NA	NA
estExt_Genemark1.C_120029	0	0	NA	NA	NA	NA
estExt_Genemark1.C_120030	0	0	NA	NA	NA	NA
estExt_Genemark1.C_120031	0	0	NA	NA	NA	NA
estExt_Genemark1.C_120032	0	0	NA	NA	NA	NA
estExt_Genemark1.C_120033	0	0	NA	NA	NA	NA
estExt_Genemark1.C_120034	0	0	NA	NA	NA	NA
estExt_Genemark1.C_120035	0	0	NA	NA	NA	NA
estExt_Genemark1.C_120036	0	0	NA	NA	NA	NA
estExt_Genemark1.C_120037	0	0	NA	NA	NA	NA
estExt_Genemark1.C_120038	551.644938600106	142.944772590151	1.9483	0.002502	0.019378	TRUE
estExt_Genemark1.C_120039	0	0	NA	NA	NA	NA
estExt_Genemark1.C_120040	0	0	NA	NA	NA	NA
estExt_Genemark1.C_120041	0	0	NA	NA	NA	NA
estExt_Genemark1.C_120042	0	0	NA	NA	NA	NA
estExt_Genemark1.C_120043	29.601003201683	50454.0935130167	-10.735	9.1013e-37	2.1179e-33	TRUE
estExt_Genemark1.C_120044	0	0	NA	NA	NA	NA
estExt_Genemark1.C_120046	0	0	NA	NA	NA	NA
estExt_Genemark1.C_120047	0	0	NA	NA	NA	NA
estExt_Genemark1.C_120048	0	0	NA	NA	NA	NA
estExt_Genemark1.C_120049	0	0	NA	NA	NA	NA
estExt_Genemark1.C_120050	0	0	NA	NA	NA	NA
estExt_Genemark1.C_120051	0	0	NA	NA	NA	NA
estExt_Genemark1.C_120052	0	0	NA	NA	NA	NA
estExt_Genemark1.C_120053	10.0829776439132	6.4100103310651	0.65352	0.67636	0.95499	FALSE
estExt_Genemark1.C_120054	0	0	NA	NA	NA	NA
estExt_Genemark1.C_120055	0	0	NA	NA	NA	NA
estExt_Genemark1.C_120056	0	0	NA	NA	NA	NA
estExt_Genemark1.C_120057	0	0	NA	NA	NA	NA
estExt_Genemark1.C_120058	0	0	NA	NA	NA	NA
estExt_Genemark1.C_120059	0	0	NA	NA	NA	NA
estExt_Genemark1.C_120061	0	0	NA	NA	NA	NA
estExt_Genemark1.C_120062	0	0	NA	NA	NA	NA
estExt_Genemark1.C_120063	0	0	NA	NA	NA	NA
estExt_Genemark1.C_120064	13.3068861448804	2.89447209614036	2.2008	0.23843	0.53357	FALSE
estExt_Genemark1.C_120065	0	0	NA	NA	NA	NA
estExt_Genemark1.C_120066	0	0	NA	NA	NA	NA
estExt_Genemark1.C_120067	0	0	NA	NA	NA	NA
estExt_Genemark1.C_120068	0	0	NA	NA	NA	NA
estExt_Genemark1.C_120069	0	0	NA	NA	NA	NA
estExt_Genemark1.C_120070	0	0	NA	NA	NA	NA
estExt_Genemark1.C_120071	0	0	NA	NA	NA	NA
estExt_Genemark1.C_120072	0	0	NA	NA	NA	NA
estExt_Genemark1.C_120073	2145.66434033621	1299.4518974087	0.72352	0.23585	0.53357	FALSE
estExt_Genemark1.C_120074	115.504069170793	330.970476095539	-1.5188	0.018127	0.088061	FALSE
estExt_Genemark1.C_120075	22.3432740371778	243.758203597095	-3.4475	1.7054e-06	3.7089e-05	TRUE
estExt_Genemark1.C_120076	22.9880557373713	1439.64209926434	-5.9687	3.0901e-16	3.9948e-14	TRUE
estExt_Genemark1.C_120077	0	0	NA	NA	NA	NA
estExt_Genemark1.C_120078	0	0	NA	NA	NA	NA
estExt_Genemark1.C_120080	0	0	NA	NA	NA	NA
estExt_Genemark1.C_120081	0	0	NA	NA	NA	NA
estExt_Genemark1.C_120082	0	0	NA	NA	NA	NA
estExt_Genemark1.C_120083	30.4077673343905	12.453420702457	1.2879	0.17414	0.43964	FALSE
estExt_Genemark1.C_120084	34.03348388678	17.2733877597072	0.9784	0.4442	0.75528	FALSE
estExt_Genemark1.C_120085	57.5074869216937	52.0746294582328	0.14317	0.83253	1	FALSE
estExt_Genemark1.C_120086	0	0	NA	NA	NA	NA
estExt_Genemark1.C_120087	0	0	NA	NA	NA	NA
estExt_Genemark1.C_120088	21.6143530908643	8.96903073991061	1.269	0.24634	0.54232	FALSE
estExt_Genemark1.C_120089	5.80618333160409	1.59627292829061	1.8629	0.54344	0.84643	FALSE
estExt_Genemark1.C_120090	13.6308510099086	20.4659336162884	-0.58635	0.61914	0.91143	FALSE
estExt_Genemark1.C_120092	486.848242215277	403.293950917803	0.27164	0.64052	0.92982	FALSE
estExt_Genemark1.C_120093	0	0	NA	NA	NA	NA
estExt_Genemark1.C_120094	0	0	NA	NA	NA	NA
estExt_Genemark1.C_120095	0	0	NA	NA	NA	NA
estExt_Genemark1.C_120096	76.5490092715103	307.192683533241	-2.0047	0.0020637	0.016559	TRUE
estExt_Genemark1.C_120097	0	0	NA	NA	NA	NA
estExt_Genemark1.C_120098	0	0	NA	NA	NA	NA
estExt_Genemark1.C_120099	0	0	NA	NA	NA	NA
estExt_Genemark1.C_120100	0	0	NA	NA	NA	NA
estExt_Genemark1.C_120101	0	0	NA	NA	NA	NA
estExt_Genemark1.C_120102	134.380461058232	1076.83717838322	-3.0024	2.3903e-06	4.9594e-05	TRUE
estExt_Genemark1.C_120103	0	0	NA	NA	NA	NA
estExt_Genemark1.C_120108	0	0	NA	NA	NA	NA
estExt_Genemark1.C_120109	0	0	NA	NA	NA	NA
estExt_Genemark1.C_120110	0	0	NA	NA	NA	NA
estExt_Genemark1.C_120111	0	0	NA	NA	NA	NA
estExt_Genemark1.C_120112	0	0	NA	NA	NA	NA
estExt_Genemark1.C_120113	0	0	NA	NA	NA	NA
estExt_Genemark1.C_120114	0.725772916450512	0.639755102211377	0.182	1	1	FALSE
estExt_Genemark1.C_120115	0	0	NA	NA	NA	NA
estExt_Genemark1.C_120116	0	0	NA	NA	NA	NA
estExt_Genemark1.C_120117	0	0	NA	NA	NA	NA
estExt_Genemark1.C_120118	93.6467424311574	130.491351887694	-0.47865	0.48242	0.78797	FALSE
estExt_Genemark1.C_120119	0	0	NA	NA	NA	NA
estExt_Genemark1.C_120120	0	0	NA	NA	NA	NA
estExt_Genemark1.C_120121	0	0	NA	NA	NA	NA
estExt_Genemark1.C_120122	0	0	NA	NA	NA	NA
estExt_Genemark1.C_120123	0	0	NA	NA	NA	NA
estExt_Genemark1.C_120124	0	0	NA	NA	NA	NA
estExt_Genemark1.C_120125	0	0	NA	NA	NA	NA
estExt_Genemark1.C_120126	0	0	NA	NA	NA	NA
estExt_Genemark1.C_120127	0	0	NA	NA	NA	NA
estExt_Genemark1.C_120128	143.164431212169	201.883227501781	-0.49585	0.46973	0.77903	FALSE
estExt_Genemark1.C_120129	1161.37374672529	1891.5257579497	-0.70372	0.23324	0.53106	FALSE
estExt_Genemark1.C_120130	73.3188047108169	310.8773720934	-2.0841	0.001552	0.013476	TRUE
estExt_Genemark1.C_120131	1.45154583290102	125.7336813752	-6.4366	1.3385e-09	5.4643e-08	TRUE
estExt_Genemark1.C_120132	196.572846403383	894.364223928163	-2.1858	0.00042682	0.0048214	TRUE
estExt_Genemark1.C_120133	0	0	NA	NA	NA	NA
estExt_Genemark1.C_120134	1943.47791577218	1159.03974522697	0.74571	0.21309	0.50086	FALSE
estExt_Genemark1.C_120135	0	0	NA	NA	NA	NA
estExt_Genemark1.C_120136	0	0	NA	NA	NA	NA
estExt_Genemark1.C_120137	125.509203628312	212.479679442361	-0.75953	0.23911	0.53357	FALSE
estExt_Genemark1.C_120138	0	0	NA	NA	NA	NA
estExt_Genemark1.C_120139	0	9.90685960256285	-Inf	0.037632	0.14644	FALSE
estExt_Genemark1.C_120140	0	0	NA	NA	NA	NA
estExt_Genemark1.C_120141	0	0	NA	NA	NA	NA
estExt_Genemark1.C_120142	0	0	NA	NA	NA	NA
estExt_Genemark1.C_120143	0	0	NA	NA	NA	NA
estExt_Genemark1.C_120168	5.08041041515358	2.56525006332117	0.98585	0.69219	0.95971	FALSE
estExt_Genemark1.C_120177	0	0	NA	NA	NA	NA
estExt_Genemark1.C_120178	0	0	NA	NA	NA	NA
estExt_Genemark1.C_120179	0	0	NA	NA	NA	NA
estExt_Genemark1.C_120180	0	0	NA	NA	NA	NA
estExt_Genemark1.C_120181	0	0	NA	NA	NA	NA
estExt_Genemark1.C_120182	0	0	NA	NA	NA	NA
estExt_Genemark1.C_120183	0	0	NA	NA	NA	NA
estExt_Genemark1.C_120184	0	0	NA	NA	NA	NA
estExt_Genemark1.C_120185	69.8456265013524	194.758706214797	-1.4794	0.031159	0.12971	FALSE
estExt_Genemark1.C_120186	0	0	NA	NA	NA	NA
estExt_Genemark1.C_120187	0	0	NA	NA	NA	NA
estExt_Genemark1.C_120188	0	0	NA	NA	NA	NA
estExt_Genemark1.C_120189	0	0	NA	NA	NA	NA
estExt_Genemark1.C_120190	0	0	NA	NA	NA	NA
estExt_Genemark1.C_120191	0	0	NA	NA	NA	NA
estExt_Genemark1.C_120192	0	0	NA	NA	NA	NA
estExt_Genemark1.C_120193	0	0	NA	NA	NA	NA
estExt_Genemark1.C_120194	0	0	NA	NA	NA	NA
estExt_Genemark1.C_120195	0	0	NA	NA	NA	NA
estExt_Genemark1.C_120196	0	0	NA	NA	NA	NA
estExt_Genemark1.C_120197	0	0	NA	NA	NA	NA
estExt_Genemark1.C_120198	0	0	NA	NA	NA	NA
estExt_Genemark1.C_120199	0	0	NA	NA	NA	NA
estExt_Genemark1.C_120200	0	0	NA	NA	NA	NA
estExt_Genemark1.C_120201	0	0	NA	NA	NA	NA
estExt_Genemark1.C_120202	0	0	NA	NA	NA	NA
estExt_Genemark1.C_120203	0	0	NA	NA	NA	NA
estExt_Genemark1.C_120204	0	0	NA	NA	NA	NA
estExt_Genemark1.C_120205	0	0	NA	NA	NA	NA
estExt_Genemark1.C_120206	0	0	NA	NA	NA	NA
estExt_Genemark1.C_120207	25.2463657029799	18.2236759313108	0.47026	0.63119	0.9213	FALSE
estExt_Genemark1.C_120208	0	0	NA	NA	NA	NA
estExt_Genemark1.C_120209	0	0	NA	NA	NA	NA
estExt_Genemark1.C_120211	0	0	NA	NA	NA	NA
estExt_Genemark1.C_120212	0	0	NA	NA	NA	NA
estExt_Genemark1.C_120213	0	0	NA	NA	NA	NA
estExt_Genemark1.C_120214	0	0	NA	NA	NA	NA
estExt_Genemark1.C_120215	0	0	NA	NA	NA	NA
estExt_Genemark1.C_120216	0	0	NA	NA	NA	NA
estExt_Genemark1.C_120217	62.3543677776653	65.8387086374909	-0.078445	0.89632	1	FALSE
estExt_Genemark1.C_120218	0	0	NA	NA	NA	NA
estExt_Genemark1.C_120219	0	0	NA	NA	NA	NA
estExt_Genemark1.C_120220	430.026461381996	141.025507283517	1.6085	0.077992	0.25041	FALSE
estExt_Genemark1.C_120221	0	0	NA	NA	NA	NA
estExt_Genemark1.C_120222	0	0	NA	NA	NA	NA
estExt_Genemark1.C_120223	0	0	NA	NA	NA	NA
estExt_Genemark1.C_120224	0	0	NA	NA	NA	NA
estExt_Genemark1.C_120225	0.806764132707575	2.87578313271337	-1.8337	0.69865	0.96599	FALSE
estExt_Genemark1.C_120226	0	0	NA	NA	NA	NA
estExt_Genemark1.C_120227	6100.14510316837	238.932006885369	4.6742	2.9705e-12	2.033e-10	TRUE
estExt_Genemark1.C_120228	0	0	NA	NA	NA	NA
estExt_Genemark1.C_120229	0	0	NA	NA	NA	NA
estExt_Genemark1.C_120230	230.26662527582	31.7021406590793	2.8607	0.00086479	0.0081473	TRUE
estExt_Genemark1.C_120231	0	0	NA	NA	NA	NA
estExt_Genemark1.C_120232	0	0.956517826079234	-Inf	0.94712	1	FALSE
estExt_Genemark1.C_120233	0	0	NA	NA	NA	NA
estExt_Genemark1.C_120234	107.763540738608	263.74730278193	-1.2913	0.045187	0.16851	FALSE
estExt_Genemark1.C_120235	0	0	NA	NA	NA	NA
estExt_Genemark1.C_120236	0	0	NA	NA	NA	NA
estExt_Genemark1.C_120237	0	0	NA	NA	NA	NA
estExt_Genemark1.C_120239	3352.08637635924	511.051243231937	2.7135	1.9865e-05	0.00032453	TRUE
estExt_Genemark1.C_120241	88.3202103373696	498.229323261025	-2.496	0.00011787	0.0015946	TRUE
estExt_Genemark1.C_120243	175.188874841838	441.511056379643	-1.3335	0.035011	0.13892	FALSE
estExt_Genemark1.C_120246	109.85672024184	188.706217225756	-0.78052	0.48232	0.78797	FALSE
estExt_Genemark1.C_120247	0	0	NA	NA	NA	NA
estExt_Genemark1.C_120248	0	0	NA	NA	NA	NA
estExt_Genemark1.C_120249	82.9999743033078	94.6214585825272	-0.18906	0.79231	1	FALSE
estExt_Genemark1.C_120250	0	0	NA	NA	NA	NA
estExt_Genemark1.C_120251	0	0	NA	NA	NA	NA
estExt_Genemark1.C_120252	0	0	NA	NA	NA	NA
estExt_Genemark1.C_120253	0	0	NA	NA	NA	NA
estExt_Genemark1.C_120254	0	0	NA	NA	NA	NA
estExt_Genemark1.C_120256	0	0	NA	NA	NA	NA
estExt_Genemark1.C_120257	272.127924870768	84.5411183090368	1.6866	0.0089647	0.051255	FALSE
estExt_Genemark1.C_120258	0	0	NA	NA	NA	NA
estExt_Genemark1.C_120259	0	0	NA	NA	NA	NA
estExt_Genemark1.C_120260	0	0	NA	NA	NA	NA
estExt_Genemark1.C_120261	0	0	NA	NA	NA	NA
estExt_Genemark1.C_120262	0	0	NA	NA	NA	NA
estExt_Genemark1.C_120263	0	0	NA	NA	NA	NA
estExt_Genemark1.C_120264	98.5588743540707	94.2059710414397	0.065167	0.88499	1	FALSE
estExt_Genemark1.C_120265	0	0	NA	NA	NA	NA
estExt_Genemark1.C_120266	56731.0283427451	10249.549844234	2.4686	7.5413e-05	0.0010766	TRUE
estExt_Genemark1.C_120267	0	0	NA	NA	NA	NA
estExt_Genemark1.C_120268	0	0	NA	NA	NA	NA
estExt_Genemark1.C_120269	0	0	NA	NA	NA	NA
estExt_Genemark1.C_120270	0	0	NA	NA	NA	NA
estExt_Genemark1.C_120271	0	0	NA	NA	NA	NA
estExt_Genemark1.C_120272	0	0	NA	NA	NA	NA
estExt_Genemark1.C_120273	0	0	NA	NA	NA	NA
estExt_Genemark1.C_120274	0	0	NA	NA	NA	NA
estExt_Genemark1.C_120275	0	0	NA	NA	NA	NA
estExt_Genemark1.C_120276	0	0	NA	NA	NA	NA
estExt_Genemark1.C_120277	0	0	NA	NA	NA	NA
estExt_Genemark1.C_120278	0	0	NA	NA	NA	NA
estExt_Genemark1.C_120279	0	0	NA	NA	NA	NA
estExt_Genemark1.C_120280	0	0	NA	NA	NA	NA
estExt_Genemark1.C_120281	0	0	NA	NA	NA	NA
estExt_Genemark1.C_120282	0	0	NA	NA	NA	NA
estExt_Genemark1.C_120283	0	0	NA	NA	NA	NA
estExt_Genemark1.C_120284	0	0	NA	NA	NA	NA
estExt_Genemark1.C_120285	0	0	NA	NA	NA	NA
estExt_Genemark1.C_120286	0	0	NA	NA	NA	NA
estExt_Genemark1.C_120287	0	0	NA	NA	NA	NA
estExt_Genemark1.C_120288	0	0	NA	NA	NA	NA
estExt_Genemark1.C_120289	166.88770395558	1241.44017963142	-2.8951	4.4316e-06	8.3841e-05	TRUE
estExt_Genemark1.C_120290	0	0	NA	NA	NA	NA
estExt_Genemark1.C_120291	0	0	NA	NA	NA	NA
estExt_Genemark1.C_120292	0	0	NA	NA	NA	NA
estExt_Genemark1.C_120293	0	0	NA	NA	NA	NA
estExt_Genemark1.C_120294	287.310201109013	168.149687755506	0.77286	0.22617	0.51954	FALSE
estExt_Genemark1.C_120295	0	0	NA	NA	NA	NA
estExt_Genemark1.C_120296	0	0	NA	NA	NA	NA
estExt_Genemark1.C_120297	0	0	NA	NA	NA	NA
estExt_Genemark1.C_120298	1117.08900670236	882.451833510698	0.34015	0.58848	0.89096	FALSE
estExt_Genemark1.C_120299	189.477099671392	36.4348925536702	2.3786	0.00076864	0.0074838	TRUE
estExt_Genemark1.C_120300	0	0	NA	NA	NA	NA
estExt_Genemark1.C_120303	12.6621044446869	55.5091821849739	-2.1322	0.017256	0.084895	FALSE
estExt_Genemark1.C_120304	0	0	NA	NA	NA	NA
estExt_Genemark1.C_120305	0	0	NA	NA	NA	NA
estExt_Genemark1.C_120306	0	0	NA	NA	NA	NA
estExt_Genemark1.C_120307	0	0	NA	NA	NA	NA
estExt_Genemark1.C_120308	0	0	NA	NA	NA	NA
estExt_Genemark1.C_120309	0	0	NA	NA	NA	NA
estExt_Genemark1.C_120310	34.3574487518083	22.7580285370714	0.59425	0.4785	0.78524	FALSE
estExt_Genemark1.C_120311	271.741856968661	97.2053976092754	1.4831	0.023474	0.10586	FALSE
estExt_Genemark1.C_120312	117.678239890281	86.0003388388628	0.45243	0.49159	0.79772	FALSE
estExt_Genemark1.C_120313	0	0	NA	NA	NA	NA
estExt_Genemark1.C_120314	0	0	NA	NA	NA	NA
estExt_Genemark1.C_120316	0	0	NA	NA	NA	NA
estExt_Genemark1.C_120317	0	0	NA	NA	NA	NA
estExt_Genemark1.C_120318	0	0	NA	NA	NA	NA
estExt_Genemark1.C_120319	0	0	NA	NA	NA	NA
estExt_Genemark1.C_120320	0	0	NA	NA	NA	NA
estExt_Genemark1.C_120321	0	0	NA	NA	NA	NA
estExt_Genemark1.C_120323	3523.5702585528	793.47455568499	2.1508	0.056136	0.19762	FALSE
estExt_Genemark1.C_120324	0	0	NA	NA	NA	NA
estExt_Genemark1.C_120325	0	0	NA	NA	NA	NA
estExt_Genemark1.C_120326	518.440255055075	383.418884822312	0.43526	0.59176	0.89418	FALSE
estExt_Genemark1.C_120327	0	0	NA	NA	NA	NA
estExt_Genemark1.C_120328	0	0	NA	NA	NA	NA
estExt_Genemark1.C_120329	0	0	NA	NA	NA	NA
estExt_Genemark1.C_120330	0	0	NA	NA	NA	NA
estExt_Genemark1.C_120331	0	0	NA	NA	NA	NA
estExt_Genemark1.C_120332	0	0	NA	NA	NA	NA
estExt_Genemark1.C_120333	210.754895777776	596.691211765603	-1.5014	0.016952	0.08393	FALSE
estExt_Genemark1.C_120334	16.1321346242884	71.1124908170735	-2.1402	0.0093424	0.052639	FALSE
estExt_Genemark1.C_120335	0	0	NA	NA	NA	NA
estExt_Genemark1.C_120336	0	0	NA	NA	NA	NA
estExt_Genemark1.C_120337	0	0	NA	NA	NA	NA
estExt_Genemark1.C_120338	0	0	NA	NA	NA	NA
estExt_Genemark1.C_120339	0	0	NA	NA	NA	NA
estExt_Genemark1.C_120340	0	0	NA	NA	NA	NA
estExt_Genemark1.C_120341	0	0	NA	NA	NA	NA
estExt_Genemark1.C_120342	0	0	NA	NA	NA	NA
estExt_Genemark1.C_120343	0	0	NA	NA	NA	NA
estExt_Genemark1.C_120344	0	0	NA	NA	NA	NA
estExt_Genemark1.C_120345	0	0	NA	NA	NA	NA
estExt_Genemark1.C_120346	285.995453469721	316.373522525324	-0.14564	0.87321	1	FALSE
estExt_Genemark1.C_120347	0	0	NA	NA	NA	NA
estExt_Genemark1.C_120348	0	0	NA	NA	NA	NA
estExt_Genemark1.C_120349	0	0	NA	NA	NA	NA
estExt_Genemark1.C_120350	0	0	NA	NA	NA	NA
estExt_Genemark1.C_120351	0	0	NA	NA	NA	NA
estExt_Genemark1.C_120352	0	0	NA	NA	NA	NA
estExt_Genemark1.C_120353	0	0	NA	NA	NA	NA
estExt_Genemark1.C_120354	0	0	NA	NA	NA	NA
estExt_Genemark1.C_120355	0	0	NA	NA	NA	NA
estExt_Genemark1.C_120356	0	0	NA	NA	NA	NA
estExt_Genemark1.C_120357	0	0	NA	NA	NA	NA
estExt_Genemark1.C_120358	0	0	NA	NA	NA	NA
estExt_Genemark1.C_120359	0	0	NA	NA	NA	NA
estExt_Genemark1.C_120360	0	0	NA	NA	NA	NA
estExt_Genemark1.C_120361	0	0	NA	NA	NA	NA
estExt_Genemark1.C_120362	0	0	NA	NA	NA	NA
estExt_Genemark1.C_120363	0	0	NA	NA	NA	NA
estExt_Genemark1.C_120364	0	0	NA	NA	NA	NA
estExt_Genemark1.C_120365	0	0	NA	NA	NA	NA
estExt_Genemark1.C_120366	0	0	NA	NA	NA	NA
estExt_Genemark1.C_120367	0	0	NA	NA	NA	NA
estExt_Genemark1.C_120368	0	0	NA	NA	NA	NA
estExt_Genemark1.C_120369	0	0	NA	NA	NA	NA
estExt_Genemark1.C_120370	0	0	NA	NA	NA	NA
estExt_Genemark1.C_120371	0	0	NA	NA	NA	NA
estExt_Genemark1.C_120372	0	0	NA	NA	NA	NA
estExt_Genemark1.C_120373	0	0	NA	NA	NA	NA
estExt_Genemark1.C_120374	0	0	NA	NA	NA	NA
estExt_Genemark1.C_120375	0	0	NA	NA	NA	NA
estExt_Genemark1.C_120376	0	1.28573985889842	-Inf	0.85124	1	FALSE
estExt_Genemark1.C_120377	0	0	NA	NA	NA	NA
estExt_Genemark1.C_120378	147.3791224874	45.677078436119	1.69	0.17945	0.44853	FALSE
estExt_Genemark1.C_120379	0	0	NA	NA	NA	NA
estExt_Genemark1.C_120380	0	0	NA	NA	NA	NA
estExt_Genemark1.C_120381	0	0	NA	NA	NA	NA
estExt_Genemark1.C_120382	0	0	NA	NA	NA	NA
estExt_Genemark1.C_120384	0	0	NA	NA	NA	NA
estExt_Genemark1.C_120385	0	0	NA	NA	NA	NA
estExt_Genemark1.C_120386	0	0	NA	NA	NA	NA
estExt_Genemark1.C_120387	0	0	NA	NA	NA	NA
estExt_Genemark1.C_120388	0	0	NA	NA	NA	NA
estExt_Genemark1.C_120389	0	0	NA	NA	NA	NA
estExt_Genemark1.C_120390	0	0	NA	NA	NA	NA
estExt_Genemark1.C_120391	0	0	NA	NA	NA	NA
estExt_Genemark1.C_120392	0	0	NA	NA	NA	NA
estExt_Genemark1.C_120393	0	0	NA	NA	NA	NA
estExt_Genemark1.C_120394	0	0	NA	NA	NA	NA
estExt_Genemark1.C_120395	0	0	NA	NA	NA	NA
estExt_Genemark1.C_120396	0	0	NA	NA	NA	NA
estExt_Genemark1.C_120397	0	0	NA	NA	NA	NA
estExt_Genemark1.C_120398	0	0	NA	NA	NA	NA
estExt_Genemark1.C_120399	0	0	NA	NA	NA	NA
estExt_Genemark1.C_120400	0	0	NA	NA	NA	NA
estExt_Genemark1.C_120401	0	0	NA	NA	NA	NA
estExt_Genemark1.C_120402	0	0	NA	NA	NA	NA
estExt_Genemark1.C_120403	0	0	NA	NA	NA	NA
estExt_Genemark1.C_120404	0	0	NA	NA	NA	NA
estExt_Genemark1.C_120405	0	0	NA	NA	NA	NA
estExt_Genemark1.C_120406	49.287307251693	88.6714930282702	-0.84725	0.2267	0.52025	FALSE
estExt_Genemark1.C_120407	0	0	NA	NA	NA	NA
estExt_Genemark1.C_120408	0	0	NA	NA	NA	NA
estExt_Genemark1.C_120409	0	0	NA	NA	NA	NA
estExt_Genemark1.C_120411	63.4725046559489	53.4164362074122	0.24885	0.70076	0.96775	FALSE
estExt_Genemark1.C_120412	10.4037944790784	23.670938781821	-1.186	0.29636	0.59826	FALSE
estExt_Genemark1.C_120413	0	0	NA	NA	NA	NA
estExt_Genemark1.C_120414	0	0	NA	NA	NA	NA
estExt_Genemark1.C_120415	0	0	NA	NA	NA	NA
estExt_Genemark1.C_120416	0	0	NA	NA	NA	NA
estExt_Genemark1.C_120417	921.640593236988	711.161336443198	0.37403	0.54845	0.85311	FALSE
estExt_Genemark1.C_120418	0	0	NA	NA	NA	NA
estExt_Genemark1.C_120419	0	0	NA	NA	NA	NA
estExt_Genemark1.C_120420	0	0	NA	NA	NA	NA
estExt_Genemark1.C_120421	0	0	NA	NA	NA	NA
estExt_Genemark1.C_120422	0	0	NA	NA	NA	NA
estExt_Genemark1.C_120423	0	0	NA	NA	NA	NA
estExt_Genemark1.C_120424	0	0	NA	NA	NA	NA
estExt_Genemark1.C_120425	0	0	NA	NA	NA	NA
estExt_Genemark1.C_120426	0	0	NA	NA	NA	NA
estExt_Genemark1.C_120429	27.6666581011026	79.3670106010648	-1.5204	0.048257	0.17768	FALSE
estExt_Genemark1.C_120430	7.41971159701924	31.6460737687984	-2.0926	0.051224	0.18538	FALSE
estExt_Genemark1.C_120431	1332.29756181409	166.615711371972	2.9993	2.9429e-06	5.8674e-05	TRUE
estExt_Genemark1.C_120432	0.806764132707575	0.322992378343521	1.3206	1	1	FALSE
estExt_Genemark1.C_120433	10.7277593441066	141.690181003631	-3.7233	3.3292e-06	6.5101e-05	TRUE
estExt_Genemark1.C_120434	0	0	NA	NA	NA	NA
estExt_Genemark1.C_120435	0	0	NA	NA	NA	NA
estExt_Genemark1.C_120436	0	0	NA	NA	NA	NA
estExt_Genemark1.C_120437	0	0	NA	NA	NA	NA
estExt_Genemark1.C_120438	0	0	NA	NA	NA	NA
estExt_Genemark1.C_1220001	0	0	NA	NA	NA	NA
estExt_Genemark1.C_1230001	0	0	NA	NA	NA	NA
estExt_Genemark1.C_1230002	1.45154583290102	0	Inf	0.60427	0.89721	FALSE
estExt_Genemark1.C_1260004	8.14548451346975	0	Inf	0.033661	0.13614	FALSE
estExt_Genemark1.C_1270002	0	0	NA	NA	NA	NA
estExt_Genemark1.C_1280002	0	0	NA	NA	NA	NA
estExt_Genemark1.C_1300001	0.806764132707575	0	Inf	0.89273	1	FALSE
estExt_Genemark1.C_1300003	0	0	NA	NA	NA	NA
estExt_Genemark1.C_130004	0	0	NA	NA	NA	NA
estExt_Genemark1.C_130006	0	0	NA	NA	NA	NA
estExt_Genemark1.C_130011	0	0	NA	NA	NA	NA
estExt_Genemark1.C_130020	0	0	NA	NA	NA	NA
estExt_Genemark1.C_130022	41.0576834921031	24.2421676848	0.76013	0.38861	0.70045	FALSE
estExt_Genemark1.C_130023	0	0	NA	NA	NA	NA
estExt_Genemark1.C_130024	0	0	NA	NA	NA	NA
estExt_Genemark1.C_130025	0	0	NA	NA	NA	NA
estExt_Genemark1.C_130026	0	0	NA	NA	NA	NA
estExt_Genemark1.C_130027	0	0	NA	NA	NA	NA
estExt_Genemark1.C_130028	0	0	NA	NA	NA	NA
estExt_Genemark1.C_130029	0	0	NA	NA	NA	NA
estExt_Genemark1.C_130030	0	0	NA	NA	NA	NA
estExt_Genemark1.C_130031	0	0	NA	NA	NA	NA
estExt_Genemark1.C_130032	0	0	NA	NA	NA	NA
estExt_Genemark1.C_130033	0	0	NA	NA	NA	NA
estExt_Genemark1.C_130034	0	0	NA	NA	NA	NA
estExt_Genemark1.C_130035	4535.57845409194	203.056833580118	4.4813	2.412e-11	1.477e-09	TRUE
estExt_Genemark1.C_130036	0	0	NA	NA	NA	NA
estExt_Genemark1.C_130037	0	0	NA	NA	NA	NA
estExt_Genemark1.C_130038	0	0	NA	NA	NA	NA
estExt_Genemark1.C_130039	0	0	NA	NA	NA	NA
estExt_Genemark1.C_130040	0	0	NA	NA	NA	NA
estExt_Genemark1.C_130041	0	0	NA	NA	NA	NA
estExt_Genemark1.C_130042	0	0	NA	NA	NA	NA
estExt_Genemark1.C_130043	0	0	NA	NA	NA	NA
estExt_Genemark1.C_130044	0	0	NA	NA	NA	NA
estExt_Genemark1.C_130045	0	0	NA	NA	NA	NA
estExt_Genemark1.C_130046	0	0	NA	NA	NA	NA
estExt_Genemark1.C_130047	0	0	NA	NA	NA	NA
estExt_Genemark1.C_130048	0	0	NA	NA	NA	NA
estExt_Genemark1.C_130049	0	0	NA	NA	NA	NA
estExt_Genemark1.C_130050	0	0	NA	NA	NA	NA
estExt_Genemark1.C_130051	0	0	NA	NA	NA	NA
estExt_Genemark1.C_130052	0	0	NA	NA	NA	NA
estExt_Genemark1.C_130054	0	0	NA	NA	NA	NA
estExt_Genemark1.C_130055	0	0	NA	NA	NA	NA
estExt_Genemark1.C_130056	0	0	NA	NA	NA	NA
estExt_Genemark1.C_130057	0	0	NA	NA	NA	NA
estExt_Genemark1.C_130058	15.0014056265526	18.5404386551786	-0.30558	0.84228	1	FALSE
estExt_Genemark1.C_130059	0	0	NA	NA	NA	NA
estExt_Genemark1.C_130060	0	0	NA	NA	NA	NA
estExt_Genemark1.C_130061	0	0	NA	NA	NA	NA
estExt_Genemark1.C_130062	0	0	NA	NA	NA	NA
estExt_Genemark1.C_130063	0	0	NA	NA	NA	NA
estExt_Genemark1.C_130064	0	0	NA	NA	NA	NA
estExt_Genemark1.C_130065	0	0	NA	NA	NA	NA
estExt_Genemark1.C_130066	0	0	NA	NA	NA	NA
estExt_Genemark1.C_130067	0	0	NA	NA	NA	NA
estExt_Genemark1.C_130068	0	0	NA	NA	NA	NA
estExt_Genemark1.C_130069	0	0	NA	NA	NA	NA
estExt_Genemark1.C_130070	0.725772916450512	4.78258913039617	-2.7202	0.41973	0.73108	FALSE
estExt_Genemark1.C_130071	0	0	NA	NA	NA	NA
estExt_Genemark1.C_130072	0	0	NA	NA	NA	NA
estExt_Genemark1.C_130073	2629.7700404087	1229.01748927508	1.0974	0.18667	0.45723	FALSE
estExt_Genemark1.C_130074	2.33930118186566	1.91303565215847	0.29021	1	1	FALSE
estExt_Genemark1.C_130075	0	0	NA	NA	NA	NA
estExt_Genemark1.C_130076	0	0	NA	NA	NA	NA
estExt_Genemark1.C_130077	0	0	NA	NA	NA	NA
estExt_Genemark1.C_130078	0	0	NA	NA	NA	NA
estExt_Genemark1.C_130079	0	0	NA	NA	NA	NA
estExt_Genemark1.C_130080	0	0	NA	NA	NA	NA
estExt_Genemark1.C_130081	3.14606531457324	2.24225768497765	0.4886	0.9438	1	FALSE
estExt_Genemark1.C_130082	15.4842048942319	26.8447956749752	-0.79385	0.47489	0.78263	FALSE
estExt_Genemark1.C_130083	0	0	NA	NA	NA	NA
estExt_Genemark1.C_130084	0	0	NA	NA	NA	NA
estExt_Genemark1.C_130085	0	0	NA	NA	NA	NA
estExt_Genemark1.C_130086	0	0	NA	NA	NA	NA
estExt_Genemark1.C_130087	0	0	NA	NA	NA	NA
estExt_Genemark1.C_130088	0	0	NA	NA	NA	NA
estExt_Genemark1.C_130089	63.7186263345831	143.603216655789	-1.1723	0.093179	0.28643	FALSE
estExt_Genemark1.C_130090	568.281908701115	558.606828356534	0.024774	1	1	FALSE
estExt_Genemark1.C_130091	0	0	NA	NA	NA	NA
estExt_Genemark1.C_130092	0	0	NA	NA	NA	NA
estExt_Genemark1.C_130093	135.445938989026	69.329328254513	0.96618	0.54064	0.84321	FALSE
estExt_Genemark1.C_130096	0	0	NA	NA	NA	NA
estExt_Genemark1.C_130097	0	0	NA	NA	NA	NA
estExt_Genemark1.C_130098	0	0	NA	NA	NA	NA
estExt_Genemark1.C_130099	0	0	NA	NA	NA	NA
estExt_Genemark1.C_130100	0	0	NA	NA	NA	NA
estExt_Genemark1.C_130101	0	0	NA	NA	NA	NA
estExt_Genemark1.C_130102	0	0	NA	NA	NA	NA
estExt_Genemark1.C_130103	0	0	NA	NA	NA	NA
estExt_Genemark1.C_130104	0	0	NA	NA	NA	NA
estExt_Genemark1.C_130105	0	0	NA	NA	NA	NA
estExt_Genemark1.C_130106	0	0	NA	NA	NA	NA
estExt_Genemark1.C_130107	0	0	NA	NA	NA	NA
estExt_Genemark1.C_130108	0	0	NA	NA	NA	NA
estExt_Genemark1.C_130109	0	0	NA	NA	NA	NA
estExt_Genemark1.C_130110	0	0	NA	NA	NA	NA
estExt_Genemark1.C_130111	0	0	NA	NA	NA	NA
estExt_Genemark1.C_130112	0	0	NA	NA	NA	NA
estExt_Genemark1.C_130113	0	0	NA	NA	NA	NA
estExt_Genemark1.C_130114	5.16140163141064	12.1428876330648	-1.2343	0.43482	0.74563	FALSE
estExt_Genemark1.C_130115	64.0457392294744	19.4844971723065	1.7168	0.035104	0.13892	FALSE
estExt_Genemark1.C_130117	0	0	NA	NA	NA	NA
estExt_Genemark1.C_130119	0	0	NA	NA	NA	NA
estExt_Genemark1.C_130120	0	0	NA	NA	NA	NA
estExt_Genemark1.C_130121	0	0	NA	NA	NA	NA
estExt_Genemark1.C_130122	0	0	NA	NA	NA	NA
estExt_Genemark1.C_130123	0	0	NA	NA	NA	NA
estExt_Genemark1.C_130124	1.45154583290102	0	Inf	0.60427	0.89721	FALSE
estExt_Genemark1.C_130125	0	0	NA	NA	NA	NA
estExt_Genemark1.C_130126	0	0	NA	NA	NA	NA
estExt_Genemark1.C_130127	0	0	NA	NA	NA	NA
estExt_Genemark1.C_130128	0	0	NA	NA	NA	NA
estExt_Genemark1.C_130129	0	0	NA	NA	NA	NA
estExt_Genemark1.C_130130	0	0	NA	NA	NA	NA
estExt_Genemark1.C_130131	86.2891338712169	61.0623491615704	0.4989	0.71021	0.97162	FALSE
estExt_Genemark1.C_130132	0	0	NA	NA	NA	NA
estExt_Genemark1.C_130133	0	0	NA	NA	NA	NA
estExt_Genemark1.C_130134	0	0	NA	NA	NA	NA
estExt_Genemark1.C_130135	343.437689324473	311.678148557587	0.13999	0.80072	1	FALSE
estExt_Genemark1.C_130136	0	0	NA	NA	NA	NA
estExt_Genemark1.C_130137	0	0	NA	NA	NA	NA
estExt_Genemark1.C_130138	0	0	NA	NA	NA	NA
estExt_Genemark1.C_130139	0	0	NA	NA	NA	NA
estExt_Genemark1.C_130140	0	0	NA	NA	NA	NA
estExt_Genemark1.C_130141	0	0	NA	NA	NA	NA
estExt_Genemark1.C_130142	0	0	NA	NA	NA	NA
estExt_Genemark1.C_130143	0	0	NA	NA	NA	NA
estExt_Genemark1.C_130144	0	0	NA	NA	NA	NA
estExt_Genemark1.C_130145	0	0	NA	NA	NA	NA
estExt_Genemark1.C_130146	0	0	NA	NA	NA	NA
estExt_Genemark1.C_130147	331.202577170113	191.212019707494	0.79254	0.22371	0.51542	FALSE
estExt_Genemark1.C_130148	99.9388730603038	156.746229696263	-0.64931	0.32914	0.63456	FALSE
estExt_Genemark1.C_130149	0	0	NA	NA	NA	NA
estExt_Genemark1.C_130150	185.109870053237	62.658622089861	1.5628	0.020355	0.095371	FALSE
estExt_Genemark1.C_130151	0	0	NA	NA	NA	NA
estExt_Genemark1.C_130152	0	0	NA	NA	NA	NA
estExt_Genemark1.C_130153	0	0	NA	NA	NA	NA
estExt_Genemark1.C_130154	0	0	NA	NA	NA	NA
estExt_Genemark1.C_130157	0	0	NA	NA	NA	NA
estExt_Genemark1.C_130158	0	0	NA	NA	NA	NA
estExt_Genemark1.C_130159	128.010487242692	448.0768080726	-1.8075	0.0041917	0.028604	TRUE
estExt_Genemark1.C_130160	0	0	NA	NA	NA	NA
estExt_Genemark1.C_130161	0	0	NA	NA	NA	NA
estExt_Genemark1.C_130162	0	0	NA	NA	NA	NA
estExt_Genemark1.C_130163	0	0	NA	NA	NA	NA
estExt_Genemark1.C_130164	0	0	NA	NA	NA	NA
estExt_Genemark1.C_130165	0	0	NA	NA	NA	NA
estExt_Genemark1.C_130166	0	0	NA	NA	NA	NA
estExt_Genemark1.C_130167	0	0	NA	NA	NA	NA
estExt_Genemark1.C_130168	0	0	NA	NA	NA	NA
estExt_Genemark1.C_130169	0	0	NA	NA	NA	NA
estExt_Genemark1.C_130170	0	0	NA	NA	NA	NA
estExt_Genemark1.C_130171	0	0	NA	NA	NA	NA
estExt_Genemark1.C_130172	0	0	NA	NA	NA	NA
estExt_Genemark1.C_130173	1067.49977079468	713.587634799273	0.58107	0.35793	0.67028	FALSE
estExt_Genemark1.C_130174	0	0	NA	NA	NA	NA
estExt_Genemark1.C_130175	0	0	NA	NA	NA	NA
estExt_Genemark1.C_130176	273.695090248419	385.67265216185	-0.49481	0.40365	0.71371	FALSE
estExt_Genemark1.C_130177	0	0	NA	NA	NA	NA
estExt_Genemark1.C_130178	689.180909062501	830.302448198757	-0.26875	0.64163	0.93019	FALSE
estExt_Genemark1.C_130179	0	0	NA	NA	NA	NA
estExt_Genemark1.C_130180	0	0	NA	NA	NA	NA
estExt_Genemark1.C_130181	0	0	NA	NA	NA	NA
estExt_Genemark1.C_130182	0	0	NA	NA	NA	NA
estExt_Genemark1.C_130183	0	0	NA	NA	NA	NA
estExt_Genemark1.C_130184	0	0	NA	NA	NA	NA
estExt_Genemark1.C_130185	750.158426163796	278.771253547793	1.4281	0.023753	0.1063	FALSE
estExt_Genemark1.C_130186	0	0	NA	NA	NA	NA
estExt_Genemark1.C_130187	0	0	NA	NA	NA	NA
estExt_Genemark1.C_130188	0	0	NA	NA	NA	NA
estExt_Genemark1.C_130189	0	0	NA	NA	NA	NA
estExt_Genemark1.C_130191	2230.21344939817	193.492604973716	3.5268	0.00065445	0.0066213	TRUE
estExt_Genemark1.C_130192	0	0	NA	NA	NA	NA
estExt_Genemark1.C_130194	0	0	NA	NA	NA	NA
estExt_Genemark1.C_130195	0	0	NA	NA	NA	NA
estExt_Genemark1.C_130196	5.4853664964389	9.57763756974367	-0.80408	0.6172	0.90958	FALSE
estExt_Genemark1.C_130197	0	0	NA	NA	NA	NA
estExt_Genemark1.C_130198	84.9374674337512	163.286113116926	-0.94293	0.15443	0.40467	FALSE
estExt_Genemark1.C_130200	0.725772916450512	6.06832898929459	-3.0637	0.29185	0.59334	FALSE
estExt_Genemark1.C_130201	35.0863696981219	42.4969918884891	-0.27645	0.76381	0.99798	FALSE
estExt_Genemark1.C_130202	0	0	NA	NA	NA	NA
estExt_Genemark1.C_130203	0	0	NA	NA	NA	NA
estExt_Genemark1.C_130204	0	0	NA	NA	NA	NA
estExt_Genemark1.C_130205	0	0	NA	NA	NA	NA
estExt_Genemark1.C_130206	0	0	NA	NA	NA	NA
estExt_Genemark1.C_130207	0	0	NA	NA	NA	NA
estExt_Genemark1.C_130208	0	0	NA	NA	NA	NA
estExt_Genemark1.C_130209	0	0	NA	NA	NA	NA
estExt_Genemark1.C_130210	8158.10052630996	6967.55614233133	0.22758	0.7072	0.97162	FALSE
estExt_Genemark1.C_130211	30.896862661796	86.1000133104734	-1.4786	0.043019	0.16198	FALSE
estExt_Genemark1.C_130212	0	0	NA	NA	NA	NA
estExt_Genemark1.C_130213	0	0	NA	NA	NA	NA
estExt_Genemark1.C_130214	0	0	NA	NA	NA	NA
estExt_Genemark1.C_130215	38.9582079291456	46.0063004689382	-0.2399	0.78984	1	FALSE
estExt_Genemark1.C_130216	0	0	NA	NA	NA	NA
estExt_Genemark1.C_130217	0	0	NA	NA	NA	NA
estExt_Genemark1.C_130218	0	0	NA	NA	NA	NA
estExt_Genemark1.C_130219	0	0	NA	NA	NA	NA
estExt_Genemark1.C_130220	6.77492989682579	7.65214260863387	-0.17566	1	1	FALSE
estExt_Genemark1.C_130221	0	0	NA	NA	NA	NA
estExt_Genemark1.C_130222	0	0	NA	NA	NA	NA
estExt_Genemark1.C_130223	0	0	NA	NA	NA	NA
estExt_Genemark1.C_130224	0	0	NA	NA	NA	NA
estExt_Genemark1.C_130225	2.33930118186566	1.26705089547143	0.8846	0.88238	1	FALSE
estExt_Genemark1.C_130226	61.8715685099859	56.2859896856499	0.1365	0.91432	1	FALSE
estExt_Genemark1.C_130227	0	0	NA	NA	NA	NA
estExt_Genemark1.C_130228	0	0	NA	NA	NA	NA
estExt_Genemark1.C_130229	0	0	NA	NA	NA	NA
estExt_Genemark1.C_130230	27.5825188549825	21.9874506908711	0.32707	0.72284	0.97635	FALSE
estExt_Genemark1.C_130231	0	0	NA	NA	NA	NA
estExt_Genemark1.C_130232	0	0	NA	NA	NA	NA
estExt_Genemark1.C_130233	0	0	NA	NA	NA	NA
estExt_Genemark1.C_130234	0	0	NA	NA	NA	NA
estExt_Genemark1.C_130235	0	0	NA	NA	NA	NA
estExt_Genemark1.C_130236	0	0	NA	NA	NA	NA
estExt_Genemark1.C_130237	0	0	NA	NA	NA	NA
estExt_Genemark1.C_130238	0	0	NA	NA	NA	NA
estExt_Genemark1.C_130240	0	0	NA	NA	NA	NA
estExt_Genemark1.C_130241	0	0	NA	NA	NA	NA
estExt_Genemark1.C_130242	0	0	NA	NA	NA	NA
estExt_Genemark1.C_130243	0	0	NA	NA	NA	NA
estExt_Genemark1.C_130244	200.943224051402	177.572533617749	0.17838	0.87578	1	FALSE
estExt_Genemark1.C_130245	0	0	NA	NA	NA	NA
estExt_Genemark1.C_130246	0	0	NA	NA	NA	NA
estExt_Genemark1.C_130247	0	0	NA	NA	NA	NA
estExt_Genemark1.C_130248	0	0	NA	NA	NA	NA
estExt_Genemark1.C_130249	0	0	NA	NA	NA	NA
estExt_Genemark1.C_130250	0	0	NA	NA	NA	NA
estExt_Genemark1.C_130251	0	0	NA	NA	NA	NA
estExt_Genemark1.C_130252	0.725772916450512	0.633525447735713	0.19612	1	1	FALSE
estExt_Genemark1.C_130253	1768.47620760176	9640.81636896136	-2.4466	5.7665e-05	0.00084394	TRUE
estExt_Genemark1.C_130254	0	0	NA	NA	NA	NA
estExt_Genemark1.C_130255	0	0	NA	NA	NA	NA
estExt_Genemark1.C_130256	2916.25687967551	3222.26377674826	-0.14396	0.79609	1	FALSE
estExt_Genemark1.C_130257	0	0	NA	NA	NA	NA
estExt_Genemark1.C_130258	0	0	NA	NA	NA	NA
estExt_Genemark1.C_130259	6660.66044163822	6434.51087734844	0.049835	0.88983	1	FALSE
estExt_Genemark1.C_130260	0	0	NA	NA	NA	NA
estExt_Genemark1.C_130261	0	0	NA	NA	NA	NA
estExt_Genemark1.C_130262	36.5379155310229	113.459970998147	-1.6347	0.025373	0.11182	FALSE
estExt_Genemark1.C_130263	158.978897031156	79.0813961495752	1.0074	0.13311	0.36234	FALSE
estExt_Genemark1.C_130264	0	0	NA	NA	NA	NA
estExt_Genemark1.C_130265	0	0	NA	NA	NA	NA
estExt_Genemark1.C_130266	0	0	NA	NA	NA	NA
estExt_Genemark1.C_130267	0	0	NA	NA	NA	NA
estExt_Genemark1.C_130268	1798.00652123696	1040.49098237473	0.78913	0.21881	0.50816	FALSE
estExt_Genemark1.C_130269	0	0	NA	NA	NA	NA
estExt_Genemark1.C_130271	0	0	NA	NA	NA	NA
estExt_Genemark1.C_130272	0	0	NA	NA	NA	NA
estExt_Genemark1.C_130273	0	0	NA	NA	NA	NA
estExt_Genemark1.C_130274	0	0	NA	NA	NA	NA
estExt_Genemark1.C_130275	0	0	NA	NA	NA	NA
estExt_Genemark1.C_130276	0	0	NA	NA	NA	NA
estExt_Genemark1.C_130277	0	0	NA	NA	NA	NA
estExt_Genemark1.C_130278	0	0	NA	NA	NA	NA
estExt_Genemark1.C_130279	0	0	NA	NA	NA	NA
estExt_Genemark1.C_130280	0	0	NA	NA	NA	NA
estExt_Genemark1.C_130281	0	0	NA	NA	NA	NA
estExt_Genemark1.C_130282	0	0	NA	NA	NA	NA
estExt_Genemark1.C_130283	0	0	NA	NA	NA	NA
estExt_Genemark1.C_130284	0	0	NA	NA	NA	NA
estExt_Genemark1.C_130285	0	0	NA	NA	NA	NA
estExt_Genemark1.C_130286	767.278195532484	833.446106473924	-0.11934	0.8138	1	FALSE
estExt_Genemark1.C_130287	2670.34406707294	604.339024028543	2.1436	0.00065229	0.0066213	TRUE
estExt_Genemark1.C_130288	0	0	NA	NA	NA	NA
estExt_Genemark1.C_130289	0	0	NA	NA	NA	NA
estExt_Genemark1.C_130290	0	0	NA	NA	NA	NA
estExt_Genemark1.C_130291	0	0	NA	NA	NA	NA
estExt_Genemark1.C_130292	0	0	NA	NA	NA	NA
estExt_Genemark1.C_130293	0	0	NA	NA	NA	NA
estExt_Genemark1.C_130294	2.17731874935153	0.316762723867857	2.7811	0.57173	0.8748	FALSE
estExt_Genemark1.C_130295	0	0	NA	NA	NA	NA
estExt_Genemark1.C_130296	0	0	NA	NA	NA	NA
estExt_Genemark1.C_130297	0	0	NA	NA	NA	NA
estExt_Genemark1.C_130298	0	0	NA	NA	NA	NA
estExt_Genemark1.C_130299	0	0	NA	NA	NA	NA
estExt_Genemark1.C_130300	402.518637683545	263.436769712538	0.6116	0.39686	0.7082	FALSE
estExt_Genemark1.C_130301	0	0	NA	NA	NA	NA
estExt_Genemark1.C_130302	0	0	NA	NA	NA	NA
estExt_Genemark1.C_130303	0	0	NA	NA	NA	NA
estExt_Genemark1.C_130304	11.6965059093283	28.1741431152033	-1.2683	0.20338	0.48541	FALSE
estExt_Genemark1.C_130305	0	0	NA	NA	NA	NA
estExt_Genemark1.C_130306	0	0	NA	NA	NA	NA
estExt_Genemark1.C_130307	0	0	NA	NA	NA	NA
estExt_Genemark1.C_130308	0	0	NA	NA	NA	NA
estExt_Genemark1.C_130309	0	0	NA	NA	NA	NA
estExt_Genemark1.C_130310	0	0	NA	NA	NA	NA
estExt_Genemark1.C_130311	0	0	NA	NA	NA	NA
estExt_Genemark1.C_130312	0	0	NA	NA	NA	NA
estExt_Genemark1.C_130313	0	0	NA	NA	NA	NA
estExt_Genemark1.C_130314	0	0	NA	NA	NA	NA
estExt_Genemark1.C_130315	0	0	NA	NA	NA	NA
estExt_Genemark1.C_130316	0	0	NA	NA	NA	NA
estExt_Genemark1.C_130317	0	0	NA	NA	NA	NA
estExt_Genemark1.C_130318	0	0	NA	NA	NA	NA
estExt_Genemark1.C_130319	0	0	NA	NA	NA	NA
estExt_Genemark1.C_130320	0	0	NA	NA	NA	NA
estExt_Genemark1.C_130321	0	0	NA	NA	NA	NA
estExt_Genemark1.C_130322	21.0537106367909	16.0312554821384	0.39319	0.73861	0.98822	FALSE
estExt_Genemark1.C_130323	0	0	NA	NA	NA	NA
estExt_Genemark1.C_130324	0	0	NA	NA	NA	NA
estExt_Genemark1.C_130325	0	0	NA	NA	NA	NA
estExt_Genemark1.C_130326	0	0	NA	NA	NA	NA
estExt_Genemark1.C_130327	2755.84131940058	1824.55188461699	0.59495	0.32498	0.62861	FALSE
estExt_Genemark1.C_130329	0	0	NA	NA	NA	NA
estExt_Genemark1.C_130330	0	0	NA	NA	NA	NA
estExt_Genemark1.C_130331	0	0	NA	NA	NA	NA
estExt_Genemark1.C_130332	0	0	NA	NA	NA	NA
estExt_Genemark1.C_130333	0	0	NA	NA	NA	NA
estExt_Genemark1.C_130334	0	0	NA	NA	NA	NA
estExt_Genemark1.C_130335	0	0	NA	NA	NA	NA
estExt_Genemark1.C_130336	0	0	NA	NA	NA	NA
estExt_Genemark1.C_130337	0	0	NA	NA	NA	NA
estExt_Genemark1.C_130338	0	0	NA	NA	NA	NA
estExt_Genemark1.C_130339	0	0	NA	NA	NA	NA
estExt_Genemark1.C_130340	342.472090789115	305.431058897281	0.16514	0.7722	1	FALSE
estExt_Genemark1.C_130341	0	0	NA	NA	NA	NA
estExt_Genemark1.C_130342	0	0.962747480554898	-Inf	0.94565	1	FALSE
estExt_Genemark1.C_130343	0	0	NA	NA	NA	NA
estExt_Genemark1.C_130344	0	0	NA	NA	NA	NA
estExt_Genemark1.C_130345	0	0	NA	NA	NA	NA
estExt_Genemark1.C_130346	0	0	NA	NA	NA	NA
estExt_Genemark1.C_130347	0	0	NA	NA	NA	NA
estExt_Genemark1.C_130348	47.2656748751295	93.4042449228611	-0.9827	0.18157	0.44976	FALSE
estExt_Genemark1.C_130349	0	0	NA	NA	NA	NA
estExt_Genemark1.C_130350	0	0	NA	NA	NA	NA
estExt_Genemark1.C_130351	0	0	NA	NA	NA	NA
estExt_Genemark1.C_130352	0	0	NA	NA	NA	NA
estExt_Genemark1.C_130353	0	0	NA	NA	NA	NA
estExt_Genemark1.C_130354	0	0	NA	NA	NA	NA
estExt_Genemark1.C_130355	0	0	NA	NA	NA	NA
estExt_Genemark1.C_130356	0	0	NA	NA	NA	NA
estExt_Genemark1.C_130357	0	0	NA	NA	NA	NA
estExt_Genemark1.C_130358	0	0	NA	NA	NA	NA
estExt_Genemark1.C_130359	0	0	NA	NA	NA	NA
estExt_Genemark1.C_130360	0	0	NA	NA	NA	NA
estExt_Genemark1.C_130361	0	0	NA	NA	NA	NA
estExt_Genemark1.C_130362	0	0	NA	NA	NA	NA
estExt_Genemark1.C_130363	0	0	NA	NA	NA	NA
estExt_Genemark1.C_130364	0	0	NA	NA	NA	NA
estExt_Genemark1.C_130365	0	0	NA	NA	NA	NA
estExt_Genemark1.C_130366	0	0	NA	NA	NA	NA
estExt_Genemark1.C_130367	0	0	NA	NA	NA	NA
estExt_Genemark1.C_130369	15.8113177891232	37.4537069245061	-1.2442	0.16006	0.41405	FALSE
estExt_Genemark1.C_130370	0	0	NA	NA	NA	NA
estExt_Genemark1.C_130371	0	0	NA	NA	NA	NA
estExt_Genemark1.C_130372	0	0	NA	NA	NA	NA
estExt_Genemark1.C_130374	0	0	NA	NA	NA	NA
estExt_Genemark1.C_130375	1925.12524754064	1359.53470943507	0.50184	0.40795	0.71721	FALSE
estExt_Genemark1.C_130376	0	0	NA	NA	NA	NA
estExt_Genemark1.C_130378	86.7908213180745	145.366740600532	-0.74408	0.26938	0.56936	FALSE
estExt_Genemark1.C_130379	0	0	NA	NA	NA	NA
estExt_Genemark1.C_130380	0	0	NA	NA	NA	NA
estExt_Genemark1.C_130381	0	0	NA	NA	NA	NA
estExt_Genemark1.C_130382	0	0	NA	NA	NA	NA
estExt_Genemark1.C_130384	0	0	NA	NA	NA	NA
estExt_Genemark1.C_130385	0	0	NA	NA	NA	NA
estExt_Genemark1.C_130386	0	0	NA	NA	NA	NA
estExt_Genemark1.C_130387	0	0	NA	NA	NA	NA
estExt_Genemark1.C_130388	0	0	NA	NA	NA	NA
estExt_Genemark1.C_130389	0	0	NA	NA	NA	NA
estExt_Genemark1.C_130390	5275.65589994305	736.899152930287	2.8398	0.10898	0.31898	FALSE
estExt_Genemark1.C_130391	0	0	NA	NA	NA	NA
estExt_Genemark1.C_130392	0	0	NA	NA	NA	NA
estExt_Genemark1.C_130393	1188.66063298402	811.171142022781	0.55126	0.38505	0.6962	FALSE
estExt_Genemark1.C_130394	7.82466767830456	3.17385689315423	1.3018	0.47958	0.7859	FALSE
estExt_Genemark1.C_130395	0	0	NA	NA	NA	NA
estExt_Genemark1.C_130396	3.79084701476668	0.633525447735713	2.581	0.40874	0.7173	FALSE
estExt_Genemark1.C_130397	0	0	NA	NA	NA	NA
estExt_Genemark1.C_130398	0	0	NA	NA	NA	NA
estExt_Genemark1.C_130399	0	0	NA	NA	NA	NA
estExt_Genemark1.C_130400	0	0	NA	NA	NA	NA
estExt_Genemark1.C_130401	0	0	NA	NA	NA	NA
estExt_Genemark1.C_130402	0	0	NA	NA	NA	NA
estExt_Genemark1.C_130403	0	0	NA	NA	NA	NA
estExt_Genemark1.C_130404	0	0	NA	NA	NA	NA
estExt_Genemark1.C_130405	0	0	NA	NA	NA	NA
estExt_Genemark1.C_130407	0	0	NA	NA	NA	NA
estExt_Genemark1.C_130409	0	0	NA	NA	NA	NA
estExt_Genemark1.C_130411	0	0	NA	NA	NA	NA
estExt_Genemark1.C_130412	0	0	NA	NA	NA	NA
estExt_Genemark1.C_130413	0	0	NA	NA	NA	NA
estExt_Genemark1.C_130414	0	0	NA	NA	NA	NA
estExt_Genemark1.C_130415	0	0	NA	NA	NA	NA
estExt_Genemark1.C_130416	0	0	NA	NA	NA	NA
estExt_Genemark1.C_130417	0	0	NA	NA	NA	NA
estExt_Genemark1.C_130418	0	0	NA	NA	NA	NA
estExt_Genemark1.C_130419	1.61352826541515	2.87578313271337	-0.83374	0.87103	1	FALSE
estExt_Genemark1.C_130420	0	0	NA	NA	NA	NA
estExt_Genemark1.C_130421	0	0	NA	NA	NA	NA
estExt_Genemark1.C_130422	0	0	NA	NA	NA	NA
estExt_Genemark1.C_130423	0	0	NA	NA	NA	NA
estExt_Genemark1.C_130424	0	0	NA	NA	NA	NA
estExt_Genemark1.C_130425	0	0	NA	NA	NA	NA
estExt_Genemark1.C_130426	0	0	NA	NA	NA	NA
estExt_Genemark1.C_130427	418.99591582172	31.9503771837149	3.713	0.00011012	0.0014985	TRUE
estExt_Genemark1.C_130428	0	0	NA	NA	NA	NA
estExt_Genemark1.C_130429	0	0	NA	NA	NA	NA
estExt_Genemark1.C_130430	0	0	NA	NA	NA	NA
estExt_Genemark1.C_130431	5279.32941229271	1169.20012135425	2.1748	0.044336	0.16587	FALSE
estExt_Genemark1.C_130432	0	0	NA	NA	NA	NA
estExt_Genemark1.C_130433	0	0	NA	NA	NA	NA
estExt_Genemark1.C_130434	0	0	NA	NA	NA	NA
estExt_Genemark1.C_130435	0	0	NA	NA	NA	NA
estExt_Genemark1.C_130436	518.433958995349	188.8202503151	1.4571	0.088557	0.27684	FALSE
estExt_Genemark1.C_130437	0	0	NA	NA	NA	NA
estExt_Genemark1.C_130438	0	0	NA	NA	NA	NA
estExt_Genemark1.C_130439	0	0	NA	NA	NA	NA
estExt_Genemark1.C_130440	0	0	NA	NA	NA	NA
estExt_Genemark1.C_130442	0	0	NA	NA	NA	NA
estExt_Genemark1.C_130443	0	0	NA	NA	NA	NA
estExt_Genemark1.C_130445	1678.0777003503	950.658342577071	0.81981	0.16766	0.42693	FALSE
estExt_Genemark1.C_130446	0	0	NA	NA	NA	NA
estExt_Genemark1.C_130447	0	0	NA	NA	NA	NA
estExt_Genemark1.C_130448	0	0	NA	NA	NA	NA
estExt_Genemark1.C_130449	80.417699472671	114.21185988092	-0.50613	0.46988	0.77903	FALSE
estExt_Genemark1.C_130450	0	0	NA	NA	NA	NA
estExt_Genemark1.C_130451	0	0	NA	NA	NA	NA
estExt_Genemark1.C_130452	0	0	NA	NA	NA	NA
estExt_Genemark1.C_130453	0	0	NA	NA	NA	NA
estExt_Genemark1.C_130454	0	0	NA	NA	NA	NA
estExt_Genemark1.C_130456	6.85592111308286	3.83853061326826	0.8368	0.65079	0.93481	FALSE
estExt_Genemark1.C_1310001	0	0	NA	NA	NA	NA
estExt_Genemark1.C_1330002	0	0	NA	NA	NA	NA
estExt_Genemark1.C_1340003	12.0173227444935	42.5779773966727	-1.825	0.053004	0.19093	FALSE
estExt_Genemark1.C_1360002	0	0	NA	NA	NA	NA
estExt_Genemark1.C_1400001	0	0	NA	NA	NA	NA
estExt_Genemark1.C_1400002	43.7146534792709	0.962747480554898	5.5048	2.9378e-06	5.8674e-05	TRUE
estExt_Genemark1.C_140002	192.464330583315	325.388060155346	-0.75757	0.21739	0.50587	FALSE
estExt_Genemark1.C_140003	174.245312515521	351.83510759827	-1.0138	0.10072	0.30242	FALSE
estExt_Genemark1.C_140004	0	0	NA	NA	NA	NA
estExt_Genemark1.C_140005	0	0	NA	NA	NA	NA
estExt_Genemark1.C_140006	0	0	NA	NA	NA	NA
estExt_Genemark1.C_140007	0	0	NA	NA	NA	NA
estExt_Genemark1.C_140008	0	0	NA	NA	NA	NA
estExt_Genemark1.C_140010	0	0.322992378343521	-Inf	1	1	FALSE
estExt_Genemark1.C_140011	0	0	NA	NA	NA	NA
estExt_Genemark1.C_140012	0	0	NA	NA	NA	NA
estExt_Genemark1.C_140015	0	0	NA	NA	NA	NA
estExt_Genemark1.C_140016	0	0	NA	NA	NA	NA
estExt_Genemark1.C_140017	0	0	NA	NA	NA	NA
estExt_Genemark1.C_140018	0	0	NA	NA	NA	NA
estExt_Genemark1.C_140019	0	0	NA	NA	NA	NA
estExt_Genemark1.C_140020	0	0	NA	NA	NA	NA
estExt_Genemark1.C_140021	0	0	NA	NA	NA	NA
estExt_Genemark1.C_140022	0	0	NA	NA	NA	NA
estExt_Genemark1.C_140023	0	0	NA	NA	NA	NA
estExt_Genemark1.C_140024	0	0	NA	NA	NA	NA
estExt_Genemark1.C_140025	0	0.322992378343521	-Inf	1	1	FALSE
estExt_Genemark1.C_140026	0	0	NA	NA	NA	NA
estExt_Genemark1.C_140027	0	0	NA	NA	NA	NA
estExt_Genemark1.C_140028	0	0	NA	NA	NA	NA
estExt_Genemark1.C_140029	867.41911785334	951.401570768457	-0.13333	0.82916	1	FALSE
estExt_Genemark1.C_140030	0	0	NA	NA	NA	NA
estExt_Genemark1.C_140031	0	0	NA	NA	NA	NA
estExt_Genemark1.C_140032	0	0	NA	NA	NA	NA
estExt_Genemark1.C_140034	0	0	NA	NA	NA	NA
estExt_Genemark1.C_140035	0	0	NA	NA	NA	NA
estExt_Genemark1.C_140036	0	0	NA	NA	NA	NA
estExt_Genemark1.C_140037	0	0	NA	NA	NA	NA
estExt_Genemark1.C_140038	0	0	NA	NA	NA	NA
estExt_Genemark1.C_140039	0	0	NA	NA	NA	NA
estExt_Genemark1.C_140040	0	0	NA	NA	NA	NA
estExt_Genemark1.C_140041	0	0	NA	NA	NA	NA
estExt_Genemark1.C_140042	1793.2114417683	479.580549442849	1.9027	0.0021322	0.016992	TRUE
estExt_Genemark1.C_140043	0	0	NA	NA	NA	NA
estExt_Genemark1.C_140044	0	0	NA	NA	NA	NA
estExt_Genemark1.C_140046	0	0	NA	NA	NA	NA
estExt_Genemark1.C_140047	0	0	NA	NA	NA	NA
estExt_Genemark1.C_140048	0	0.316762723867857	-Inf	1	1	FALSE
estExt_Genemark1.C_140049	0	0	NA	NA	NA	NA
estExt_Genemark1.C_140050	0	0	NA	NA	NA	NA
estExt_Genemark1.C_140051	0	0	NA	NA	NA	NA
estExt_Genemark1.C_140052	0	0	NA	NA	NA	NA
estExt_Genemark1.C_140053	0	0	NA	NA	NA	NA
estExt_Genemark1.C_140054	0	0	NA	NA	NA	NA
estExt_Genemark1.C_140056	0	0	NA	NA	NA	NA
estExt_Genemark1.C_140057	0	0	NA	NA	NA	NA
estExt_Genemark1.C_140058	0	0	NA	NA	NA	NA
estExt_Genemark1.C_140059	0	0	NA	NA	NA	NA
estExt_Genemark1.C_140060	440.729036487198	323.821036190652	0.4447	0.47759	0.7843	FALSE
estExt_Genemark1.C_140062	0	0	NA	NA	NA	NA
estExt_Genemark1.C_140063	0	0	NA	NA	NA	NA
estExt_Genemark1.C_140076	0	0	NA	NA	NA	NA
estExt_Genemark1.C_140077	0	0	NA	NA	NA	NA
estExt_Genemark1.C_140084	348.154068046561	355.032933454936	-0.028227	0.9233	1	FALSE
estExt_Genemark1.C_140085	0	0	NA	NA	NA	NA
estExt_Genemark1.C_140086	0	0	NA	NA	NA	NA
estExt_Genemark1.C_140087	0	0	NA	NA	NA	NA
estExt_Genemark1.C_140088	0	0	NA	NA	NA	NA
estExt_Genemark1.C_140089	52.8288845579624	264.994715059584	-2.3266	0.00061887	0.0064291	TRUE
estExt_Genemark1.C_140090	1.61352826541515	0.322992378343521	2.3206	0.77547	1	FALSE
estExt_Genemark1.C_140091	0	0	NA	NA	NA	NA
estExt_Genemark1.C_140093	0	0	NA	NA	NA	NA
estExt_Genemark1.C_140094	0	0	NA	NA	NA	NA
estExt_Genemark1.C_140095	0	0	NA	NA	NA	NA
estExt_Genemark1.C_140096	0	0	NA	NA	NA	NA
estExt_Genemark1.C_140097	0	0	NA	NA	NA	NA
estExt_Genemark1.C_140098	28.7942390689754	60.385216132505	-1.0684	0.18948	0.46225	FALSE
estExt_Genemark1.C_140099	5.88717454786116	0.956517826079234	2.6217	0.28352	0.5854	FALSE
estExt_Genemark1.C_140100	0	0	NA	NA	NA	NA
estExt_Genemark1.C_140101	0	0	NA	NA	NA	NA
estExt_Genemark1.C_140103	0	0	NA	NA	NA	NA
estExt_Genemark1.C_140105	0	0	NA	NA	NA	NA
estExt_Genemark1.C_140106	0	0	NA	NA	NA	NA
estExt_Genemark1.C_140107	0	0	NA	NA	NA	NA
estExt_Genemark1.C_140108	24.112488675381	13.1180944225711	0.87822	0.61301	0.90512	FALSE
estExt_Genemark1.C_140109	0	0	NA	NA	NA	NA
estExt_Genemark1.C_140110	0.725772916450512	2.8695534782377	-1.9832	0.70917	0.97162	FALSE
estExt_Genemark1.C_140111	0	0	NA	NA	NA	NA
estExt_Genemark1.C_140112	0	0	NA	NA	NA	NA
estExt_Genemark1.C_140113	0	0	NA	NA	NA	NA
estExt_Genemark1.C_140114	0	0	NA	NA	NA	NA
estExt_Genemark1.C_140115	0	0	NA	NA	NA	NA
estExt_Genemark1.C_140116	0	0	NA	NA	NA	NA
estExt_Genemark1.C_140117	0	0.316762723867857	-Inf	1	1	FALSE
estExt_Genemark1.C_140118	0	0	NA	NA	NA	NA
estExt_Genemark1.C_140119	0	0	NA	NA	NA	NA
estExt_Genemark1.C_140120	0	0	NA	NA	NA	NA
estExt_Genemark1.C_140121	0	0	NA	NA	NA	NA
estExt_Genemark1.C_140122	0	0	NA	NA	NA	NA
estExt_Genemark1.C_140123	77.1127997554467	130.951396664502	-0.76399	0.25974	0.56278	FALSE
estExt_Genemark1.C_140124	0	0	NA	NA	NA	NA
estExt_Genemark1.C_140125	740.178475945181	172.466952109009	2.1016	0.017759	0.086819	FALSE
estExt_Genemark1.C_140126	0	0	NA	NA	NA	NA
estExt_Genemark1.C_140127	0	0	NA	NA	NA	NA
estExt_Genemark1.C_140129	0	0	NA	NA	NA	NA
estExt_Genemark1.C_140130	18.390444589897	1.58381361933928	3.5375	0.011096	0.060186	FALSE
estExt_Genemark1.C_140133	0	0	NA	NA	NA	NA
estExt_Genemark1.C_140134	0	0	NA	NA	NA	NA
estExt_Genemark1.C_140135	57.0278356838774	100.733395153151	-0.8208	0.2452	0.54135	FALSE
estExt_Genemark1.C_140136	126.225532455173	597.002694489386	-2.2417	0.00046115	0.00511	TRUE
estExt_Genemark1.C_140137	45.4123209908062	404.206861162553	-3.1539	2.8401e-06	5.7973e-05	TRUE
estExt_Genemark1.C_140138	0	0	NA	NA	NA	NA
estExt_Genemark1.C_140139	0	0	NA	NA	NA	NA
estExt_Genemark1.C_140140	0	0	NA	NA	NA	NA
estExt_Genemark1.C_140141	0	0	NA	NA	NA	NA
estExt_Genemark1.C_140142	0	0	NA	NA	NA	NA
estExt_Genemark1.C_140143	289.092007866668	73.7151188072487	1.9715	0.0031546	0.022861	TRUE
estExt_Genemark1.C_140144	0	0	NA	NA	NA	NA
estExt_Genemark1.C_140145	0	0	NA	NA	NA	NA
estExt_Genemark1.C_140146	0	0	NA	NA	NA	NA
estExt_Genemark1.C_140147	0	0	NA	NA	NA	NA
estExt_Genemark1.C_140148	0	0	NA	NA	NA	NA
estExt_Genemark1.C_140149	0	0	NA	NA	NA	NA
estExt_Genemark1.C_140150	0	0	NA	NA	NA	NA
estExt_Genemark1.C_140151	1.53253704915809	0.316762723867857	2.2744	0.77354	1	FALSE
estExt_Genemark1.C_140154	19.9229816390551	29.416275392772	-0.56218	0.5639	0.87015	FALSE
estExt_Genemark1.C_140155	0	0	NA	NA	NA	NA
estExt_Genemark1.C_140156	42.8268981303063	10.5341553958229	2.0234	0.023092	0.1049	FALSE
estExt_Genemark1.C_140158	1.53253704915809	2.55902040884551	-0.73967	0.94034	1	FALSE
estExt_Genemark1.C_140159	0	0	NA	NA	NA	NA
estExt_Genemark1.C_140160	0	0	NA	NA	NA	NA
estExt_Genemark1.C_140161	3.79084701476668	0.639755102211377	2.5669	0.40874	0.7173	FALSE
estExt_Genemark1.C_140162	14.5186063588733	15.3229741806947	-0.077793	0.99909	1	FALSE
estExt_Genemark1.C_140163	3.87183823102375	4.46582640652831	-0.20591	1	1	FALSE
estExt_Genemark1.C_140164	3.95282944728081	1.60250258276628	1.3026	0.66489	0.94687	FALSE
estExt_Genemark1.C_140165	263.350250776557	88.1553813611811	1.5789	0.01613	0.080718	FALSE
estExt_Genemark1.C_140166	0	0	NA	NA	NA	NA
estExt_Genemark1.C_140167	0	0	NA	NA	NA	NA
estExt_Genemark1.C_140168	0	0	NA	NA	NA	NA
estExt_Genemark1.C_140169	18.1506189709889	47.9255657755723	-1.4008	0.094227	0.28851	FALSE
estExt_Genemark1.C_140170	0	0	NA	NA	NA	NA
estExt_Genemark1.C_140171	0	0	NA	NA	NA	NA
estExt_Genemark1.C_140172	0	0	NA	NA	NA	NA
estExt_Genemark1.C_140173	0	0.316762723867857	-Inf	1	1	FALSE
estExt_Genemark1.C_140180	0	0.639755102211377	-Inf	1	1	FALSE
estExt_Genemark1.C_140181	0	0	NA	NA	NA	NA
estExt_Genemark1.C_140182	0	0	NA	NA	NA	NA
estExt_Genemark1.C_140183	0	0	NA	NA	NA	NA
estExt_Genemark1.C_140184	0	0	NA	NA	NA	NA
estExt_Genemark1.C_140185	0	0	NA	NA	NA	NA
estExt_Genemark1.C_140186	0	0	NA	NA	NA	NA
estExt_Genemark1.C_140187	0	0	NA	NA	NA	NA
estExt_Genemark1.C_140188	0	0	NA	NA	NA	NA
estExt_Genemark1.C_140189	0	0	NA	NA	NA	NA
estExt_Genemark1.C_140190	0	0	NA	NA	NA	NA
estExt_Genemark1.C_140191	0	0	NA	NA	NA	NA
estExt_Genemark1.C_140192	1.53253704915809	1.9068059976828	-0.31524	1	1	FALSE
estExt_Genemark1.C_140193	0	0	NA	NA	NA	NA
estExt_Genemark1.C_140194	0	0	NA	NA	NA	NA
estExt_Genemark1.C_140195	33.6348238652208	29.6894305353102	0.18001	0.84535	1	FALSE
estExt_Genemark1.C_140196	0	0	NA	NA	NA	NA
estExt_Genemark1.C_140197	0	0	NA	NA	NA	NA
estExt_Genemark1.C_140198	0	0	NA	NA	NA	NA
estExt_Genemark1.C_140199	0	0	NA	NA	NA	NA
estExt_Genemark1.C_140200	0	0	NA	NA	NA	NA
estExt_Genemark1.C_140201	2.2583099656086	2.24848733945332	0.0062888	1	1	FALSE
estExt_Genemark1.C_140202	0	0	NA	NA	NA	NA
estExt_Genemark1.C_140203	0	0	NA	NA	NA	NA
estExt_Genemark1.C_140204	0	0	NA	NA	NA	NA
estExt_Genemark1.C_140205	0	0	NA	NA	NA	NA
estExt_Genemark1.C_140206	0	0	NA	NA	NA	NA
estExt_Genemark1.C_140207	0	0	NA	NA	NA	NA
estExt_Genemark1.C_140208	0	0.322992378343521	-Inf	1	1	FALSE
estExt_Genemark1.C_140209	0	0	NA	NA	NA	NA
estExt_Genemark1.C_140210	245.134380738626	219.355014550319	0.16031	0.82443	1	FALSE
estExt_Genemark1.C_140212	0	0	NA	NA	NA	NA
estExt_Genemark1.C_140213	66.1357707028428	94.6526068549055	-0.51721	0.50496	0.81182	FALSE
estExt_Genemark1.C_140214	0	0	NA	NA	NA	NA
estExt_Genemark1.C_140215	0	0	NA	NA	NA	NA
estExt_Genemark1.C_140216	0	0	NA	NA	NA	NA
estExt_Genemark1.C_140217	0	0	NA	NA	NA	NA
estExt_Genemark1.C_140218	0	0	NA	NA	NA	NA
estExt_Genemark1.C_140219	0	0	NA	NA	NA	NA
estExt_Genemark1.C_140220	0	0	NA	NA	NA	NA
estExt_Genemark1.C_140221	108.806982460361	194.25600351105	-0.83619	0.2117	0.49848	FALSE
estExt_Genemark1.C_140222	0	0	NA	NA	NA	NA
estExt_Genemark1.C_140223	0	0	NA	NA	NA	NA
estExt_Genemark1.C_140224	0	0	NA	NA	NA	NA
estExt_Genemark1.C_140225	0	0	NA	NA	NA	NA
estExt_Genemark1.C_140226	0	0	NA	NA	NA	NA
estExt_Genemark1.C_140227	0	0	NA	NA	NA	NA
estExt_Genemark1.C_140228	0	0	NA	NA	NA	NA
estExt_Genemark1.C_140229	0	0	NA	NA	NA	NA
estExt_Genemark1.C_140230	0	0	NA	NA	NA	NA
estExt_Genemark1.C_140231	0	0	NA	NA	NA	NA
estExt_Genemark1.C_140232	0	0	NA	NA	NA	NA
estExt_Genemark1.C_140233	0	0	NA	NA	NA	NA
estExt_Genemark1.C_140234	0	0	NA	NA	NA	NA
estExt_Genemark1.C_140235	0	0	NA	NA	NA	NA
estExt_Genemark1.C_140236	0	0	NA	NA	NA	NA
estExt_Genemark1.C_140237	0	0	NA	NA	NA	NA
estExt_Genemark1.C_140238	0	0	NA	NA	NA	NA
estExt_Genemark1.C_140240	0	0	NA	NA	NA	NA
estExt_Genemark1.C_140241	0	0	NA	NA	NA	NA
estExt_Genemark1.C_140242	0	0	NA	NA	NA	NA
estExt_Genemark1.C_140243	0	0	NA	NA	NA	NA
estExt_Genemark1.C_140244	0	0	NA	NA	NA	NA
estExt_Genemark1.C_140245	0	0	NA	NA	NA	NA
estExt_Genemark1.C_140246	0	0	NA	NA	NA	NA
estExt_Genemark1.C_140247	0	0	NA	NA	NA	NA
estExt_Genemark1.C_140248	0	0	NA	NA	NA	NA
estExt_Genemark1.C_140249	0	0	NA	NA	NA	NA
estExt_Genemark1.C_140250	0	0	NA	NA	NA	NA
estExt_Genemark1.C_140251	0	0	NA	NA	NA	NA
estExt_Genemark1.C_140252	0.806764132707575	0	Inf	0.89273	1	FALSE
estExt_Genemark1.C_140253	0	0	NA	NA	NA	NA
estExt_Genemark1.C_140254	721.923971988712	505.512434873074	0.5141	0.38622	0.69669	FALSE
estExt_Genemark1.C_140255	0	0.956517826079234	-Inf	0.94712	1	FALSE
estExt_Genemark1.C_140256	0	0	NA	NA	NA	NA
estExt_Genemark1.C_140257	0	0	NA	NA	NA	NA
estExt_Genemark1.C_140258	0	0	NA	NA	NA	NA
estExt_Genemark1.C_140259	382.878696521298	295.237635188837	0.37501	0.52721	0.834	FALSE
estExt_Genemark1.C_140260	0	0	NA	NA	NA	NA
estExt_Genemark1.C_140261	0	0	NA	NA	NA	NA
estExt_Genemark1.C_140264	30.7285841695557	0.962747480554898	4.9963	0.0004881	0.0053324	TRUE
estExt_Genemark1.C_140268	0	0	NA	NA	NA	NA
estExt_Genemark1.C_140269	0	0	NA	NA	NA	NA
estExt_Genemark1.C_140270	0	0	NA	NA	NA	NA
estExt_Genemark1.C_140272	0	0.316762723867857	-Inf	1	1	FALSE
estExt_Genemark1.C_140274	0	0	NA	NA	NA	NA
estExt_Genemark1.C_140275	0	0	NA	NA	NA	NA
estExt_Genemark1.C_140276	0	0	NA	NA	NA	NA
estExt_Genemark1.C_140277	0	0	NA	NA	NA	NA
estExt_Genemark1.C_140278	0	0	NA	NA	NA	NA
estExt_Genemark1.C_140279	51.1343650762902	75.4661834430399	-0.56154	0.48348	0.78897	FALSE
estExt_Genemark1.C_140280	0	0	NA	NA	NA	NA
estExt_Genemark1.C_140281	0	0	NA	NA	NA	NA
estExt_Genemark1.C_140282	0	0	NA	NA	NA	NA
estExt_Genemark1.C_140283	3.79084701476668	6.39132136763811	-0.75359	0.75562	0.99619	FALSE
estExt_Genemark1.C_140284	0	0	NA	NA	NA	NA
estExt_Genemark1.C_140286	41.2975091110113	26.8447956749752	0.62141	0.45932	0.76909	FALSE
estExt_Genemark1.C_140287	236.81432167319	89.6030922364468	1.4021	0.032823	0.13353	FALSE
estExt_Genemark1.C_140288	0	0	NA	NA	NA	NA
estExt_Genemark1.C_140289	0	0	NA	NA	NA	NA
estExt_Genemark1.C_140290	0	0	NA	NA	NA	NA
estExt_Genemark1.C_140291	0	0	NA	NA	NA	NA
estExt_Genemark1.C_140292	1237.88183160859	534.715952359283	1.211	0.048351	0.17775	FALSE
estExt_Genemark1.C_140293	0	0	NA	NA	NA	NA
estExt_Genemark1.C_140294	0	0	NA	NA	NA	NA
estExt_Genemark1.C_140295	0	0	NA	NA	NA	NA
estExt_Genemark1.C_140296	0	0	NA	NA	NA	NA
estExt_Genemark1.C_140297	0	0	NA	NA	NA	NA
estExt_Genemark1.C_140298	0	0	NA	NA	NA	NA
estExt_Genemark1.C_140299	170.669106880758	25.5652854705524	2.7389	0.00012725	0.001692	TRUE
estExt_Genemark1.C_140300	0	0	NA	NA	NA	NA
estExt_Genemark1.C_140301	18.8763918874394	10.5653036682012	0.83725	0.51276	0.82119	FALSE
estExt_Genemark1.C_140302	0	0	NA	NA	NA	NA
estExt_Genemark1.C_140303	0	0	NA	NA	NA	NA
estExt_Genemark1.C_140304	0	0	NA	NA	NA	NA
estExt_Genemark1.C_140305	0	0	NA	NA	NA	NA
estExt_Genemark1.C_140306	406.997481256405	213.720862065539	0.92929	0.13374	0.36314	FALSE
estExt_Genemark1.C_140307	0	0	NA	NA	NA	NA
estExt_Genemark1.C_140308	0	0	NA	NA	NA	NA
estExt_Genemark1.C_140309	0	0	NA	NA	NA	NA
estExt_Genemark1.C_140310	0	0	NA	NA	NA	NA
estExt_Genemark1.C_140311	0	0	NA	NA	NA	NA
estExt_Genemark1.C_140312	0	0	NA	NA	NA	NA
estExt_Genemark1.C_140313	0	0	NA	NA	NA	NA
estExt_Genemark1.C_140314	0	0	NA	NA	NA	NA
estExt_Genemark1.C_140315	0	0	NA	NA	NA	NA
estExt_Genemark1.C_140316	0	0	NA	NA	NA	NA
estExt_Genemark1.C_140318	0	0	NA	NA	NA	NA
estExt_Genemark1.C_140319	0	0	NA	NA	NA	NA
estExt_Genemark1.C_140320	0	0	NA	NA	NA	NA
estExt_Genemark1.C_140321	0	0	NA	NA	NA	NA
estExt_Genemark1.C_140322	1.45154583290102	0	Inf	0.60427	0.89721	FALSE
estExt_Genemark1.C_140324	0.725772916450512	0	Inf	0.89258	1	FALSE
estExt_Genemark1.C_140328	0	0	NA	NA	NA	NA
estExt_Genemark1.C_140329	0	0	NA	NA	NA	NA
estExt_Genemark1.C_140334	0	0	NA	NA	NA	NA
estExt_Genemark1.C_1410001	0	0	NA	NA	NA	NA
estExt_Genemark1.C_1430002	0.725772916450512	0	Inf	0.89258	1	FALSE
estExt_Genemark1.C_1440001	0	0	NA	NA	NA	NA
estExt_Genemark1.C_1470002	14.035807091194	18.8634310335221	-0.42648	0.69957	0.96668	FALSE
estExt_Genemark1.C_1500002	0	0	NA	NA	NA	NA
estExt_Genemark1.C_150001	2.33930118186566	0.316762723867857	2.8846	0.57061	0.8748	FALSE
estExt_Genemark1.C_150003	0	0	NA	NA	NA	NA
estExt_Genemark1.C_150004	0	0	NA	NA	NA	NA
estExt_Genemark1.C_150005	0	0	NA	NA	NA	NA
estExt_Genemark1.C_150006	573.854562473537	640.221376642661	-0.15789	0.75679	0.99619	FALSE
estExt_Genemark1.C_150007	0	0	NA	NA	NA	NA
estExt_Genemark1.C_150008	0	0	NA	NA	NA	NA
estExt_Genemark1.C_150009	0	0	NA	NA	NA	NA
estExt_Genemark1.C_150010	482.998440193294	231.808435252776	1.0591	0.093947	0.28803	FALSE
estExt_Genemark1.C_150011	16.8547595108759	1.27328054994709	3.7265	0.2145	0.50216	FALSE
estExt_Genemark1.C_150012	0	0	NA	NA	NA	NA
estExt_Genemark1.C_150013	547.177829586515	64.6214949778248	3.0819	3.2079e-06	6.3261e-05	TRUE
estExt_Genemark1.C_150014	0	0	NA	NA	NA	NA
estExt_Genemark1.C_150015	2.17731874935153	2.56525006332117	-0.23655	1	1	FALSE
estExt_Genemark1.C_150016	0	0	NA	NA	NA	NA
estExt_Genemark1.C_150017	0	0	NA	NA	NA	NA
estExt_Genemark1.C_150018	0	0	NA	NA	NA	NA
estExt_Genemark1.C_150020	0	0	NA	NA	NA	NA
estExt_Genemark1.C_150021	0	0	NA	NA	NA	NA
estExt_Genemark1.C_150022	0	0	NA	NA	NA	NA
estExt_Genemark1.C_150023	0	0	NA	NA	NA	NA
estExt_Genemark1.C_150024	0	0	NA	NA	NA	NA
estExt_Genemark1.C_150025	0	0	NA	NA	NA	NA
estExt_Genemark1.C_150026	0	0	NA	NA	NA	NA
estExt_Genemark1.C_150027	6.69393868056873	36.1368187932293	-2.4325	0.020567	0.095719	FALSE
estExt_Genemark1.C_150028	0	0	NA	NA	NA	NA
estExt_Genemark1.C_150029	0	0	NA	NA	NA	NA
estExt_Genemark1.C_150030	0	0	NA	NA	NA	NA
estExt_Genemark1.C_150031	0	0	NA	NA	NA	NA
estExt_Genemark1.C_150032	0	0	NA	NA	NA	NA
estExt_Genemark1.C_150033	0	0	NA	NA	NA	NA
estExt_Genemark1.C_150034	0	0	NA	NA	NA	NA
estExt_Genemark1.C_150035	0	0	NA	NA	NA	NA
estExt_Genemark1.C_150036	3.06507409831617	3.20500516553255	-0.064405	1	1	FALSE
estExt_Genemark1.C_150037	0	0	NA	NA	NA	NA
estExt_Genemark1.C_150038	0	0	NA	NA	NA	NA
estExt_Genemark1.C_150039	18.9542350738334	79.3358623286864	-2.0655	0.010359	0.057122	FALSE
estExt_Genemark1.C_150040	0	0	NA	NA	NA	NA
estExt_Genemark1.C_150041	0	0	NA	NA	NA	NA
estExt_Genemark1.C_150042	0	0	NA	NA	NA	NA
estExt_Genemark1.C_150043	0	0	NA	NA	NA	NA
estExt_Genemark1.C_150044	0	0	NA	NA	NA	NA
estExt_Genemark1.C_150045	0	0	NA	NA	NA	NA
estExt_Genemark1.C_150046	322.954065231345	256.081751209954	0.33472	0.57986	0.88135	FALSE
estExt_Genemark1.C_150047	0	0	NA	NA	NA	NA
estExt_Genemark1.C_150048	0	0	NA	NA	NA	NA
estExt_Genemark1.C_150049	62.5069061205902	62.7458372525203	-0.0055042	0.97763	1	FALSE
estExt_Genemark1.C_150050	192.934537731542	195.635188187083	-0.020054	0.99783	1	FALSE
estExt_Genemark1.C_150051	6.29213062914647	6.40378067658944	-0.025375	1	1	FALSE
estExt_Genemark1.C_150053	0	0.316762723867857	-Inf	1	1	FALSE
estExt_Genemark1.C_150054	0	0	NA	NA	NA	NA
estExt_Genemark1.C_150055	0	0	NA	NA	NA	NA
estExt_Genemark1.C_150056	0	0	NA	NA	NA	NA
estExt_Genemark1.C_150057	0	0	NA	NA	NA	NA
estExt_Genemark1.C_150058	0	0	NA	NA	NA	NA
estExt_Genemark1.C_150059	0	0	NA	NA	NA	NA
estExt_Genemark1.C_150060	0	0	NA	NA	NA	NA
estExt_Genemark1.C_150064	0	0	NA	NA	NA	NA
estExt_Genemark1.C_150065	0	0	NA	NA	NA	NA
[truncated: 30,016 more rows]
