# Supplementary material for: Whole Transcriptome Analysis Provides Insights Into the Molecular Mechanisms of Chlamydospore-Like Cell Formation in Phanerochaete chrysosporium
Source: Front Microbiol. 2020 Dec 7;11:527389. doi: 10.3389/fmicb.2020.527389 (PMC7750433; doi:10.3389/fmicb.2020.527389)
Supplement: Supplementary file 2 [file Data_Sheet_2.ZIP › DEGsList/mR_CK72vsmR_CK36.DEG.xls]

Gene_id	readcount_mR_CK72	readcount_mR_CK36	log2FoldChange	pval	padj	Blast swiss prot
estExt_Genemark1.C_100065	79.4358681400923	2.67131363536835	4.8942	2.3535e-08	5.5237e-05	-//-
estExt_Genemark1.C_180078	221.712737232161	1379.05209186423	-2.6369	7.1267e-06	0.0083632	sp|O74885|YQE1_SCHPO Putative dioxygenase C576.01c OS=Schizosaccharomyces pombe (strain 972 / ATCC 24843) GN=SPCC576.01c PE=3 SV=2//3.97333e-86
