# Supplementary material for: Whole Transcriptome Analysis Provides Insights Into the Molecular Mechanisms of Chlamydospore-Like Cell Formation in Phanerochaete chrysosporium
Source: Front Microbiol. 2020 Dec 7;11:527389. doi: 10.3389/fmicb.2020.527389 (PMC7750433; doi:10.3389/fmicb.2020.527389)
Supplement: Supplementary file 2 [file Data_Sheet_2.ZIP › DEGsList/mR_CK72vsmR_CK36.Differential_analysis_results.xls]

Gene_id	readcount_mR_CK72	readcount_mR_CK36	log2FoldChange	pval	padj	significant
estExt_Genemark1.C_100015	0	0	NA	NA	NA	NA
estExt_Genemark1.C_100016	0	0	NA	NA	NA	NA
estExt_Genemark1.C_100017	0	0	NA	NA	NA	NA
estExt_Genemark1.C_100018	0	0	NA	NA	NA	NA
estExt_Genemark1.C_100019	0	0	NA	NA	NA	NA
estExt_Genemark1.C_100020	0	0	NA	NA	NA	NA
estExt_Genemark1.C_100021	41.1089331071064	39.0601258243592	0.073755	0.87997	1	FALSE
estExt_Genemark1.C_100022	0	0	NA	NA	NA	NA
estExt_Genemark1.C_100023	0	0	NA	NA	NA	NA
estExt_Genemark1.C_100024	0	0	NA	NA	NA	NA
estExt_Genemark1.C_100025	0	1.00842260798084	-Inf	0.76756	1	FALSE
estExt_Genemark1.C_100027	11.2909414384098	1.1675863830207	3.2736	0.075649	1	FALSE
estExt_Genemark1.C_100028	0	0	NA	NA	NA	NA
estExt_Genemark1.C_100029	0	0	NA	NA	NA	NA
estExt_Genemark1.C_100030	0	0	NA	NA	NA	NA
estExt_Genemark1.C_100031	0	0	NA	NA	NA	NA
estExt_Genemark1.C_100032	0	0	NA	NA	NA	NA
estExt_Genemark1.C_100033	0	0	NA	NA	NA	NA
estExt_Genemark1.C_100034	0	0	NA	NA	NA	NA
estExt_Genemark1.C_100035	20.0691276746552	27.2262543172975	-0.44002	0.55046	1	FALSE
estExt_Genemark1.C_100036	0	0	NA	NA	NA	NA
estExt_Genemark1.C_100037	0	0	NA	NA	NA	NA
estExt_Genemark1.C_100038	0	0	NA	NA	NA	NA
estExt_Genemark1.C_100039	0	0	NA	NA	NA	NA
estExt_Genemark1.C_100040	0	0	NA	NA	NA	NA
estExt_Genemark1.C_100041	0	0	NA	NA	NA	NA
estExt_Genemark1.C_100042	0	0	NA	NA	NA	NA
estExt_Genemark1.C_100043	29.9342681578326	19.1410601342036	0.64513	0.64233	1	FALSE
estExt_Genemark1.C_100044	0	0	NA	NA	NA	NA
estExt_Genemark1.C_100045	0	0	NA	NA	NA	NA
estExt_Genemark1.C_100046	0	0	NA	NA	NA	NA
estExt_Genemark1.C_100047	0.580572159993408	0	Inf	0.94624	1	FALSE
estExt_Genemark1.C_100048	5.29016703957444	4.63471889358835	0.19083	0.86756	1	FALSE
estExt_Genemark1.C_100049	757.921842994027	360.618091989246	1.0716	0.045718	0.96572	FALSE
estExt_Genemark1.C_100051	101.831870691432	174.322013062288	-0.77557	0.19987	1	FALSE
estExt_Genemark1.C_100052	0	0	NA	NA	NA	NA
estExt_Genemark1.C_100053	0	0	NA	NA	NA	NA
estExt_Genemark1.C_100065	79.4358681400923	2.67131363536835	4.8942	2.3535e-08	5.5237e-05	TRUE
estExt_Genemark1.C_100076	9.09868799770372	0	Inf	0.0062039	0.52002	FALSE
estExt_Genemark1.C_100089	0	0	NA	NA	NA	NA
estExt_Genemark1.C_100090	0	0	NA	NA	NA	NA
estExt_Genemark1.C_100092	29.9434406312536	12.9669873497731	1.2074	0.12913	1	FALSE
estExt_Genemark1.C_100098	0	0	NA	NA	NA	NA
estExt_Genemark1.C_100099	0	0	NA	NA	NA	NA
estExt_Genemark1.C_100100	0	0	NA	NA	NA	NA
estExt_Genemark1.C_100101	0	0	NA	NA	NA	NA
estExt_Genemark1.C_100102	0	0	NA	NA	NA	NA
estExt_Genemark1.C_100103	0	0	NA	NA	NA	NA
estExt_Genemark1.C_100104	80.5274086237348	90.1155991271903	-0.1623	0.84023	1	FALSE
estExt_Genemark1.C_100105	0	0	NA	NA	NA	NA
estExt_Genemark1.C_100106	0	0	NA	NA	NA	NA
estExt_Genemark1.C_100107	0	0	NA	NA	NA	NA
estExt_Genemark1.C_100108	0	0	NA	NA	NA	NA
estExt_Genemark1.C_100109	0	0	NA	NA	NA	NA
estExt_Genemark1.C_100111	0	0	NA	NA	NA	NA
estExt_Genemark1.C_100112	0	0	NA	NA	NA	NA
estExt_Genemark1.C_100113	15.4199641579974	20.3442731557187	-0.39982	0.691	1	FALSE
estExt_Genemark1.C_100114	0	0	NA	NA	NA	NA
estExt_Genemark1.C_100115	0	0	NA	NA	NA	NA
estExt_Genemark1.C_100116	0	0	NA	NA	NA	NA
estExt_Genemark1.C_100117	0	0	NA	NA	NA	NA
estExt_Genemark1.C_100118	0	0	NA	NA	NA	NA
estExt_Genemark1.C_100119	0	0	NA	NA	NA	NA
estExt_Genemark1.C_100120	0	0	NA	NA	NA	NA
estExt_Genemark1.C_100121	0	0	NA	NA	NA	NA
estExt_Genemark1.C_100122	0	0	NA	NA	NA	NA
estExt_Genemark1.C_100123	38.5915916682315	26.412622122851	0.54706	0.54618	1	FALSE
estExt_Genemark1.C_100124	0	0	NA	NA	NA	NA
estExt_Genemark1.C_100125	0	0	NA	NA	NA	NA
estExt_Genemark1.C_100126	0	0	NA	NA	NA	NA
estExt_Genemark1.C_100127	0	0	NA	NA	NA	NA
estExt_Genemark1.C_100128	193.617306810916	141.84219807049	0.44892	0.45043	1	FALSE
estExt_Genemark1.C_100130	19.4885555146618	27.013650584516	-0.47106	0.55829	1	FALSE
estExt_Genemark1.C_100131	0	0	NA	NA	NA	NA
estExt_Genemark1.C_100132	0	0	NA	NA	NA	NA
estExt_Genemark1.C_100133	0	0	NA	NA	NA	NA
estExt_Genemark1.C_100134	27.9462399894488	37.928166079833	-0.44062	0.56794	1	FALSE
estExt_Genemark1.C_100135	0	0	NA	NA	NA	NA
estExt_Genemark1.C_100136	0	0	NA	NA	NA	NA
estExt_Genemark1.C_100137	0	0	NA	NA	NA	NA
estExt_Genemark1.C_100138	0	0	NA	NA	NA	NA
estExt_Genemark1.C_100139	0	0	NA	NA	NA	NA
estExt_Genemark1.C_100140	0	0	NA	NA	NA	NA
estExt_Genemark1.C_100141	0	0	NA	NA	NA	NA
estExt_Genemark1.C_100142	0	0	NA	NA	NA	NA
estExt_Genemark1.C_100143	0	0	NA	NA	NA	NA
estExt_Genemark1.C_100144	15941.3553932647	15211.7689647701	0.067586	0.8753	1	FALSE
estExt_Genemark1.C_100145	3.61346815922798	9.69464525273978	-1.4238	0.27776	1	FALSE
estExt_Genemark1.C_100146	0	1.00842260798084	-Inf	0.76756	1	FALSE
estExt_Genemark1.C_100147	0	0	NA	NA	NA	NA
estExt_Genemark1.C_100148	0	0	NA	NA	NA	NA
estExt_Genemark1.C_100149	0	0	NA	NA	NA	NA
estExt_Genemark1.C_100150	0	0	NA	NA	NA	NA
estExt_Genemark1.C_100151	0	0	NA	NA	NA	NA
estExt_Genemark1.C_100152	0	0	NA	NA	NA	NA
estExt_Genemark1.C_100153	0	0	NA	NA	NA	NA
estExt_Genemark1.C_100154	0	0	NA	NA	NA	NA
estExt_Genemark1.C_100155	0	0	NA	NA	NA	NA
estExt_Genemark1.C_100156	0	0	NA	NA	NA	NA
estExt_Genemark1.C_100157	16.9712140757869	26.3769954843565	-0.63619	0.4239	1	FALSE
estExt_Genemark1.C_100158	0	0	NA	NA	NA	NA
estExt_Genemark1.C_100159	0	0	NA	NA	NA	NA
estExt_Genemark1.C_100160	0	0	NA	NA	NA	NA
estExt_Genemark1.C_100162	0	0	NA	NA	NA	NA
estExt_Genemark1.C_100163	0	0	NA	NA	NA	NA
estExt_Genemark1.C_100164	0	0	NA	NA	NA	NA
estExt_Genemark1.C_100165	0	0	NA	NA	NA	NA
estExt_Genemark1.C_100166	0	0	NA	NA	NA	NA
estExt_Genemark1.C_100167	0	0	NA	NA	NA	NA
estExt_Genemark1.C_100168	0	0	NA	NA	NA	NA
estExt_Genemark1.C_100169	0	0	NA	NA	NA	NA
estExt_Genemark1.C_100170	0	0	NA	NA	NA	NA
estExt_Genemark1.C_100171	9.61424255806336	4.175040887716	1.2034	0.3736	1	FALSE
estExt_Genemark1.C_100172	0	0	NA	NA	NA	NA
estExt_Genemark1.C_100173	0	0	NA	NA	NA	NA
estExt_Genemark1.C_100174	0	0	NA	NA	NA	NA
estExt_Genemark1.C_100176	0	0	NA	NA	NA	NA
estExt_Genemark1.C_100177	53.1709132677004	20.3086465172243	1.3885	0.04874	0.96572	FALSE
estExt_Genemark1.C_100178	0	0	NA	NA	NA	NA
estExt_Genemark1.C_100179	0	0	NA	NA	NA	NA
estExt_Genemark1.C_100180	13.9383180765523	30.8703639221523	-1.1472	0.15679	1	FALSE
estExt_Genemark1.C_100181	0	0	NA	NA	NA	NA
estExt_Genemark1.C_100182	0	0	NA	NA	NA	NA
estExt_Genemark1.C_100183	0	0	NA	NA	NA	NA
estExt_Genemark1.C_100184	5.48521983847574	2.67131363536835	1.038	0.59208	1	FALSE
estExt_Genemark1.C_100185	0	0.495304644366807	-Inf	1	1	FALSE
estExt_Genemark1.C_100186	0	0	NA	NA	NA	NA
estExt_Genemark1.C_100187	104.920611816879	91.4779759237454	0.1978	0.73207	1	FALSE
estExt_Genemark1.C_100188	0	0	NA	NA	NA	NA
estExt_Genemark1.C_100189	0	0	NA	NA	NA	NA
estExt_Genemark1.C_100190	0	0	NA	NA	NA	NA
estExt_Genemark1.C_100191	0	0	NA	NA	NA	NA
estExt_Genemark1.C_100192	0	0	NA	NA	NA	NA
estExt_Genemark1.C_100193	0	0	NA	NA	NA	NA
estExt_Genemark1.C_100194	0	0	NA	NA	NA	NA
estExt_Genemark1.C_100195	0	0	NA	NA	NA	NA
estExt_Genemark1.C_100196	0	0	NA	NA	NA	NA
estExt_Genemark1.C_100197	0	0	NA	NA	NA	NA
estExt_Genemark1.C_100198	0	0	NA	NA	NA	NA
estExt_Genemark1.C_100199	186.116541383793	201.90222156816	-0.11745	0.83707	1	FALSE
estExt_Genemark1.C_100200	103.647777244467	125.957978910443	-0.28125	0.58353	1	FALSE
estExt_Genemark1.C_100201	0	0	NA	NA	NA	NA
estExt_Genemark1.C_100202	75.8269862175748	40.2989654843688	0.91197	0.16346	1	FALSE
estExt_Genemark1.C_100203	0	0	NA	NA	NA	NA
estExt_Genemark1.C_100204	0	0	NA	NA	NA	NA
estExt_Genemark1.C_100205	0	0	NA	NA	NA	NA
estExt_Genemark1.C_100206	0	0	NA	NA	NA	NA
estExt_Genemark1.C_100207	0	0	NA	NA	NA	NA
estExt_Genemark1.C_100208	0	0	NA	NA	NA	NA
estExt_Genemark1.C_100209	0	0	NA	NA	NA	NA
estExt_Genemark1.C_100210	0.645589759627175	0.336140869326947	0.94155	1	1	FALSE
estExt_Genemark1.C_100211	0	0	NA	NA	NA	NA
estExt_Genemark1.C_100212	0	0	NA	NA	NA	NA
estExt_Genemark1.C_100213	0	0	NA	NA	NA	NA
estExt_Genemark1.C_100214	0	0	NA	NA	NA	NA
estExt_Genemark1.C_100215	0	0	NA	NA	NA	NA
estExt_Genemark1.C_100216	0	0	NA	NA	NA	NA
estExt_Genemark1.C_100217	0	0	NA	NA	NA	NA
estExt_Genemark1.C_100218	0	0	NA	NA	NA	NA
estExt_Genemark1.C_100219	970.483012767608	707.825019745723	0.45531	0.38466	1	FALSE
estExt_Genemark1.C_100220	0	0	NA	NA	NA	NA
estExt_Genemark1.C_100221	0	0	NA	NA	NA	NA
estExt_Genemark1.C_100222	0	0	NA	NA	NA	NA
estExt_Genemark1.C_100223	0	0	NA	NA	NA	NA
estExt_Genemark1.C_100224	0	0	NA	NA	NA	NA
estExt_Genemark1.C_100225	0	0	NA	NA	NA	NA
estExt_Genemark1.C_100226	0	0	NA	NA	NA	NA
estExt_Genemark1.C_100234	8.12801023990771	1.66289102738751	2.2892	0.46883	1	FALSE
estExt_Genemark1.C_100244	0	0	NA	NA	NA	NA
estExt_Genemark1.C_100245	0	0	NA	NA	NA	NA
estExt_Genemark1.C_100246	0	0	NA	NA	NA	NA
estExt_Genemark1.C_100247	0	0	NA	NA	NA	NA
estExt_Genemark1.C_100248	0	0	NA	NA	NA	NA
estExt_Genemark1.C_100254	42.1354559911152	15.9210018967267	1.4041	0.051111	0.96572	FALSE
estExt_Genemark1.C_100255	4.19404031922139	13.1795910825547	-1.6519	0.16909	1	FALSE
estExt_Genemark1.C_100256	0	0	NA	NA	NA	NA
estExt_Genemark1.C_100257	5.5502374381095	23.4752647969594	-2.0805	0.036359	0.95872	FALSE
estExt_Genemark1.C_100258	0	0	NA	NA	NA	NA
estExt_Genemark1.C_100259	556.008990564565	503.474493158643	0.14319	0.80766	1	FALSE
estExt_Genemark1.C_100260	0	0	NA	NA	NA	NA
estExt_Genemark1.C_100261	0	1.34456347730779	-Inf	0.64134	1	FALSE
estExt_Genemark1.C_100262	0	0	NA	NA	NA	NA
estExt_Genemark1.C_100263	0	0	NA	NA	NA	NA
estExt_Genemark1.C_100264	0	0	NA	NA	NA	NA
estExt_Genemark1.C_100265	0	0	NA	NA	NA	NA
estExt_Genemark1.C_100266	0	0	NA	NA	NA	NA
estExt_Genemark1.C_100267	0	0	NA	NA	NA	NA
estExt_Genemark1.C_100268	0	0	NA	NA	NA	NA
estExt_Genemark1.C_100269	0	0	NA	NA	NA	NA
estExt_Genemark1.C_100270	3.61346815922798	6.31542324022308	-0.8055	0.68487	1	FALSE
estExt_Genemark1.C_100271	0	0	NA	NA	NA	NA
estExt_Genemark1.C_100272	0.645589759627175	1.66289102738751	-1.365	0.8368	1	FALSE
estExt_Genemark1.C_100273	0	0	NA	NA	NA	NA
estExt_Genemark1.C_100274	0	0	NA	NA	NA	NA
estExt_Genemark1.C_100275	0	0	NA	NA	NA	NA
estExt_Genemark1.C_100276	0	0	NA	NA	NA	NA
estExt_Genemark1.C_100277	0	0	NA	NA	NA	NA
estExt_Genemark1.C_100278	0	0	NA	NA	NA	NA
estExt_Genemark1.C_100279	0	0	NA	NA	NA	NA
estExt_Genemark1.C_100280	0	0	NA	NA	NA	NA
estExt_Genemark1.C_100281	0	0	NA	NA	NA	NA
estExt_Genemark1.C_100282	0	0	NA	NA	NA	NA
estExt_Genemark1.C_100283	0	0	NA	NA	NA	NA
estExt_Genemark1.C_100284	32.0798489457469	23.1747505661269	0.46911	0.6978	1	FALSE
estExt_Genemark1.C_100285	0	0	NA	NA	NA	NA
estExt_Genemark1.C_100286	11.6160294365786	10.4726508086919	0.14949	0.89099	1	FALSE
estExt_Genemark1.C_100287	17.7468390346816	25.8638775207425	-0.54338	0.48873	1	FALSE
estExt_Genemark1.C_100289	0	0	NA	NA	NA	NA
estExt_Genemark1.C_100290	13.3577459165589	30.7290134663596	-1.2019	0.1337	1	FALSE
estExt_Genemark1.C_100291	0	0	NA	NA	NA	NA
estExt_Genemark1.C_100292	0	0	NA	NA	NA	NA
estExt_Genemark1.C_100293	0	0	NA	NA	NA	NA
estExt_Genemark1.C_100294	0	0	NA	NA	NA	NA
estExt_Genemark1.C_100295	0	0	NA	NA	NA	NA
estExt_Genemark1.C_100296	0	0	NA	NA	NA	NA
estExt_Genemark1.C_100297	0	0	NA	NA	NA	NA
estExt_Genemark1.C_100298	0	0	NA	NA	NA	NA
estExt_Genemark1.C_100299	1154.12726479394	762.378155958406	0.59822	0.52128	1	FALSE
estExt_Genemark1.C_100300	0	0	NA	NA	NA	NA
estExt_Genemark1.C_100301	0	0	NA	NA	NA	NA
estExt_Genemark1.C_100302	0	0	NA	NA	NA	NA
estExt_Genemark1.C_100303	195.531144906245	72.7086832973632	1.4272	0.019682	0.89327	FALSE
estExt_Genemark1.C_100304	0	0	NA	NA	NA	NA
estExt_Genemark1.C_100305	0	0	NA	NA	NA	NA
estExt_Genemark1.C_100306	207.593125066839	219.204569678874	-0.078519	0.8885	1	FALSE
estExt_Genemark1.C_100307	27.486530555302	38.2999335876544	-0.47862	0.56848	1	FALSE
estExt_Genemark1.C_100309	0	0	NA	NA	NA	NA
estExt_Genemark1.C_100311	0	0	NA	NA	NA	NA
estExt_Genemark1.C_100312	1528.19244368176	1423.46871813755	0.10242	0.85862	1	FALSE
estExt_Genemark1.C_100313	485.22127346145	448.996078517504	0.11194	0.75323	1	FALSE
estExt_Genemark1.C_100314	0	0	NA	NA	NA	NA
estExt_Genemark1.C_100315	0	0	NA	NA	NA	NA
estExt_Genemark1.C_100316	14.839391998004	17.5316090645577	-0.24053	0.82232	1	FALSE
estExt_Genemark1.C_100317	0	0	NA	NA	NA	NA
estExt_Genemark1.C_100318	0	0	NA	NA	NA	NA
estExt_Genemark1.C_100319	0	0	NA	NA	NA	NA
estExt_Genemark1.C_100320	0	0	NA	NA	NA	NA
estExt_Genemark1.C_100321	0	0	NA	NA	NA	NA
estExt_Genemark1.C_100322	0	0	NA	NA	NA	NA
estExt_Genemark1.C_100323	0	0	NA	NA	NA	NA
estExt_Genemark1.C_100324	0	0	NA	NA	NA	NA
estExt_Genemark1.C_100325	0	0	NA	NA	NA	NA
estExt_Genemark1.C_100326	0	0	NA	NA	NA	NA
estExt_Genemark1.C_100327	0	0	NA	NA	NA	NA
estExt_Genemark1.C_100328	0	0	NA	NA	NA	NA
estExt_Genemark1.C_100329	0	0	NA	NA	NA	NA
estExt_Genemark1.C_100330	0	0	NA	NA	NA	NA
estExt_Genemark1.C_100331	947.397988946597	1013.841844209	-0.09779	0.92991	1	FALSE
estExt_Genemark1.C_100332	36.2042854286241	43.2006961717659	-0.25489	0.69051	1	FALSE
estExt_Genemark1.C_100333	0	0	NA	NA	NA	NA
estExt_Genemark1.C_100334	0	0	NA	NA	NA	NA
estExt_Genemark1.C_100335	0	0	NA	NA	NA	NA
estExt_Genemark1.C_100336	55.5673919807288	77.4502821064349	-0.47903	0.40181	1	FALSE
estExt_Genemark1.C_100337	0	0	NA	NA	NA	NA
estExt_Genemark1.C_100338	0	0	NA	NA	NA	NA
estExt_Genemark1.C_100339	0	0	NA	NA	NA	NA
estExt_Genemark1.C_100340	0	0	NA	NA	NA	NA
estExt_Genemark1.C_100341	0	0	NA	NA	NA	NA
estExt_Genemark1.C_100342	0	0	NA	NA	NA	NA
estExt_Genemark1.C_100343	23.2320588731573	33.7709385113642	-0.53967	0.5179	1	FALSE
estExt_Genemark1.C_100344	157.21338234668	120.209113591576	0.38718	0.59623	1	FALSE
estExt_Genemark1.C_100345	50.8486246277268	35.7354998677694	0.50885	0.50868	1	FALSE
estExt_Genemark1.C_100346	0	0	NA	NA	NA	NA
estExt_Genemark1.C_100347	12.4520857583966	15.850904717923	-0.34818	0.75228	1	FALSE
estExt_Genemark1.C_100348	0	0	NA	NA	NA	NA
estExt_Genemark1.C_100349	0	0	NA	NA	NA	NA
estExt_Genemark1.C_100350	0	0	NA	NA	NA	NA
estExt_Genemark1.C_100351	0	0	NA	NA	NA	NA
estExt_Genemark1.C_100352	21.9362931171925	14.6476916964079	0.58265	0.57172	1	FALSE
estExt_Genemark1.C_100354	0	0	NA	NA	NA	NA
estExt_Genemark1.C_100356	0	0	NA	NA	NA	NA
estExt_Genemark1.C_100357	4.06400511995385	0	Inf	0.32872	1	FALSE
estExt_Genemark1.C_100365	0	0	NA	NA	NA	NA
estExt_Genemark1.C_100366	0	0	NA	NA	NA	NA
estExt_Genemark1.C_100367	0	0	NA	NA	NA	NA
estExt_Genemark1.C_100368	0	0	NA	NA	NA	NA
estExt_Genemark1.C_100369	0	0	NA	NA	NA	NA
estExt_Genemark1.C_100370	0	0	NA	NA	NA	NA
estExt_Genemark1.C_100371	0	0	NA	NA	NA	NA
estExt_Genemark1.C_100372	104.609282528842	70.6728686639691	0.56578	0.32756	1	FALSE
estExt_Genemark1.C_100373	0	0	NA	NA	NA	NA
estExt_Genemark1.C_100374	0	0	NA	NA	NA	NA
estExt_Genemark1.C_100375	37.4954649478784	39.2371029186463	-0.065502	0.99224	1	FALSE
estExt_Genemark1.C_100376	0	0	NA	NA	NA	NA
estExt_Genemark1.C_100377	0	0	NA	NA	NA	NA
estExt_Genemark1.C_100378	0	0	NA	NA	NA	NA
estExt_Genemark1.C_100379	8.32306303880901	9.49985483920547	-0.19079	0.94493	1	FALSE
estExt_Genemark1.C_100380	0	0	NA	NA	NA	NA
estExt_Genemark1.C_100381	0	0	NA	NA	NA	NA
estExt_Genemark1.C_100382	0	0	NA	NA	NA	NA
estExt_Genemark1.C_100383	0	0	NA	NA	NA	NA
estExt_Genemark1.C_100384	0	0	NA	NA	NA	NA
estExt_Genemark1.C_100385	11.4209766376773	9.32287774491838	0.29284	0.79117	1	FALSE
estExt_Genemark1.C_100386	8.26263167588574	9.99515948357228	-0.27463	0.80901	1	FALSE
estExt_Genemark1.C_100387	0	0	NA	NA	NA	NA
estExt_Genemark1.C_100388	0	0	NA	NA	NA	NA
estExt_Genemark1.C_100389	0	0	NA	NA	NA	NA
estExt_Genemark1.C_100390	0	0	NA	NA	NA	NA
estExt_Genemark1.C_100391	0	0	NA	NA	NA	NA
estExt_Genemark1.C_100392	6.97145215663139	6.17407278443045	0.17524	1	1	FALSE
estExt_Genemark1.C_100393	0	0.495304644366807	-Inf	1	1	FALSE
estExt_Genemark1.C_100394	0	0	NA	NA	NA	NA
estExt_Genemark1.C_100395	16.0701401543351	11.0035820915531	0.54641	0.62314	1	FALSE
estExt_Genemark1.C_100396	0	0	NA	NA	NA	NA
estExt_Genemark1.C_100397	201.141813707278	57.5823441776506	1.8045	0.0025965	0.32615	FALSE
estExt_Genemark1.C_100398	460.340033128209	597.481276163779	-0.37619	0.47783	1	FALSE
estExt_Genemark1.C_100399	0	0	NA	NA	NA	NA
estExt_Genemark1.C_100400	0	0.336140869326947	-Inf	1	1	FALSE
estExt_Genemark1.C_100401	0	0	NA	NA	NA	NA
estExt_Genemark1.C_100402	0	0	NA	NA	NA	NA
estExt_Genemark1.C_100403	0	0	NA	NA	NA	NA
estExt_Genemark1.C_100404	0	0	NA	NA	NA	NA
estExt_Genemark1.C_100405	2.5823590385087	3.46713251056765	-0.42505	1	1	FALSE
estExt_Genemark1.C_100410	0	0	NA	NA	NA	NA
estExt_Genemark1.C_100411	0	0	NA	NA	NA	NA
estExt_Genemark1.C_100412	8.51811583771031	8.65059600626449	-0.022265	1	1	FALSE
estExt_Genemark1.C_100413	0	0	NA	NA	NA	NA
estExt_Genemark1.C_100414	0	0	NA	NA	NA	NA
estExt_Genemark1.C_100415	0	0	NA	NA	NA	NA
estExt_Genemark1.C_100416	0	0	NA	NA	NA	NA
estExt_Genemark1.C_100417	0	0	NA	NA	NA	NA
estExt_Genemark1.C_100418	5.5502374381095	8.49143223122463	-0.61346	0.66994	1	FALSE
estExt_Genemark1.C_100419	0	0	NA	NA	NA	NA
estExt_Genemark1.C_100420	0	0	NA	NA	NA	NA
estExt_Genemark1.C_100421	0	0	NA	NA	NA	NA
estExt_Genemark1.C_100422	0	0	NA	NA	NA	NA
estExt_Genemark1.C_100423	0	0	NA	NA	NA	NA
estExt_Genemark1.C_100424	0	0	NA	NA	NA	NA
estExt_Genemark1.C_100425	0	0	NA	NA	NA	NA
estExt_Genemark1.C_100426	0	0	NA	NA	NA	NA
estExt_Genemark1.C_100427	0	0	NA	NA	NA	NA
estExt_Genemark1.C_100428	0	0	NA	NA	NA	NA
estExt_Genemark1.C_100429	0	0	NA	NA	NA	NA
estExt_Genemark1.C_100430	0	0	NA	NA	NA	NA
estExt_Genemark1.C_100431	4.9696652781161	6.17407278443045	-0.31307	0.8491	1	FALSE
estExt_Genemark1.C_100432	54.3320575876872	96.7148793771839	-0.83193	0.18818	1	FALSE
estExt_Genemark1.C_100434	15.8750873554338	12.188981793821	0.38119	0.76346	1	FALSE
estExt_Genemark1.C_100436	0	0	NA	NA	NA	NA
estExt_Genemark1.C_100437	1.93676927888152	1.66289102738751	0.21996	1	1	FALSE
estExt_Genemark1.C_100439	0	0	NA	NA	NA	NA
estExt_Genemark1.C_100440	0	0	NA	NA	NA	NA
estExt_Genemark1.C_100441	9.48420735879582	10.5082774471863	-0.14793	0.9568	1	FALSE
estExt_Genemark1.C_100442	4.12902271958762	5.16565017644961	-0.32315	0.93675	1	FALSE
estExt_Genemark1.C_100443	2892.75095222029	1727.62948910456	0.74365	0.1532	1	FALSE
estExt_Genemark1.C_100449	0	0	NA	NA	NA	NA
estExt_Genemark1.C_100450	0	0	NA	NA	NA	NA
estExt_Genemark1.C_100451	0	0	NA	NA	NA	NA
estExt_Genemark1.C_100452	0	0	NA	NA	NA	NA
estExt_Genemark1.C_100453	0	0	NA	NA	NA	NA
estExt_Genemark1.C_100454	0	0	NA	NA	NA	NA
estExt_Genemark1.C_100455	0	0	NA	NA	NA	NA
estExt_Genemark1.C_100456	0	0	NA	NA	NA	NA
estExt_Genemark1.C_1010001	0	0	NA	NA	NA	NA
estExt_Genemark1.C_1040002	25.8748492745893	6.81072788458989	1.9257	0.027932	0.92429	FALSE
estExt_Genemark1.C_1090001	0	0	NA	NA	NA	NA
estExt_Genemark1.C_1140002	0	0	NA	NA	NA	NA
estExt_Genemark1.C_1190002	1.80673407961399	0.990609288733614	0.867	0.82833	1	FALSE
estExt_Genemark1.C_11_t10004	0	0	NA	NA	NA	NA
estExt_Genemark1.C_11_t10005	0	0	NA	NA	NA	NA
estExt_Genemark1.C_11_t10006	0	0	NA	NA	NA	NA
estExt_Genemark1.C_11_t10007	0	0	NA	NA	NA	NA
estExt_Genemark1.C_11_t10009	15.8100697558	27.6859323231699	-0.80831	0.3224	1	FALSE
estExt_Genemark1.C_11_t10010	1084.57731294093	1055.47565253873	0.03924	0.97672	1	FALSE
estExt_Genemark1.C_11_t10011	0	0	NA	NA	NA	NA
estExt_Genemark1.C_11_t10012	0	0	NA	NA	NA	NA
estExt_Genemark1.C_11_t10014	0	0	NA	NA	NA	NA
estExt_Genemark1.C_11_t10016	0	0	NA	NA	NA	NA
estExt_Genemark1.C_11_t10017	0	0	NA	NA	NA	NA
estExt_Genemark1.C_11_t10018	0	0	NA	NA	NA	NA
estExt_Genemark1.C_11_t10019	0	0	NA	NA	NA	NA
estExt_Genemark1.C_11_t10020	0	0	NA	NA	NA	NA
estExt_Genemark1.C_11_t10022	0	0	NA	NA	NA	NA
estExt_Genemark1.C_11_t10023	0	0	NA	NA	NA	NA
estExt_Genemark1.C_11_t10025	0	0	NA	NA	NA	NA
estExt_Genemark1.C_11_t10026	0	0	NA	NA	NA	NA
estExt_Genemark1.C_11_t10027	0	0	NA	NA	NA	NA
estExt_Genemark1.C_11_t10028	0	0	NA	NA	NA	NA
estExt_Genemark1.C_11_t10029	2859.81346086313	1734.56606632206	0.72135	0.17897	1	FALSE
estExt_Genemark1.C_11_t10030	0	0	NA	NA	NA	NA
estExt_Genemark1.C_11_t10031	0	0	NA	NA	NA	NA
estExt_Genemark1.C_11_t10032	0	0	NA	NA	NA	NA
estExt_Genemark1.C_11_t10033	0	0	NA	NA	NA	NA
estExt_Genemark1.C_11_t10034	0	0	NA	NA	NA	NA
estExt_Genemark1.C_11_t10035	0	0	NA	NA	NA	NA
estExt_Genemark1.C_11_t10036	0	0	NA	NA	NA	NA
estExt_Genemark1.C_11_t10037	0	0	NA	NA	NA	NA
estExt_Genemark1.C_11_t10038	0	0	NA	NA	NA	NA
estExt_Genemark1.C_11_t10039	0	0	NA	NA	NA	NA
estExt_Genemark1.C_11_t10040	0	0	NA	NA	NA	NA
estExt_Genemark1.C_11_t10041	0	0	NA	NA	NA	NA
estExt_Genemark1.C_11_t10042	0	0	NA	NA	NA	NA
estExt_Genemark1.C_11_t10043	25.1083967891155	22.5202821467203	0.15695	0.95793	1	FALSE
estExt_Genemark1.C_11_t10044	0	0	NA	NA	NA	NA
estExt_Genemark1.C_11_t10045	0	0	NA	NA	NA	NA
estExt_Genemark1.C_11_t10046	0	0	NA	NA	NA	NA
estExt_Genemark1.C_11_t10047	0	0	NA	NA	NA	NA
estExt_Genemark1.C_11_t10048	1.16114431998682	8.4736189119774	-2.8674	0.11968	1	FALSE
estExt_Genemark1.C_11_t10049	0	0	NA	NA	NA	NA
estExt_Genemark1.C_11_t10050	0	0	NA	NA	NA	NA
estExt_Genemark1.C_11_t10051	0	0	NA	NA	NA	NA
estExt_Genemark1.C_11_t10052	0	0	NA	NA	NA	NA
estExt_Genemark1.C_11_t10053	0	0	NA	NA	NA	NA
estExt_Genemark1.C_11_t10054	0	0	NA	NA	NA	NA
estExt_Genemark1.C_11_t10055	0	0	NA	NA	NA	NA
estExt_Genemark1.C_11_t10056	0	0	NA	NA	NA	NA
estExt_Genemark1.C_11_t10057	0	0	NA	NA	NA	NA
estExt_Genemark1.C_11_t10058	0	0	NA	NA	NA	NA
estExt_Genemark1.C_11_t10059	0	0	NA	NA	NA	NA
estExt_Genemark1.C_11_t10060	0	0	NA	NA	NA	NA
estExt_Genemark1.C_11_t10061	0	0	NA	NA	NA	NA
estExt_Genemark1.C_11_t10062	0	0	NA	NA	NA	NA
estExt_Genemark1.C_11_t10063	0	0	NA	NA	NA	NA
estExt_Genemark1.C_11_t10064	0	0	NA	NA	NA	NA
estExt_Genemark1.C_11_t10065	0	0	NA	NA	NA	NA
estExt_Genemark1.C_11_t10066	0	0	NA	NA	NA	NA
estExt_Genemark1.C_11_t10067	0	0	NA	NA	NA	NA
estExt_Genemark1.C_11_t10068	642.742209145144	645.004616016448	-0.0050693	0.89489	1	FALSE
estExt_Genemark1.C_11_t10069	1.80673407961399	0.990609288733614	0.867	0.82833	1	FALSE
estExt_Genemark1.C_11_t10070	0	0	NA	NA	NA	NA
estExt_Genemark1.C_11_t10071	0	0	NA	NA	NA	NA
estExt_Genemark1.C_11_t10073	0	0	NA	NA	NA	NA
estExt_Genemark1.C_11_t10074	0	0	NA	NA	NA	NA
estExt_Genemark1.C_11_t10075	15.684620793243	6.65156410955003	1.2376	0.27409	1	FALSE
estExt_Genemark1.C_11_t10076	0	0	NA	NA	NA	NA
estExt_Genemark1.C_11_t10077	0	0	NA	NA	NA	NA
estExt_Genemark1.C_11_t10078	0	0	NA	NA	NA	NA
estExt_Genemark1.C_11_t10079	0	0	NA	NA	NA	NA
estExt_Genemark1.C_11_t10080	0	0	NA	NA	NA	NA
estExt_Genemark1.C_11_t10081	0	0	NA	NA	NA	NA
estExt_Genemark1.C_11_t10082	8.51811583771031	8.50924555047185	0.0015031	1	1	FALSE
estExt_Genemark1.C_11_t10083	0	0	NA	NA	NA	NA
estExt_Genemark1.C_11_t10084	424.122799275141	487.338575332764	-0.20044	0.765	1	FALSE
estExt_Genemark1.C_11_t10085	0	0	NA	NA	NA	NA
estExt_Genemark1.C_11_t10086	0	0	NA	NA	NA	NA
estExt_Genemark1.C_11_t10088	94.1589836489603	105.932033304804	-0.16997	0.72874	1	FALSE
estExt_Genemark1.C_11_t10090	0	0	NA	NA	NA	NA
estExt_Genemark1.C_11_t10091	0	0	NA	NA	NA	NA
estExt_Genemark1.C_11_t10092	0	0	NA	NA	NA	NA
estExt_Genemark1.C_11_t10093	0	0	NA	NA	NA	NA
estExt_Genemark1.C_11_t10094	18.2623935950412	50.3297516064356	-1.4625	0.048656	0.96572	FALSE
estExt_Genemark1.C_11_t10095	0	0	NA	NA	NA	NA
estExt_Genemark1.C_11_t10096	0	0	NA	NA	NA	NA
estExt_Genemark1.C_11_t10097	0.580572159993408	0.336140869326947	0.78841	1	1	FALSE
estExt_Genemark1.C_11_t10098	0	0	NA	NA	NA	NA
estExt_Genemark1.C_11_t10099	0	0	NA	NA	NA	NA
estExt_Genemark1.C_11_t10101	0	0	NA	NA	NA	NA
estExt_Genemark1.C_11_t10102	0	0	NA	NA	NA	NA
estExt_Genemark1.C_11_t10103	0	0	NA	NA	NA	NA
estExt_Genemark1.C_11_t10104	0	0	NA	NA	NA	NA
estExt_Genemark1.C_11_t10105	0	0	NA	NA	NA	NA
estExt_Genemark1.C_11_t10106	0	0	NA	NA	NA	NA
estExt_Genemark1.C_11_t10107	19.298088952471	14.5241545598624	0.41	0.74319	1	FALSE
estExt_Genemark1.C_11_t10108	12.1315839969383	34.5845707058107	-1.5114	0.078074	1	FALSE
estExt_Genemark1.C_11_t10109	0	0	NA	NA	NA	NA
estExt_Genemark1.C_11_t10110	0	0	NA	NA	NA	NA
estExt_Genemark1.C_11_t10111	185.122932442445	395.242913726292	-1.0943	0.058902	1	FALSE
estExt_Genemark1.C_11_t10112	806.033521629051	807.127926652965	-0.0019575	0.98475	1	FALSE
estExt_Genemark1.C_11_t10113	0	0	NA	NA	NA	NA
estExt_Genemark1.C_11_t10114	0	0	NA	NA	NA	NA
estExt_Genemark1.C_11_t10115	0	0	NA	NA	NA	NA
estExt_Genemark1.C_11_t10116	0	0	NA	NA	NA	NA
estExt_Genemark1.C_11_t10117	0	0	NA	NA	NA	NA
estExt_Genemark1.C_11_t10118	0	0	NA	NA	NA	NA
estExt_Genemark1.C_11_t10119	0	0	NA	NA	NA	NA
estExt_Genemark1.C_11_t10120	0	0	NA	NA	NA	NA
estExt_Genemark1.C_11_t10121	0	0	NA	NA	NA	NA
estExt_Genemark1.C_11_t10122	106.411430371745	109.291129801703	-0.038523	1	1	FALSE
estExt_Genemark1.C_11_t10123	0	0	NA	NA	NA	NA
estExt_Genemark1.C_11_t10124	0	0	NA	NA	NA	NA
estExt_Genemark1.C_11_t10125	0	0	NA	NA	NA	NA
estExt_Genemark1.C_11_t10126	0	0.336140869326947	-Inf	1	1	FALSE
estExt_Genemark1.C_11_t10127	0	0	NA	NA	NA	NA
estExt_Genemark1.C_11_t10128	0	0	NA	NA	NA	NA
estExt_Genemark1.C_11_t10129	0	0	NA	NA	NA	NA
estExt_Genemark1.C_11_t10130	0	0	NA	NA	NA	NA
estExt_Genemark1.C_11_t10131	0	0	NA	NA	NA	NA
estExt_Genemark1.C_11_t10132	0	0	NA	NA	NA	NA
estExt_Genemark1.C_11_t10133	0	0	NA	NA	NA	NA
estExt_Genemark1.C_11_t10134	0	0	NA	NA	NA	NA
estExt_Genemark1.C_11_t10135	0	0	NA	NA	NA	NA
estExt_Genemark1.C_11_t10136	0	0	NA	NA	NA	NA
estExt_Genemark1.C_11_t10137	0	0	NA	NA	NA	NA
estExt_Genemark1.C_11_t10138	0	0	NA	NA	NA	NA
estExt_Genemark1.C_11_t10139	0	0	NA	NA	NA	NA
estExt_Genemark1.C_11_t10140	0	0	NA	NA	NA	NA
estExt_Genemark1.C_11_t10141	0	0	NA	NA	NA	NA
estExt_Genemark1.C_11_t10142	0	0	NA	NA	NA	NA
estExt_Genemark1.C_11_t10143	0	0	NA	NA	NA	NA
estExt_Genemark1.C_11_t10144	0	0	NA	NA	NA	NA
estExt_Genemark1.C_11_t10145	0	0	NA	NA	NA	NA
estExt_Genemark1.C_11_t10146	0	0	NA	NA	NA	NA
estExt_Genemark1.C_11_t10147	0	0	NA	NA	NA	NA
estExt_Genemark1.C_11_t10148	0	0	NA	NA	NA	NA
estExt_Genemark1.C_11_t10149	0	0	NA	NA	NA	NA
estExt_Genemark1.C_11_t10150	0	0	NA	NA	NA	NA
estExt_Genemark1.C_11_t10151	0	0	NA	NA	NA	NA
estExt_Genemark1.C_11_t10152	0	0	NA	NA	NA	NA
estExt_Genemark1.C_11_t10153	0	0	NA	NA	NA	NA
estExt_Genemark1.C_11_t10154	0	0	NA	NA	NA	NA
estExt_Genemark1.C_11_t10155	0	0	NA	NA	NA	NA
estExt_Genemark1.C_11_t10156	0	0	NA	NA	NA	NA
estExt_Genemark1.C_11_t10157	0	0	NA	NA	NA	NA
estExt_Genemark1.C_11_t10158	0	0	NA	NA	NA	NA
estExt_Genemark1.C_11_t10159	0	0	NA	NA	NA	NA
estExt_Genemark1.C_11_t10160	0	0	NA	NA	NA	NA
estExt_Genemark1.C_11_t10161	0	0	NA	NA	NA	NA
estExt_Genemark1.C_11_t10162	0	0	NA	NA	NA	NA
estExt_Genemark1.C_11_t10163	0	0	NA	NA	NA	NA
estExt_Genemark1.C_11_t10164	0	0	NA	NA	NA	NA
estExt_Genemark1.C_11_t10165	0	0	NA	NA	NA	NA
estExt_Genemark1.C_11_t10166	0	0	NA	NA	NA	NA
estExt_Genemark1.C_11_t10167	0	0	NA	NA	NA	NA
estExt_Genemark1.C_11_t10168	0	0	NA	NA	NA	NA
estExt_Genemark1.C_11_t10169	475.066924588101	365.911903694981	0.37663	0.734	1	FALSE
estExt_Genemark1.C_11_t10170	0	0	NA	NA	NA	NA
estExt_Genemark1.C_11_t10171	0	0	NA	NA	NA	NA
estExt_Genemark1.C_11_t10172	0	0	NA	NA	NA	NA
estExt_Genemark1.C_11_t10173	0	0	NA	NA	NA	NA
estExt_Genemark1.C_11_t10174	0	0	NA	NA	NA	NA
estExt_Genemark1.C_11_t10175	0	0	NA	NA	NA	NA
estExt_Genemark1.C_11_t10176	3052.12529463639	1813.16081284781	0.75131	0.12592	1	FALSE
estExt_Genemark1.C_11_t10177	495.328949682008	410.158277057877	0.27221	0.69533	1	FALSE
estExt_Genemark1.C_11_t10178	0	0	NA	NA	NA	NA
estExt_Genemark1.C_11_t10180	0	0	NA	NA	NA	NA
estExt_Genemark1.C_11_t10181	0	0	NA	NA	NA	NA
estExt_Genemark1.C_11_t10182	0	0	NA	NA	NA	NA
estExt_Genemark1.C_11_t10183	0	0	NA	NA	NA	NA
estExt_Genemark1.C_11_t10184	0	0	NA	NA	NA	NA
estExt_Genemark1.C_11_t10185	0	0	NA	NA	NA	NA
estExt_Genemark1.C_11_t10186	0	0	NA	NA	NA	NA
estExt_Genemark1.C_11_t10187	5.48521983847574	6.82854120383712	-0.31603	0.88282	1	FALSE
estExt_Genemark1.C_11_t10188	0	0	NA	NA	NA	NA
estExt_Genemark1.C_11_t10189	0	0	NA	NA	NA	NA
estExt_Genemark1.C_11_t10190	0	0	NA	NA	NA	NA
estExt_Genemark1.C_11_t10191	0	0	NA	NA	NA	NA
estExt_Genemark1.C_11_t10192	0	0	NA	NA	NA	NA
estExt_Genemark1.C_11_t10193	0	0	NA	NA	NA	NA
estExt_Genemark1.C_11_t10194	0	0	NA	NA	NA	NA
estExt_Genemark1.C_11_t10195	0	0	NA	NA	NA	NA
estExt_Genemark1.C_11_t10196	0	0	NA	NA	NA	NA
estExt_Genemark1.C_11_t10197	0	0	NA	NA	NA	NA
estExt_Genemark1.C_11_t10198	0	0	NA	NA	NA	NA
estExt_Genemark1.C_11_t10199	0	0	NA	NA	NA	NA
estExt_Genemark1.C_11_t10200	0	0	NA	NA	NA	NA
estExt_Genemark1.C_11_t10201	0	0	NA	NA	NA	NA
estExt_Genemark1.C_11_t10202	1176.36274906042	954.34028594539	0.30176	0.54045	1	FALSE
estExt_Genemark1.C_11_t10203	0	0	NA	NA	NA	NA
estExt_Genemark1.C_11_t10204	0	0	NA	NA	NA	NA
estExt_Genemark1.C_11_t10205	0	0	NA	NA	NA	NA
estExt_Genemark1.C_11_t10206	0	0	NA	NA	NA	NA
estExt_Genemark1.C_11_t10207	0	0	NA	NA	NA	NA
estExt_Genemark1.C_11_t10208	0	0	NA	NA	NA	NA
estExt_Genemark1.C_11_t10209	0	0	NA	NA	NA	NA
estExt_Genemark1.C_11_t10210	0	0	NA	NA	NA	NA
estExt_Genemark1.C_11_t10211	0	0	NA	NA	NA	NA
estExt_Genemark1.C_11_t10212	0	0	NA	NA	NA	NA
estExt_Genemark1.C_11_t10213	0	0	NA	NA	NA	NA
estExt_Genemark1.C_11_t10215	0	0	NA	NA	NA	NA
estExt_Genemark1.C_11_t10216	0	0	NA	NA	NA	NA
estExt_Genemark1.C_11_t10217	0	0	NA	NA	NA	NA
estExt_Genemark1.C_11_t10218	0	0	NA	NA	NA	NA
estExt_Genemark1.C_11_t10219	64.9865817398909	90.7867247676591	-0.48234	0.48494	1	FALSE
estExt_Genemark1.C_11_t10220	0	0	NA	NA	NA	NA
estExt_Genemark1.C_11_t10221	0	0	NA	NA	NA	NA
estExt_Genemark1.C_11_t10222	0	0	NA	NA	NA	NA
estExt_Genemark1.C_11_t10223	0	0	NA	NA	NA	NA
estExt_Genemark1.C_11_t10224	0	0	NA	NA	NA	NA
estExt_Genemark1.C_11_t10225	0	0	NA	NA	NA	NA
estExt_Genemark1.C_11_t10226	0	0	NA	NA	NA	NA
estExt_Genemark1.C_11_t10228	0	0	NA	NA	NA	NA
estExt_Genemark1.C_11_t10229	0	0	NA	NA	NA	NA
estExt_Genemark1.C_11_t10230	0	0	NA	NA	NA	NA
estExt_Genemark1.C_11_t10231	0	0	NA	NA	NA	NA
estExt_Genemark1.C_11_t10232	0	0	NA	NA	NA	NA
estExt_Genemark1.C_11_t10233	0	0	NA	NA	NA	NA
estExt_Genemark1.C_11_t10234	0	0	NA	NA	NA	NA
estExt_Genemark1.C_11_t10235	0	0	NA	NA	NA	NA
estExt_Genemark1.C_11_t10236	0	0	NA	NA	NA	NA
estExt_Genemark1.C_11_t10237	0	0	NA	NA	NA	NA
estExt_Genemark1.C_11_t10238	0	0	NA	NA	NA	NA
estExt_Genemark1.C_11_t10239	0	0	NA	NA	NA	NA
estExt_Genemark1.C_11_t10240	0	0	NA	NA	NA	NA
estExt_Genemark1.C_11_t10241	0	0	NA	NA	NA	NA
estExt_Genemark1.C_11_t10242	0	0	NA	NA	NA	NA
estExt_Genemark1.C_11_t10243	0	0	NA	NA	NA	NA
estExt_Genemark1.C_11_t10244	0	0	NA	NA	NA	NA
estExt_Genemark1.C_11_t10246	0	0	NA	NA	NA	NA
estExt_Genemark1.C_11_t10247	0	0	NA	NA	NA	NA
estExt_Genemark1.C_11_t10248	0	0	NA	NA	NA	NA
estExt_Genemark1.C_11_t10249	0	0	NA	NA	NA	NA
estExt_Genemark1.C_11_t10250	0	0	NA	NA	NA	NA
estExt_Genemark1.C_11_t10251	2186.05542583562	2105.39123727595	0.054242	0.86262	1	FALSE
estExt_Genemark1.C_11_t10253	0	0	NA	NA	NA	NA
estExt_Genemark1.C_11_t10254	0	0	NA	NA	NA	NA
estExt_Genemark1.C_11_t10256	0	0	NA	NA	NA	NA
estExt_Genemark1.C_11_t10257	0	0	NA	NA	NA	NA
estExt_Genemark1.C_11_t10258	162.192220098217	71.2928665430665	1.1859	0.076417	1	FALSE
estExt_Genemark1.C_11_t10259	0	0	NA	NA	NA	NA
estExt_Genemark1.C_11_t10260	0	0	NA	NA	NA	NA
estExt_Genemark1.C_11_t10261	0	0	NA	NA	NA	NA
estExt_Genemark1.C_11_t10262	0	0	NA	NA	NA	NA
estExt_Genemark1.C_11_t10263	0	0	NA	NA	NA	NA
estExt_Genemark1.C_11_t10264	0	0	NA	NA	NA	NA
estExt_Genemark1.C_11_t10265	0	0	NA	NA	NA	NA
estExt_Genemark1.C_11_t10266	0	0	NA	NA	NA	NA
estExt_Genemark1.C_11_t10267	0	0	NA	NA	NA	NA
estExt_Genemark1.C_11_t10269	0	0	NA	NA	NA	NA
estExt_Genemark1.C_11_t10271	0	0	NA	NA	NA	NA
estExt_Genemark1.C_11_t10272	0	0	NA	NA	NA	NA
estExt_Genemark1.C_11_t10273	0	0	NA	NA	NA	NA
estExt_Genemark1.C_11_t10274	0	0	NA	NA	NA	NA
estExt_Genemark1.C_11_t10275	0	0	NA	NA	NA	NA
estExt_Genemark1.C_11_t10276	0	0	NA	NA	NA	NA
estExt_Genemark1.C_11_t10277	18.0023231965061	93.8143047879719	-2.3816	0.00059964	0.1535	FALSE
estExt_Genemark1.C_11_t10278	58.846599668367	147.823792637757	-1.3288	0.030032	0.92429	FALSE
estExt_Genemark1.C_11_t10279	0	0	NA	NA	NA	NA
estExt_Genemark1.C_11_t10280	0	0	NA	NA	NA	NA
estExt_Genemark1.C_11_t10281	0	0	NA	NA	NA	NA
estExt_Genemark1.C_11_t10282	0	0	NA	NA	NA	NA
estExt_Genemark1.C_11_t10283	0	0	NA	NA	NA	NA
estExt_Genemark1.C_11_t10284	0	0	NA	NA	NA	NA
estExt_Genemark1.C_11_t10285	0	0	NA	NA	NA	NA
estExt_Genemark1.C_11_t10286	0	0	NA	NA	NA	NA
estExt_Genemark1.C_11_t10287	0	0	NA	NA	NA	NA
estExt_Genemark1.C_11_t10288	0	0	NA	NA	NA	NA
estExt_Genemark1.C_11_t10289	0	0	NA	NA	NA	NA
estExt_Genemark1.C_11_t10290	0	0	NA	NA	NA	NA
estExt_Genemark1.C_11_t10291	14.3888550372782	21.4227929425033	-0.57419	0.61778	1	FALSE
estExt_Genemark1.C_11_t10292	0	0	NA	NA	NA	NA
estExt_Genemark1.C_11_t10293	0	0	NA	NA	NA	NA
estExt_Genemark1.C_11_t10294	0	0	NA	NA	NA	NA
estExt_Genemark1.C_11_t10295	0	0	NA	NA	NA	NA
estExt_Genemark1.C_11_t10296	0	0	NA	NA	NA	NA
estExt_Genemark1.C_11_t10297	0	0	NA	NA	NA	NA
estExt_Genemark1.C_11_t10298	0	0	NA	NA	NA	NA
estExt_Genemark1.C_11_t10299	0	0	NA	NA	NA	NA
estExt_Genemark1.C_11_t10300	0	0	NA	NA	NA	NA
estExt_Genemark1.C_11_t10301	0	0	NA	NA	NA	NA
estExt_Genemark1.C_11_t10302	656.009575421456	416.844995959452	0.65421	0.37258	1	FALSE
estExt_Genemark1.C_11_t10303	0	0	NA	NA	NA	NA
estExt_Genemark1.C_11_t10304	0	0	NA	NA	NA	NA
estExt_Genemark1.C_11_t10305	0	0	NA	NA	NA	NA
estExt_Genemark1.C_11_t10306	0	0	NA	NA	NA	NA
estExt_Genemark1.C_11_t10307	0	0	NA	NA	NA	NA
estExt_Genemark1.C_11_t10308	0	0	NA	NA	NA	NA
estExt_Genemark1.C_11_t10309	0	0	NA	NA	NA	NA
estExt_Genemark1.C_11_t10310	0	0	NA	NA	NA	NA
estExt_Genemark1.C_11_t10312	0	0	NA	NA	NA	NA
estExt_Genemark1.C_11_t10313	0	0	NA	NA	NA	NA
estExt_Genemark1.C_11_t10314	0	0	NA	NA	NA	NA
estExt_Genemark1.C_11_t10315	0	0	NA	NA	NA	NA
estExt_Genemark1.C_11_t10316	0	0.831445513693754	-Inf	0.88154	1	FALSE
estExt_Genemark1.C_11_t10317	0	0	NA	NA	NA	NA
estExt_Genemark1.C_11_t10318	0	0	NA	NA	NA	NA
estExt_Genemark1.C_11_t10319	0	0	NA	NA	NA	NA
estExt_Genemark1.C_11_t10320	0	0	NA	NA	NA	NA
estExt_Genemark1.C_11_t10321	0	0	NA	NA	NA	NA
estExt_Genemark1.C_11_t10322	0	0	NA	NA	NA	NA
estExt_Genemark1.C_11_t10323	0	0	NA	NA	NA	NA
estExt_Genemark1.C_11_t10324	0	0	NA	NA	NA	NA
estExt_Genemark1.C_11_t10325	304.50577908397	238.875404997754	0.35021	0.57421	1	FALSE
estExt_Genemark1.C_11_t10326	0	0	NA	NA	NA	NA
estExt_Genemark1.C_11_t10327	0	0	NA	NA	NA	NA
estExt_Genemark1.C_11_t10328	0	0	NA	NA	NA	NA
estExt_Genemark1.C_11_t10329	0	0	NA	NA	NA	NA
estExt_Genemark1.C_11_t10330	0	0	NA	NA	NA	NA
estExt_Genemark1.C_11_t10331	0	0	NA	NA	NA	NA
estExt_Genemark1.C_11_t10332	0	0	NA	NA	NA	NA
estExt_Genemark1.C_11_t10333	0	0	NA	NA	NA	NA
estExt_Genemark1.C_11_t10334	0	0	NA	NA	NA	NA
estExt_Genemark1.C_11_t10335	0	0	NA	NA	NA	NA
estExt_Genemark1.C_11_t10336	0	0	NA	NA	NA	NA
estExt_Genemark1.C_11_t10337	0	0	NA	NA	NA	NA
estExt_Genemark1.C_11_t10338	0	0	NA	NA	NA	NA
estExt_Genemark1.C_11_t10339	0	0	NA	NA	NA	NA
estExt_Genemark1.C_11_t10340	112.314273228286	63.8098569198227	0.81569	0.52329	1	FALSE
estExt_Genemark1.C_11_t10341	0	0	NA	NA	NA	NA
estExt_Genemark1.C_11_t10342	64.7265113413558	44.3504692355394	0.54541	0.43439	1	FALSE
estExt_Genemark1.C_11_t10343	0	0	NA	NA	NA	NA
estExt_Genemark1.C_11_t10344	0	0	NA	NA	NA	NA
estExt_Genemark1.C_11_t10345	0	0	NA	NA	NA	NA
estExt_Genemark1.C_11_t10346	0	0	NA	NA	NA	NA
estExt_Genemark1.C_11_t10347	0	0	NA	NA	NA	NA
estExt_Genemark1.C_11_t10348	0	0	NA	NA	NA	NA
estExt_Genemark1.C_11_t10349	0	0	NA	NA	NA	NA
estExt_Genemark1.C_11_t10350	0	0	NA	NA	NA	NA
estExt_Genemark1.C_11_t10351	0	0	NA	NA	NA	NA
estExt_Genemark1.C_11_t10352	14.6489254358132	16.8058873681622	-0.19817	0.89116	1	FALSE
estExt_Genemark1.C_11_t10353	0	0	NA	NA	NA	NA
estExt_Genemark1.C_11_t10354	233.374629035845	217.753126286083	0.099954	0.90216	1	FALSE
estExt_Genemark1.C_11_t10355	0	0	NA	NA	NA	NA
estExt_Genemark1.C_11_t10359	8.51811583771031	10.9679554530587	-0.36469	0.8347	1	FALSE
estExt_Genemark1.C_11_t10365	0	0	NA	NA	NA	NA
estExt_Genemark1.C_11_t10366	0	0	NA	NA	NA	NA
estExt_Genemark1.C_11_t10367	0	0	NA	NA	NA	NA
estExt_Genemark1.C_11_t10368	0	0	NA	NA	NA	NA
estExt_Genemark1.C_11_t10369	0	0	NA	NA	NA	NA
estExt_Genemark1.C_11_t10370	0	0	NA	NA	NA	NA
estExt_Genemark1.C_11_t10371	0	0	NA	NA	NA	NA
estExt_Genemark1.C_11_t10372	0	0	NA	NA	NA	NA
estExt_Genemark1.C_11_t10373	0	0	NA	NA	NA	NA
estExt_Genemark1.C_11_t10374	0	0	NA	NA	NA	NA
estExt_Genemark1.C_11_t10375	0	0	NA	NA	NA	NA
estExt_Genemark1.C_11_t10376	0	0	NA	NA	NA	NA
estExt_Genemark1.C_11_t10377	543.291437885236	518.249190286151	0.06808	0.98135	1	FALSE
estExt_Genemark1.C_11_t10378	0	0	NA	NA	NA	NA
estExt_Genemark1.C_11_t10379	0	0	NA	NA	NA	NA
estExt_Genemark1.C_11_t10380	0	0	NA	NA	NA	NA
estExt_Genemark1.C_11_t10381	36.9753241508083	19.4593876842833	0.9261	0.20116	1	FALSE
estExt_Genemark1.C_11_t10382	0	0	NA	NA	NA	NA
estExt_Genemark1.C_11_t10383	0	0	NA	NA	NA	NA
estExt_Genemark1.C_11_t10384	0	0	NA	NA	NA	NA
estExt_Genemark1.C_11_t10385	0	0	NA	NA	NA	NA
estExt_Genemark1.C_11_t10386	0	0	NA	NA	NA	NA
estExt_Genemark1.C_11_t10387	0	0	NA	NA	NA	NA
estExt_Genemark1.C_11_t10388	0	0	NA	NA	NA	NA
estExt_Genemark1.C_11_t10389	0	0	NA	NA	NA	NA
estExt_Genemark1.C_11_t10390	600.586787635813	572.336183750321	0.06951	0.87095	1	FALSE
estExt_Genemark1.C_11_t10391	0	0	NA	NA	NA	NA
estExt_Genemark1.C_11_t10392	0	0	NA	NA	NA	NA
estExt_Genemark1.C_11_t10393	0	0	NA	NA	NA	NA
estExt_Genemark1.C_11_t10394	0	0	NA	NA	NA	NA
estExt_Genemark1.C_11_t10395	641.363080842703	845.547929082609	-0.39875	0.54732	1	FALSE
estExt_Genemark1.C_11_t10396	0	0	NA	NA	NA	NA
estExt_Genemark1.C_11_t10397	0	0	NA	NA	NA	NA
estExt_Genemark1.C_11_t10398	0	0	NA	NA	NA	NA
estExt_Genemark1.C_11_t10399	0	0	NA	NA	NA	NA
estExt_Genemark1.C_11_t10400	0	0	NA	NA	NA	NA
estExt_Genemark1.C_11_t10401	0	0	NA	NA	NA	NA
estExt_Genemark1.C_11_t10402	0	0	NA	NA	NA	NA
estExt_Genemark1.C_11_t10403	0	0	NA	NA	NA	NA
estExt_Genemark1.C_11_t10404	0	0	NA	NA	NA	NA
estExt_Genemark1.C_11_t10405	0	0	NA	NA	NA	NA
estExt_Genemark1.C_11_t10406	0	0	NA	NA	NA	NA
estExt_Genemark1.C_11_t10407	0	0	NA	NA	NA	NA
estExt_Genemark1.C_11_t10408	13.8733004769185	35.8412236850676	-1.3693	0.090637	1	FALSE
estExt_Genemark1.C_11_t10409	0.645589759627175	0.672281738653894	-0.058448	1	1	FALSE
estExt_Genemark1.C_11_t10410	0	0	NA	NA	NA	NA
estExt_Genemark1.C_11_t10411	0	0	NA	NA	NA	NA
estExt_Genemark1.C_11_t10412	60.6579199846914	104.036413029017	-0.77832	0.25753	1	FALSE
estExt_Genemark1.C_11_t10413	0	0	NA	NA	NA	NA
estExt_Genemark1.C_11_t10414	0	0	NA	NA	NA	NA
estExt_Genemark1.C_11_t10415	0	0	NA	NA	NA	NA
estExt_Genemark1.C_11_t10416	0	0	NA	NA	NA	NA
estExt_Genemark1.C_11_t10417	3059.94628634756	2716.81876150163	0.17159	0.7586	1	FALSE
estExt_Genemark1.C_11_t10418	0	0	NA	NA	NA	NA
estExt_Genemark1.C_11_t10419	0	0	NA	NA	NA	NA
estExt_Genemark1.C_11_t10420	0	0	NA	NA	NA	NA
estExt_Genemark1.C_11_t10421	0	0	NA	NA	NA	NA
estExt_Genemark1.C_11_t10423	0	0	NA	NA	NA	NA
estExt_Genemark1.C_11_t10424	0	0	NA	NA	NA	NA
estExt_Genemark1.C_11_t10425	0	0	NA	NA	NA	NA
estExt_Genemark1.C_11_t10426	0	0	NA	NA	NA	NA
estExt_Genemark1.C_11_t10427	0	0	NA	NA	NA	NA
estExt_Genemark1.C_11_t10428	0	0	NA	NA	NA	NA
estExt_Genemark1.C_11_t10429	0	0	NA	NA	NA	NA
estExt_Genemark1.C_11_t10430	0	0	NA	NA	NA	NA
estExt_Genemark1.C_11_t10431	0	0	NA	NA	NA	NA
estExt_Genemark1.C_11_t10432	0	0	NA	NA	NA	NA
estExt_Genemark1.C_11_t10433	0	0	NA	NA	NA	NA
estExt_Genemark1.C_11_t10434	0	0	NA	NA	NA	NA
estExt_Genemark1.C_11_t10435	0	0	NA	NA	NA	NA
estExt_Genemark1.C_11_t10436	0	0	NA	NA	NA	NA
estExt_Genemark1.C_11_t10437	0	0	NA	NA	NA	NA
estExt_Genemark1.C_11_t10438	0	0	NA	NA	NA	NA
estExt_Genemark1.C_11_t10439	0	0	NA	NA	NA	NA
estExt_Genemark1.C_11_t10440	0	0	NA	NA	NA	NA
estExt_Genemark1.C_11_t10441	0	0	NA	NA	NA	NA
estExt_Genemark1.C_11_t10442	0	0	NA	NA	NA	NA
estExt_Genemark1.C_11_t10443	0	0	NA	NA	NA	NA
estExt_Genemark1.C_11_t10444	0	0	NA	NA	NA	NA
estExt_Genemark1.C_11_t10445	0	0	NA	NA	NA	NA
estExt_Genemark1.C_11_t10446	0	0	NA	NA	NA	NA
estExt_Genemark1.C_11_t10447	0	0	NA	NA	NA	NA
estExt_Genemark1.C_11_t10448	0	0	NA	NA	NA	NA
estExt_Genemark1.C_11_t10449	0	0	NA	NA	NA	NA
estExt_Genemark1.C_11_t10450	0	0	NA	NA	NA	NA
estExt_Genemark1.C_11_t10451	0	0	NA	NA	NA	NA
estExt_Genemark1.C_11_t10452	0	0	NA	NA	NA	NA
estExt_Genemark1.C_11_t10453	27.4260991923787	9.46422820071101	1.535	0.063193	1	FALSE
estExt_Genemark1.C_11_t10454	0	0	NA	NA	NA	NA
estExt_Genemark1.C_11_t10455	0	0	NA	NA	NA	NA
estExt_Genemark1.C_11_t10456	0	0	NA	NA	NA	NA
estExt_Genemark1.C_11_t10457	0	0	NA	NA	NA	NA
estExt_Genemark1.C_11_t10458	0	0	NA	NA	NA	NA
estExt_Genemark1.C_11_t10459	0	0	NA	NA	NA	NA
estExt_Genemark1.C_11_t10460	0	0	NA	NA	NA	NA
estExt_Genemark1.C_11_t10461	0	0	NA	NA	NA	NA
estExt_Genemark1.C_11_t10462	0	0	NA	NA	NA	NA
estExt_Genemark1.C_11_t10463	0	0	NA	NA	NA	NA
estExt_Genemark1.C_11_t10464	0	0	NA	NA	NA	NA
estExt_Genemark1.C_11_t10465	0	0	NA	NA	NA	NA
estExt_Genemark1.C_11_t10466	0	0	NA	NA	NA	NA
estExt_Genemark1.C_11_t10467	0	0	NA	NA	NA	NA
estExt_Genemark1.C_11_t10468	0	0	NA	NA	NA	NA
estExt_Genemark1.C_11_t10469	0	0	NA	NA	NA	NA
estExt_Genemark1.C_11_t10470	0	0	NA	NA	NA	NA
estExt_Genemark1.C_11_t10471	0	0	NA	NA	NA	NA
estExt_Genemark1.C_11_t10472	0	0	NA	NA	NA	NA
estExt_Genemark1.C_11_t10473	0	0	NA	NA	NA	NA
estExt_Genemark1.C_11_t10474	0	0	NA	NA	NA	NA
estExt_Genemark1.C_11_t10476	0	0	NA	NA	NA	NA
estExt_Genemark1.C_11_t10477	0	0	NA	NA	NA	NA
estExt_Genemark1.C_11_t10478	0	0	NA	NA	NA	NA
estExt_Genemark1.C_11_t10479	0	0	NA	NA	NA	NA
estExt_Genemark1.C_11_t10481	0	0	NA	NA	NA	NA
estExt_Genemark1.C_11_t10482	0	0	NA	NA	NA	NA
estExt_Genemark1.C_11_t10483	0	0	NA	NA	NA	NA
estExt_Genemark1.C_11_t10484	0	0	NA	NA	NA	NA
estExt_Genemark1.C_11_t10485	0	0	NA	NA	NA	NA
estExt_Genemark1.C_11_t10486	0	0	NA	NA	NA	NA
estExt_Genemark1.C_11_t10487	0	0	NA	NA	NA	NA
estExt_Genemark1.C_11_t10488	0	0	NA	NA	NA	NA
estExt_Genemark1.C_11_t10489	0	0	NA	NA	NA	NA
estExt_Genemark1.C_11_t10490	0	0	NA	NA	NA	NA
estExt_Genemark1.C_11_t10491	0	0	NA	NA	NA	NA
estExt_Genemark1.C_11_t10492	0	0	NA	NA	NA	NA
estExt_Genemark1.C_11_t10493	0	0	NA	NA	NA	NA
estExt_Genemark1.C_11_t10494	0	0	NA	NA	NA	NA
estExt_Genemark1.C_11_t10495	516.98979311916	320.690894012698	0.68895	0.19802	1	FALSE
estExt_Genemark1.C_11_t10496	0	0	NA	NA	NA	NA
estExt_Genemark1.C_11_t10497	0	0	NA	NA	NA	NA
estExt_Genemark1.C_11_t10498	943.015637444835	536.158819195926	0.81462	0.12748	1	FALSE
estExt_Genemark1.C_11_t10499	0	0	NA	NA	NA	NA
estExt_Genemark1.C_11_t10500	0	0	NA	NA	NA	NA
estExt_Genemark1.C_11_t20001	0	0	NA	NA	NA	NA
estExt_Genemark1.C_11_t20003	0	0	NA	NA	NA	NA
estExt_Genemark1.C_11_t20004	0	0	NA	NA	NA	NA
estExt_Genemark1.C_11_t20005	70.1467135801978	88.894572786428	-0.34172	0.61281	1	FALSE
estExt_Genemark1.C_11_t20006	0	0	NA	NA	NA	NA
estExt_Genemark1.C_11_t20007	0	0	NA	NA	NA	NA
estExt_Genemark1.C_11_t20008	0	0	NA	NA	NA	NA
estExt_Genemark1.C_11_t20009	0	0	NA	NA	NA	NA
estExt_Genemark1.C_11_t20010	0	0	NA	NA	NA	NA
estExt_Genemark1.C_11_t20012	0	0	NA	NA	NA	NA
estExt_Genemark1.C_11_t20013	0	0	NA	NA	NA	NA
estExt_Genemark1.C_11_t20014	990.330380508786	847.928449119096	0.22397	0.60122	1	FALSE
estExt_Genemark1.C_11_t20015	0	0	NA	NA	NA	NA
estExt_Genemark1.C_11_t20016	54.5921279862223	103.153839753952	-0.91803	0.14722	1	FALSE
estExt_Genemark1.C_11_t20017	0	0	NA	NA	NA	NA
estExt_Genemark1.C_11_t20018	0	0	NA	NA	NA	NA
estExt_Genemark1.C_11_t20019	0	0	NA	NA	NA	NA
estExt_Genemark1.C_11_t20020	44.1464153430515	40.4403159401615	0.1265	0.88078	1	FALSE
estExt_Genemark1.C_11_t20021	0	0	NA	NA	NA	NA
estExt_Genemark1.C_11_t20022	0	0	NA	NA	NA	NA
estExt_Genemark1.C_11_t20023	0	0	NA	NA	NA	NA
estExt_Genemark1.C_11_t20024	0	0	NA	NA	NA	NA
estExt_Genemark1.C_11_t20025	0	0	NA	NA	NA	NA
estExt_Genemark1.C_11_t20026	0	0	NA	NA	NA	NA
estExt_Genemark1.C_11_t20027	0	0	NA	NA	NA	NA
estExt_Genemark1.C_11_t20028	0	0	NA	NA	NA	NA
estExt_Genemark1.C_11_t20029	0	0	NA	NA	NA	NA
estExt_Genemark1.C_11_t20030	0	0	NA	NA	NA	NA
estExt_Genemark1.C_11_t20031	0	0	NA	NA	NA	NA
estExt_Genemark1.C_11_t20032	3.09791359886834	1.66289102738751	0.8976	0.76047	1	FALSE
estExt_Genemark1.C_11_t20033	0	0	NA	NA	NA	NA
estExt_Genemark1.C_11_t20034	0	0	NA	NA	NA	NA
estExt_Genemark1.C_11_t20035	60.5370572588449	38.6717010954758	0.64654	0.3697	1	FALSE
estExt_Genemark1.C_11_t20037	0	0	NA	NA	NA	NA
estExt_Genemark1.C_11_t20038	0	0	NA	NA	NA	NA
estExt_Genemark1.C_11_t20039	4182.33309985888	1022.66016852407	2.032	0.00081104	0.15863	FALSE
estExt_Genemark1.C_11_t20040	4.25905791885515	11.8528409244941	-1.4766	0.22135	1	FALSE
estExt_Genemark1.C_11_t20041	0	0	NA	NA	NA	NA
estExt_Genemark1.C_11_t20042	0	0	NA	NA	NA	NA
estExt_Genemark1.C_11_t20043	0	0.336140869326947	-Inf	1	1	FALSE
estExt_Genemark1.C_11_t20044	5.09970047738363	4.15722756846877	0.29479	0.94235	1	FALSE
estExt_Genemark1.C_120005	0	0	NA	NA	NA	NA
estExt_Genemark1.C_120020	0	0	NA	NA	NA	NA
estExt_Genemark1.C_120021	0	0	NA	NA	NA	NA
estExt_Genemark1.C_120022	0	0	NA	NA	NA	NA
estExt_Genemark1.C_120023	0	0	NA	NA	NA	NA
estExt_Genemark1.C_120024	0	0	NA	NA	NA	NA
estExt_Genemark1.C_120025	0	0	NA	NA	NA	NA
estExt_Genemark1.C_120026	0	0	NA	NA	NA	NA
estExt_Genemark1.C_120027	0	0	NA	NA	NA	NA
estExt_Genemark1.C_120028	0	0	NA	NA	NA	NA
estExt_Genemark1.C_120029	0	0	NA	NA	NA	NA
estExt_Genemark1.C_120030	0	0	NA	NA	NA	NA
estExt_Genemark1.C_120031	0	0	NA	NA	NA	NA
estExt_Genemark1.C_120032	0	0	NA	NA	NA	NA
estExt_Genemark1.C_120033	0	0	NA	NA	NA	NA
estExt_Genemark1.C_120034	0	0	NA	NA	NA	NA
estExt_Genemark1.C_120035	0	0	NA	NA	NA	NA
estExt_Genemark1.C_120036	0	0	NA	NA	NA	NA
estExt_Genemark1.C_120037	0	0	NA	NA	NA	NA
estExt_Genemark1.C_120038	441.371618410618	402.388626382023	0.1334	0.82872	1	FALSE
estExt_Genemark1.C_120039	0	0	NA	NA	NA	NA
estExt_Genemark1.C_120040	0	0	NA	NA	NA	NA
estExt_Genemark1.C_120041	0	0	NA	NA	NA	NA
estExt_Genemark1.C_120042	0	0	NA	NA	NA	NA
estExt_Genemark1.C_120043	23.6825958338832	22.6260059640184	0.065845	0.92193	1	FALSE
estExt_Genemark1.C_120044	0	0	NA	NA	NA	NA
estExt_Genemark1.C_120046	0	0	NA	NA	NA	NA
estExt_Genemark1.C_120047	0	0	NA	NA	NA	NA
estExt_Genemark1.C_120048	0	0	NA	NA	NA	NA
estExt_Genemark1.C_120049	0	0	NA	NA	NA	NA
estExt_Genemark1.C_120050	0	0	NA	NA	NA	NA
estExt_Genemark1.C_120051	0	0	NA	NA	NA	NA
estExt_Genemark1.C_120052	0	0	NA	NA	NA	NA
estExt_Genemark1.C_120053	8.06757887698443	3.0074545046953	1.4236	0.37163	1	FALSE
estExt_Genemark1.C_120054	0	0	NA	NA	NA	NA
estExt_Genemark1.C_120055	0	0	NA	NA	NA	NA
estExt_Genemark1.C_120056	0	0	NA	NA	NA	NA
estExt_Genemark1.C_120057	0	0	NA	NA	NA	NA
estExt_Genemark1.C_120058	0	0	NA	NA	NA	NA
estExt_Genemark1.C_120059	0	0	NA	NA	NA	NA
estExt_Genemark1.C_120061	0	0	NA	NA	NA	NA
estExt_Genemark1.C_120062	0	0	NA	NA	NA	NA
estExt_Genemark1.C_120063	0	0	NA	NA	NA	NA
estExt_Genemark1.C_120064	10.6453516787826	25.8282508822481	-1.2787	0.16416	1	FALSE
estExt_Genemark1.C_120065	0	0	NA	NA	NA	NA
estExt_Genemark1.C_120066	0	0	NA	NA	NA	NA
estExt_Genemark1.C_120067	0	0	NA	NA	NA	NA
estExt_Genemark1.C_120068	0	0	NA	NA	NA	NA
estExt_Genemark1.C_120069	0	0	NA	NA	NA	NA
estExt_Genemark1.C_120070	0	0	NA	NA	NA	NA
estExt_Genemark1.C_120071	0	0	NA	NA	NA	NA
estExt_Genemark1.C_120072	0	0	NA	NA	NA	NA
estExt_Genemark1.C_120073	1716.73756743555	2500.2716322799	-0.54242	0.33343	1	FALSE
estExt_Genemark1.C_120074	92.4126809322696	270.026157635121	-1.5469	0.0097398	0.67234	FALSE
estExt_Genemark1.C_120075	17.8768742339491	90.9303874198221	-2.3467	0.00065402	0.1535	FALSE
estExt_Genemark1.C_120076	18.3924287943087	30.4106859162799	-0.72547	0.32104	1	FALSE
estExt_Genemark1.C_120077	0	0	NA	NA	NA	NA
estExt_Genemark1.C_120078	0	0	NA	NA	NA	NA
estExt_Genemark1.C_120080	0	0	NA	NA	NA	NA
estExt_Genemark1.C_120081	0	0	NA	NA	NA	NA
estExt_Genemark1.C_120082	0	0	NA	NA	NA	NA
estExt_Genemark1.C_120083	24.3281855935103	19.0353363169054	0.35395	0.73372	1	FALSE
estExt_Genemark1.C_120084	27.2264601567669	127.519770513273	-2.2276	0.33028	1	FALSE
estExt_Genemark1.C_120085	46.0089945488782	68.6916500865019	-0.57822	0.42989	1	FALSE
estExt_Genemark1.C_120086	0	0	NA	NA	NA	NA
estExt_Genemark1.C_120087	0	0	NA	NA	NA	NA
estExt_Genemark1.C_120088	17.2917158372452	30.1446422257567	-0.80182	0.35458	1	FALSE
estExt_Genemark1.C_120089	4.64457727994726	11.7815876475052	-1.3429	0.42555	1	FALSE
estExt_Genemark1.C_120090	10.9054220773177	24.4836874049403	-1.1668	0.19983	1	FALSE
estExt_Genemark1.C_120092	389.511039894701	407.838133568243	-0.066332	0.91348	1	FALSE
estExt_Genemark1.C_120093	0	0	NA	NA	NA	NA
estExt_Genemark1.C_120094	0	0	NA	NA	NA	NA
estExt_Genemark1.C_120095	0	0	NA	NA	NA	NA
estExt_Genemark1.C_120096	61.2476646181058	53.6377203419633	0.19141	0.80815	1	FALSE
estExt_Genemark1.C_120097	0	0	NA	NA	NA	NA
estExt_Genemark1.C_120098	0	0	NA	NA	NA	NA
estExt_Genemark1.C_120099	0	0	NA	NA	NA	NA
estExt_Genemark1.C_120100	0	0	NA	NA	NA	NA
estExt_Genemark1.C_120101	0	0	NA	NA	NA	NA
estExt_Genemark1.C_120102	107.516729565519	137.561433365476	-0.35551	0.55131	1	FALSE
estExt_Genemark1.C_120103	0	0	NA	NA	NA	NA
estExt_Genemark1.C_120108	0	0	NA	NA	NA	NA
estExt_Genemark1.C_120109	0	0	NA	NA	NA	NA
estExt_Genemark1.C_120110	0	0	NA	NA	NA	NA
estExt_Genemark1.C_120111	0	0	NA	NA	NA	NA
estExt_Genemark1.C_120112	0	0	NA	NA	NA	NA
estExt_Genemark1.C_120113	0	0	NA	NA	NA	NA
estExt_Genemark1.C_120114	0.580572159993408	0	Inf	0.94624	1	FALSE
estExt_Genemark1.C_120115	0	0	NA	NA	NA	NA
estExt_Genemark1.C_120116	0	0	NA	NA	NA	NA
estExt_Genemark1.C_120117	0	0	NA	NA	NA	NA
estExt_Genemark1.C_120118	74.925912296123	63.8977674178737	0.2297	0.70628	1	FALSE
estExt_Genemark1.C_120119	0	0	NA	NA	NA	NA
estExt_Genemark1.C_120120	0	0	NA	NA	NA	NA
estExt_Genemark1.C_120121	0	0	NA	NA	NA	NA
estExt_Genemark1.C_120122	0	0	NA	NA	NA	NA
estExt_Genemark1.C_120123	0	0	NA	NA	NA	NA
estExt_Genemark1.C_120124	0	0	NA	NA	NA	NA
estExt_Genemark1.C_120125	0	0	NA	NA	NA	NA
estExt_Genemark1.C_120126	0	0	NA	NA	NA	NA
estExt_Genemark1.C_120127	0	0	NA	NA	NA	NA
estExt_Genemark1.C_120128	114.539440611653	142.904060636213	-0.3192	0.61606	1	FALSE
estExt_Genemark1.C_120129	929.221113277682	627.975248185369	0.56531	0.30286	1	FALSE
estExt_Genemark1.C_120130	58.6607193428867	56.7342414428948	0.048175	1	1	FALSE
estExt_Genemark1.C_120131	1.16114431998682	3.32578205477502	-1.5181	0.63386	1	FALSE
estExt_Genemark1.C_120132	157.278399946314	217.681873009094	-0.4689	0.40708	1	FALSE
estExt_Genemark1.C_120133	0	0	NA	NA	NA	NA
estExt_Genemark1.C_120134	1554.93626322083	1380.72654387347	0.17143	0.74563	1	FALSE
estExt_Genemark1.C_120135	0	0	NA	NA	NA	NA
estExt_Genemark1.C_120136	0	0	NA	NA	NA	NA
estExt_Genemark1.C_120137	100.419828446331	89.7260183001217	0.16245	0.79589	1	FALSE
estExt_Genemark1.C_120138	0	0	NA	NA	NA	NA
estExt_Genemark1.C_120139	0	0.336140869326947	-Inf	1	1	FALSE
estExt_Genemark1.C_120140	0	0	NA	NA	NA	NA
estExt_Genemark1.C_120141	0	0	NA	NA	NA	NA
estExt_Genemark1.C_120142	0	0	NA	NA	NA	NA
estExt_Genemark1.C_120143	0	0	NA	NA	NA	NA
estExt_Genemark1.C_120168	4.06400511995385	0.495304644366807	3.0365	0.42943	1	FALSE
estExt_Genemark1.C_120177	0	0	NA	NA	NA	NA
estExt_Genemark1.C_120178	0	0	NA	NA	NA	NA
estExt_Genemark1.C_120179	0	0	NA	NA	NA	NA
estExt_Genemark1.C_120180	0	0	NA	NA	NA	NA
estExt_Genemark1.C_120181	0	0	NA	NA	NA	NA
estExt_Genemark1.C_120182	0	0	NA	NA	NA	NA
estExt_Genemark1.C_120183	0	0	NA	NA	NA	NA
estExt_Genemark1.C_120184	0	0	NA	NA	NA	NA
estExt_Genemark1.C_120185	55.8787212687661	131.812568046609	-1.2381	0.049491	0.96572	FALSE
estExt_Genemark1.C_120186	0	0	NA	NA	NA	NA
estExt_Genemark1.C_120187	0	0	NA	NA	NA	NA
estExt_Genemark1.C_120188	0	0	NA	NA	NA	NA
estExt_Genemark1.C_120189	0	0	NA	NA	NA	NA
estExt_Genemark1.C_120190	0	0	NA	NA	NA	NA
estExt_Genemark1.C_120191	0	0	NA	NA	NA	NA
estExt_Genemark1.C_120192	0	0	NA	NA	NA	NA
estExt_Genemark1.C_120193	0	0	NA	NA	NA	NA
estExt_Genemark1.C_120194	0	0	NA	NA	NA	NA
estExt_Genemark1.C_120195	0	0	NA	NA	NA	NA
estExt_Genemark1.C_120196	0	0	NA	NA	NA	NA
estExt_Genemark1.C_120197	0	0	NA	NA	NA	NA
estExt_Genemark1.C_120198	0	0	NA	NA	NA	NA
estExt_Genemark1.C_120199	0	0	NA	NA	NA	NA
estExt_Genemark1.C_120200	0	0	NA	NA	NA	NA
estExt_Genemark1.C_120201	0	0	NA	NA	NA	NA
estExt_Genemark1.C_120202	0	0	NA	NA	NA	NA
estExt_Genemark1.C_120203	0	0	NA	NA	NA	NA
estExt_Genemark1.C_120204	0	0	NA	NA	NA	NA
estExt_Genemark1.C_120205	0	0	NA	NA	NA	NA
estExt_Genemark1.C_120206	0	0	NA	NA	NA	NA
estExt_Genemark1.C_120207	20.1991628739227	35.0810314483627	-0.7964	0.26701	1	FALSE
estExt_Genemark1.C_120208	0	0	NA	NA	NA	NA
estExt_Genemark1.C_120209	0	0	NA	NA	NA	NA
estExt_Genemark1.C_120211	0	0	NA	NA	NA	NA
estExt_Genemark1.C_120212	0	0	NA	NA	NA	NA
estExt_Genemark1.C_120213	0	0	NA	NA	NA	NA
estExt_Genemark1.C_120214	0	0	NA	NA	NA	NA
estExt_Genemark1.C_120215	0	0	NA	NA	NA	NA
estExt_Genemark1.C_120216	0	0	NA	NA	NA	NA
estExt_Genemark1.C_120217	49.8917055800623	50.5067287007226	-0.017676	0.9349	1	FALSE
estExt_Genemark1.C_120218	0	0	NA	NA	NA	NA
estExt_Genemark1.C_120219	0	0	NA	NA	NA	NA
estExt_Genemark1.C_120220	344.077220983418	233.340299509853	0.5603	0.46959	1	FALSE
estExt_Genemark1.C_120221	0	0	NA	NA	NA	NA
estExt_Genemark1.C_120222	0	0	NA	NA	NA	NA
estExt_Genemark1.C_120223	0	0	NA	NA	NA	NA
estExt_Genemark1.C_120224	0	0	NA	NA	NA	NA
estExt_Genemark1.C_120225	0.645589759627175	1.99903189671446	-1.6306	0.7257	1	FALSE
estExt_Genemark1.C_120226	0	0	NA	NA	NA	NA
estExt_Genemark1.C_120227	4880.43226890434	3597.32097604272	0.44009	0.32998	1	FALSE
estExt_Genemark1.C_120228	0	0	NA	NA	NA	NA
estExt_Genemark1.C_120229	0	0	NA	NA	NA	NA
estExt_Genemark1.C_120230	184.221858520993	167.848582145211	0.13428	0.80603	1	FALSE
estExt_Genemark1.C_120231	0	0	NA	NA	NA	NA
estExt_Genemark1.C_120232	0	0	NA	NA	NA	NA
estExt_Genemark1.C_120233	0	0	NA	NA	NA	NA
estExt_Genemark1.C_120234	86.2214399712434	167.899709906582	-0.96148	0.11265	1	FALSE
estExt_Genemark1.C_120235	0	0	NA	NA	NA	NA
estExt_Genemark1.C_120236	0	0	NA	NA	NA	NA
estExt_Genemark1.C_120237	0	0	NA	NA	NA	NA
estExt_Genemark1.C_120239	2682.02753442019	1237.72763615009	1.1156	0.041424	0.96572	FALSE
estExt_Genemark1.C_120241	70.6622681405574	156.084807816953	-1.1433	0.055732	0.99182	FALSE
estExt_Genemark1.C_120243	140.163391961128	172.572367635035	-0.30009	0.59052	1	FALSE
estExt_Genemark1.C_120246	87.8935526148793	72.3369157895418	0.28103	0.67448	1	FALSE
estExt_Genemark1.C_120247	0	0	NA	NA	NA	NA
estExt_Genemark1.C_120248	0	0	NA	NA	NA	NA
estExt_Genemark1.C_120249	66.4077964584127	98.9621416451743	-0.57552	0.31676	1	FALSE
estExt_Genemark1.C_120250	0	0	NA	NA	NA	NA
estExt_Genemark1.C_120251	0	0	NA	NA	NA	NA
estExt_Genemark1.C_120252	0	0	NA	NA	NA	NA
estExt_Genemark1.C_120253	0	0	NA	NA	NA	NA
estExt_Genemark1.C_120254	0	0	NA	NA	NA	NA
estExt_Genemark1.C_120256	0	0	NA	NA	NA	NA
estExt_Genemark1.C_120257	217.713749711841	185.587014451624	0.23034	0.61918	1	FALSE
estExt_Genemark1.C_120258	0	0	NA	NA	NA	NA
estExt_Genemark1.C_120259	0	0	NA	NA	NA	NA
estExt_Genemark1.C_120260	0	0	NA	NA	NA	NA
estExt_Genemark1.C_120261	0	0	NA	NA	NA	NA
estExt_Genemark1.C_120262	0	0	NA	NA	NA	NA
estExt_Genemark1.C_120263	0	0	NA	NA	NA	NA
estExt_Genemark1.C_120264	78.8507097433884	157.554064528991	-0.99865	0.092076	1	FALSE
estExt_Genemark1.C_120265	0	0	NA	NA	NA	NA
estExt_Genemark1.C_120266	45390.0209237152	36949.5800503035	0.29682	0.57713	1	FALSE
estExt_Genemark1.C_120267	0	0	NA	NA	NA	NA
estExt_Genemark1.C_120268	0	0	NA	NA	NA	NA
estExt_Genemark1.C_120269	0	0	NA	NA	NA	NA
estExt_Genemark1.C_120270	0	0	NA	NA	NA	NA
estExt_Genemark1.C_120271	0	0	NA	NA	NA	NA
estExt_Genemark1.C_120272	0	0	NA	NA	NA	NA
estExt_Genemark1.C_120273	0	0	NA	NA	NA	NA
estExt_Genemark1.C_120274	0	0	NA	NA	NA	NA
estExt_Genemark1.C_120275	0	0	NA	NA	NA	NA
estExt_Genemark1.C_120276	0	0	NA	NA	NA	NA
estExt_Genemark1.C_120277	0	0	NA	NA	NA	NA
estExt_Genemark1.C_120278	0	0	NA	NA	NA	NA
estExt_Genemark1.C_120279	0	0	NA	NA	NA	NA
estExt_Genemark1.C_120280	0	0	NA	NA	NA	NA
estExt_Genemark1.C_120281	0	0	NA	NA	NA	NA
estExt_Genemark1.C_120282	0	0	NA	NA	NA	NA
estExt_Genemark1.C_120283	0	0	NA	NA	NA	NA
estExt_Genemark1.C_120284	0	0	NA	NA	NA	NA
estExt_Genemark1.C_120285	0	0	NA	NA	NA	NA
estExt_Genemark1.C_120286	0	0	NA	NA	NA	NA
estExt_Genemark1.C_120287	0	0	NA	NA	NA	NA
estExt_Genemark1.C_120288	0	0	NA	NA	NA	NA
estExt_Genemark1.C_120289	133.526200276086	83.004357011768	0.68586	0.27831	1	FALSE
estExt_Genemark1.C_120290	0	0	NA	NA	NA	NA
estExt_Genemark1.C_120291	0	0	NA	NA	NA	NA
estExt_Genemark1.C_120292	0	0	NA	NA	NA	NA
estExt_Genemark1.C_120293	0	0	NA	NA	NA	NA
estExt_Genemark1.C_120294	229.872851129042	258.990417199629	-0.17206	0.74255	1	FALSE
estExt_Genemark1.C_120295	0	0	NA	NA	NA	NA
estExt_Genemark1.C_120296	0	0	NA	NA	NA	NA
estExt_Genemark1.C_120297	0	0	NA	NA	NA	NA
estExt_Genemark1.C_120298	893.787866571242	869.719541274865	0.039382	0.86457	1	FALSE
estExt_Genemark1.C_120299	151.602713545647	104.675380325547	0.53437	0.40665	1	FALSE
estExt_Genemark1.C_120300	0	0	NA	NA	NA	NA
estExt_Genemark1.C_120303	10.129797118423	29.8085013564297	-1.5571	0.081605	1	FALSE
estExt_Genemark1.C_120304	0	0	NA	NA	NA	NA
estExt_Genemark1.C_120305	0	0	NA	NA	NA	NA
estExt_Genemark1.C_120306	0	0	NA	NA	NA	NA
estExt_Genemark1.C_120307	0	0	NA	NA	NA	NA
estExt_Genemark1.C_120308	0	0	NA	NA	NA	NA
estExt_Genemark1.C_120309	0	0	NA	NA	NA	NA
estExt_Genemark1.C_120310	27.486530555302	45.6059661166111	-0.7305	0.35439	1	FALSE
estExt_Genemark1.C_120311	217.416179133935	114.422309437844	0.92609	0.11454	1	FALSE
estExt_Genemark1.C_120312	94.1498111755393	103.188310294262	-0.13225	0.878	1	FALSE
estExt_Genemark1.C_120313	0	0	NA	NA	NA	NA
estExt_Genemark1.C_120314	0	0	NA	NA	NA	NA
estExt_Genemark1.C_120316	0	0	NA	NA	NA	NA
estExt_Genemark1.C_120317	0	0	NA	NA	NA	NA
estExt_Genemark1.C_120318	0	0	NA	NA	NA	NA
estExt_Genemark1.C_120319	0	0	NA	NA	NA	NA
estExt_Genemark1.C_120320	0	0	NA	NA	NA	NA
estExt_Genemark1.C_120321	0	0	NA	NA	NA	NA
estExt_Genemark1.C_120323	2819.33608332811	1533.03860870981	0.87896	0.318	1	FALSE
estExt_Genemark1.C_120324	0	0	NA	NA	NA	NA
estExt_Genemark1.C_120325	0	0	NA	NA	NA	NA
estExt_Genemark1.C_120326	414.822851670452	260.40276565937	0.67175	0.39207	1	FALSE
estExt_Genemark1.C_120327	0	0	NA	NA	NA	NA
estExt_Genemark1.C_120328	0	0	NA	NA	NA	NA
estExt_Genemark1.C_120329	0	0	NA	NA	NA	NA
estExt_Genemark1.C_120330	0	0	NA	NA	NA	NA
estExt_Genemark1.C_120331	0	0	NA	NA	NA	NA
estExt_Genemark1.C_120332	0	0	NA	NA	NA	NA
estExt_Genemark1.C_120333	168.616014037515	296.26527095824	-0.81315	0.15225	1	FALSE
estExt_Genemark1.C_120334	12.907208955833	22.8564230160472	-0.82442	0.33058	1	FALSE
estExt_Genemark1.C_120335	0	0	NA	NA	NA	NA
estExt_Genemark1.C_120336	0	0	NA	NA	NA	NA
estExt_Genemark1.C_120337	0	0	NA	NA	NA	NA
estExt_Genemark1.C_120338	0	0	NA	NA	NA	NA
estExt_Genemark1.C_120339	0	0	NA	NA	NA	NA
estExt_Genemark1.C_120340	0	0	NA	NA	NA	NA
estExt_Genemark1.C_120341	0	0	NA	NA	NA	NA
estExt_Genemark1.C_120342	0	0	NA	NA	NA	NA
estExt_Genemark1.C_120343	0	0	NA	NA	NA	NA
estExt_Genemark1.C_120344	0	0	NA	NA	NA	NA
estExt_Genemark1.C_120345	0	0	NA	NA	NA	NA
estExt_Genemark1.C_120346	228.805052114639	329.35930333821	-0.52554	0.41451	1	FALSE
estExt_Genemark1.C_120347	0	0	NA	NA	NA	NA
estExt_Genemark1.C_120348	0	0	NA	NA	NA	NA
estExt_Genemark1.C_120349	0	0	NA	NA	NA	NA
estExt_Genemark1.C_120350	0	0	NA	NA	NA	NA
estExt_Genemark1.C_120351	0	0	NA	NA	NA	NA
estExt_Genemark1.C_120352	0	0	NA	NA	NA	NA
estExt_Genemark1.C_120353	0	0	NA	NA	NA	NA
estExt_Genemark1.C_120354	0	0	NA	NA	NA	NA
estExt_Genemark1.C_120355	0	0	NA	NA	NA	NA
estExt_Genemark1.C_120356	0	0	NA	NA	NA	NA
estExt_Genemark1.C_120357	0	0	NA	NA	NA	NA
estExt_Genemark1.C_120358	0	0	NA	NA	NA	NA
estExt_Genemark1.C_120359	0	0	NA	NA	NA	NA
estExt_Genemark1.C_120360	0	0	NA	NA	NA	NA
estExt_Genemark1.C_120361	0	0	NA	NA	NA	NA
estExt_Genemark1.C_120362	0	0	NA	NA	NA	NA
estExt_Genemark1.C_120363	0	0	NA	NA	NA	NA
estExt_Genemark1.C_120364	0	0	NA	NA	NA	NA
estExt_Genemark1.C_120365	0	0	NA	NA	NA	NA
estExt_Genemark1.C_120366	0	0	NA	NA	NA	NA
estExt_Genemark1.C_120367	0	0	NA	NA	NA	NA
estExt_Genemark1.C_120368	0	0	NA	NA	NA	NA
estExt_Genemark1.C_120369	0	0	NA	NA	NA	NA
estExt_Genemark1.C_120370	0	0	NA	NA	NA	NA
estExt_Genemark1.C_120371	0	0	NA	NA	NA	NA
estExt_Genemark1.C_120372	0	0	NA	NA	NA	NA
estExt_Genemark1.C_120373	0	0	NA	NA	NA	NA
estExt_Genemark1.C_120374	0	0.672281738653894	-Inf	0.91021	1	FALSE
estExt_Genemark1.C_120375	0	0	NA	NA	NA	NA
estExt_Genemark1.C_120376	0	0	NA	NA	NA	NA
estExt_Genemark1.C_120377	0	0	NA	NA	NA	NA
estExt_Genemark1.C_120378	117.924942029319	76.6366499119884	0.62176	0.5893	1	FALSE
estExt_Genemark1.C_120379	0	0	NA	NA	NA	NA
estExt_Genemark1.C_120380	0	0	NA	NA	NA	NA
estExt_Genemark1.C_120381	0	0	NA	NA	NA	NA
estExt_Genemark1.C_120382	0	0	NA	NA	NA	NA
estExt_Genemark1.C_120384	0	0	NA	NA	NA	NA
estExt_Genemark1.C_120385	0	0	NA	NA	NA	NA
estExt_Genemark1.C_120386	0	0	NA	NA	NA	NA
estExt_Genemark1.C_120387	0	0	NA	NA	NA	NA
estExt_Genemark1.C_120388	0	0	NA	NA	NA	NA
estExt_Genemark1.C_120389	0	0	NA	NA	NA	NA
estExt_Genemark1.C_120390	0	0	NA	NA	NA	NA
estExt_Genemark1.C_120391	0	0	NA	NA	NA	NA
estExt_Genemark1.C_120392	0	0	NA	NA	NA	NA
estExt_Genemark1.C_120393	0	0	NA	NA	NA	NA
estExt_Genemark1.C_120394	0	0	NA	NA	NA	NA
estExt_Genemark1.C_120395	0	0	NA	NA	NA	NA
estExt_Genemark1.C_120396	0	0	NA	NA	NA	NA
estExt_Genemark1.C_120397	0	0	NA	NA	NA	NA
estExt_Genemark1.C_120398	0	0	NA	NA	NA	NA
estExt_Genemark1.C_120399	0	0	NA	NA	NA	NA
estExt_Genemark1.C_120400	0	0	NA	NA	NA	NA
estExt_Genemark1.C_120401	0	0	NA	NA	NA	NA
estExt_Genemark1.C_120402	0	0	NA	NA	NA	NA
estExt_Genemark1.C_120403	0	0	NA	NA	NA	NA
estExt_Genemark1.C_120404	0	0	NA	NA	NA	NA
estExt_Genemark1.C_120405	0	0	NA	NA	NA	NA
estExt_Genemark1.C_120406	39.4368204634704	60.9449089691052	-0.62796	0.32794	1	FALSE
estExt_Genemark1.C_120407	0	0	NA	NA	NA	NA
estExt_Genemark1.C_120408	0	0	NA	NA	NA	NA
estExt_Genemark1.C_120409	0	0	NA	NA	NA	NA
estExt_Genemark1.C_120411	50.7790207913825	57.7248507316284	-0.18496	0.80477	1	FALSE
estExt_Genemark1.C_120412	8.32306303880901	15.0194592042293	-0.85165	0.42179	1	FALSE
estExt_Genemark1.C_120413	0	0	NA	NA	NA	NA
estExt_Genemark1.C_120414	0	0	NA	NA	NA	NA
estExt_Genemark1.C_120415	0	0	NA	NA	NA	NA
estExt_Genemark1.C_120416	0	0	NA	NA	NA	NA
estExt_Genemark1.C_120417	737.405954309669	646.150448939197	0.19059	0.77754	1	FALSE
estExt_Genemark1.C_120418	0	0	NA	NA	NA	NA
estExt_Genemark1.C_120419	0	0	NA	NA	NA	NA
estExt_Genemark1.C_120420	0	0	NA	NA	NA	NA
estExt_Genemark1.C_120421	0	0	NA	NA	NA	NA
estExt_Genemark1.C_120422	0	0	NA	NA	NA	NA
estExt_Genemark1.C_120423	0	0	NA	NA	NA	NA
estExt_Genemark1.C_120424	0	0	NA	NA	NA	NA
estExt_Genemark1.C_120425	0	0	NA	NA	NA	NA
estExt_Genemark1.C_120426	0	0	NA	NA	NA	NA
estExt_Genemark1.C_120429	22.1359321528042	23.3695409796612	-0.078239	0.89174	1	FALSE
estExt_Genemark1.C_120430	5.93575679920161	8.52705886971908	-0.52262	0.69187	1	FALSE
estExt_Genemark1.C_120431	1065.92562403378	748.996837873206	0.50908	0.33307	1	FALSE
estExt_Genemark1.C_120432	0.645589759627175	0	Inf	0.94634	1	FALSE
estExt_Genemark1.C_120433	8.58313343734408	24.0061960798207	-1.4838	0.10459	1	FALSE
estExt_Genemark1.C_120434	0	0	NA	NA	NA	NA
estExt_Genemark1.C_120435	0	0	NA	NA	NA	NA
estExt_Genemark1.C_120436	0	0	NA	NA	NA	NA
estExt_Genemark1.C_120437	0	0	NA	NA	NA	NA
estExt_Genemark1.C_120438	0	0	NA	NA	NA	NA
estExt_Genemark1.C_1220001	0	0	NA	NA	NA	NA
estExt_Genemark1.C_1230001	0	0	NA	NA	NA	NA
estExt_Genemark1.C_1230002	1.16114431998682	1.48591393310042	-0.3558	1	1	FALSE
estExt_Genemark1.C_1260004	6.51632895919502	0	Inf	0.05042	0.96572	FALSE
estExt_Genemark1.C_1270002	0	0	NA	NA	NA	NA
estExt_Genemark1.C_1280002	0	0	NA	NA	NA	NA
estExt_Genemark1.C_1300001	0.645589759627175	0.990609288733614	-0.6177	1	1	FALSE
estExt_Genemark1.C_1300003	0	0	NA	NA	NA	NA
estExt_Genemark1.C_130004	0	0	NA	NA	NA	NA
estExt_Genemark1.C_130006	0	0	NA	NA	NA	NA
estExt_Genemark1.C_130011	0	0	NA	NA	NA	NA
estExt_Genemark1.C_130020	0	0	NA	NA	NA	NA
estExt_Genemark1.C_130022	32.8508876679311	22.1485146388989	0.56872	0.48349	1	FALSE
estExt_Genemark1.C_130023	0	0	NA	NA	NA	NA
estExt_Genemark1.C_130024	0	0	NA	NA	NA	NA
estExt_Genemark1.C_130025	0	0	NA	NA	NA	NA
estExt_Genemark1.C_130026	0	0	NA	NA	NA	NA
estExt_Genemark1.C_130027	0	0	NA	NA	NA	NA
estExt_Genemark1.C_130028	0	0	NA	NA	NA	NA
estExt_Genemark1.C_130029	0	0	NA	NA	NA	NA
estExt_Genemark1.C_130030	0	0	NA	NA	NA	NA
estExt_Genemark1.C_130031	0	0	NA	NA	NA	NA
estExt_Genemark1.C_130032	0	0	NA	NA	NA	NA
estExt_Genemark1.C_130033	0	0	NA	NA	NA	NA
estExt_Genemark1.C_130034	0	0	NA	NA	NA	NA
estExt_Genemark1.C_130035	3628.90376199835	2419.73801799904	0.58468	0.2596	1	FALSE
estExt_Genemark1.C_130036	0	0	NA	NA	NA	NA
estExt_Genemark1.C_130037	0	0	NA	NA	NA	NA
estExt_Genemark1.C_130038	0	0	NA	NA	NA	NA
estExt_Genemark1.C_130039	0	0	NA	NA	NA	NA
estExt_Genemark1.C_130040	0	0	NA	NA	NA	NA
estExt_Genemark1.C_130041	0	0	NA	NA	NA	NA
estExt_Genemark1.C_130042	0	0	NA	NA	NA	NA
estExt_Genemark1.C_130043	0	0	NA	NA	NA	NA
estExt_Genemark1.C_130044	0	0	NA	NA	NA	NA
estExt_Genemark1.C_130045	0	0	NA	NA	NA	NA
estExt_Genemark1.C_130046	0	0	NA	NA	NA	NA
estExt_Genemark1.C_130047	0	0	NA	NA	NA	NA
estExt_Genemark1.C_130048	0	0	NA	NA	NA	NA
estExt_Genemark1.C_130049	0	0	NA	NA	NA	NA
estExt_Genemark1.C_130050	0	0	NA	NA	NA	NA
estExt_Genemark1.C_130051	0	0	NA	NA	NA	NA
estExt_Genemark1.C_130052	0	0	NA	NA	NA	NA
estExt_Genemark1.C_130054	0	0	NA	NA	NA	NA
estExt_Genemark1.C_130055	0	0	NA	NA	NA	NA
estExt_Genemark1.C_130056	0	0	NA	NA	NA	NA
estExt_Genemark1.C_130057	0	0	NA	NA	NA	NA
estExt_Genemark1.C_130058	12.0015487976708	17.3190053317762	-0.52914	0.624	1	FALSE
estExt_Genemark1.C_130059	0	0	NA	NA	NA	NA
estExt_Genemark1.C_130060	0	0	NA	NA	NA	NA
estExt_Genemark1.C_130061	0	0	NA	NA	NA	NA
estExt_Genemark1.C_130062	0	0	NA	NA	NA	NA
estExt_Genemark1.C_130063	0	0	NA	NA	NA	NA
estExt_Genemark1.C_130064	0	0	NA	NA	NA	NA
estExt_Genemark1.C_130065	0	0	NA	NA	NA	NA
estExt_Genemark1.C_130066	0	0	NA	NA	NA	NA
estExt_Genemark1.C_130067	0	0	NA	NA	NA	NA
estExt_Genemark1.C_130068	0	0	NA	NA	NA	NA
estExt_Genemark1.C_130069	0	0	NA	NA	NA	NA
estExt_Genemark1.C_130070	0.580572159993408	1.66289102738751	-1.5181	0.84246	1	FALSE
estExt_Genemark1.C_130071	0	0	NA	NA	NA	NA
estExt_Genemark1.C_130072	0	0	NA	NA	NA	NA
estExt_Genemark1.C_130073	2104.16021676252	1192.03838392817	0.81981	0.26589	1	FALSE
estExt_Genemark1.C_130074	1.87175167924776	3.34359537402224	-0.83701	0.72953	1	FALSE
estExt_Genemark1.C_130075	0	0	NA	NA	NA	NA
estExt_Genemark1.C_130076	0	0	NA	NA	NA	NA
estExt_Genemark1.C_130077	0	0	NA	NA	NA	NA
estExt_Genemark1.C_130078	0	0	NA	NA	NA	NA
estExt_Genemark1.C_130079	0	0	NA	NA	NA	NA
estExt_Genemark1.C_130080	0	0	NA	NA	NA	NA
estExt_Genemark1.C_130081	2.51734143887493	0.831445513693754	1.5982	0.65308	1	FALSE
estExt_Genemark1.C_130082	12.3870681587629	13.0204273075148	-0.071942	0.99677	1	FALSE
estExt_Genemark1.C_130083	0	0	NA	NA	NA	NA
estExt_Genemark1.C_130084	0	0	NA	NA	NA	NA
estExt_Genemark1.C_130085	0	0	NA	NA	NA	NA
estExt_Genemark1.C_130086	0	0	NA	NA	NA	NA
estExt_Genemark1.C_130087	0	0	NA	NA	NA	NA
estExt_Genemark1.C_130088	0	0	NA	NA	NA	NA
estExt_Genemark1.C_130089	50.9786598269943	81.0932356131045	-0.66969	0.31631	1	FALSE
estExt_Genemark1.C_130090	454.696450384516	298.367714475883	0.60781	0.32304	1	FALSE
estExt_Genemark1.C_130091	0	0	NA	NA	NA	NA
estExt_Genemark1.C_130092	0	0	NA	NA	NA	NA
estExt_Genemark1.C_130093	108.3803033076	66.4633572359438	0.70547	0.62769	1	FALSE
estExt_Genemark1.C_130096	0	0	NA	NA	NA	NA
estExt_Genemark1.C_130097	0	0	NA	NA	NA	NA
estExt_Genemark1.C_130098	0	0	NA	NA	NA	NA
estExt_Genemark1.C_130099	0	0	NA	NA	NA	NA
estExt_Genemark1.C_130100	0	0	NA	NA	NA	NA
estExt_Genemark1.C_130101	0	0	NA	NA	NA	NA
estExt_Genemark1.C_130102	0	0	NA	NA	NA	NA
estExt_Genemark1.C_130103	0	0	NA	NA	NA	NA
estExt_Genemark1.C_130104	0	0	NA	NA	NA	NA
estExt_Genemark1.C_130105	0	0	NA	NA	NA	NA
estExt_Genemark1.C_130106	0	0	NA	NA	NA	NA
estExt_Genemark1.C_130107	0	0	NA	NA	NA	NA
estExt_Genemark1.C_130108	0	0	NA	NA	NA	NA
estExt_Genemark1.C_130109	0	0	NA	NA	NA	NA
estExt_Genemark1.C_130110	0	0	NA	NA	NA	NA
estExt_Genemark1.C_130111	0	0	NA	NA	NA	NA
estExt_Genemark1.C_130112	0	0	NA	NA	NA	NA
estExt_Genemark1.C_130113	0	0	NA	NA	NA	NA
estExt_Genemark1.C_130114	4.12902271958762	5.3426272707367	-0.37175	0.87851	1	FALSE
estExt_Genemark1.C_130115	51.2433164622399	34.9207115751377	0.55328	0.40766	1	FALSE
estExt_Genemark1.C_130117	0	0	NA	NA	NA	NA
estExt_Genemark1.C_130119	0	0	NA	NA	NA	NA
estExt_Genemark1.C_130120	0	0	NA	NA	NA	NA
estExt_Genemark1.C_130121	0	0	NA	NA	NA	NA
estExt_Genemark1.C_130122	0	0	NA	NA	NA	NA
estExt_Genemark1.C_130123	0	0	NA	NA	NA	NA
estExt_Genemark1.C_130124	1.16114431998682	0.336140869326947	1.7884	0.87067	1	FALSE
estExt_Genemark1.C_130125	0	0	NA	NA	NA	NA
estExt_Genemark1.C_130126	0	0	NA	NA	NA	NA
estExt_Genemark1.C_130127	0	0	NA	NA	NA	NA
estExt_Genemark1.C_130128	0	0	NA	NA	NA	NA
estExt_Genemark1.C_130129	0	0	NA	NA	NA	NA
estExt_Genemark1.C_130130	0	0	NA	NA	NA	NA
estExt_Genemark1.C_130131	69.0276556762922	30.0733889487678	1.1987	0.50411	1	FALSE
estExt_Genemark1.C_130132	0	0	NA	NA	NA	NA
estExt_Genemark1.C_130133	0	0	NA	NA	NA	NA
estExt_Genemark1.C_130134	0	0	NA	NA	NA	NA
estExt_Genemark1.C_130135	274.771960247436	415.38661597755	-0.59622	0.33072	1	FALSE
estExt_Genemark1.C_130136	0	0	NA	NA	NA	NA
estExt_Genemark1.C_130137	0	0	NA	NA	NA	NA
estExt_Genemark1.C_130138	0	0	NA	NA	NA	NA
estExt_Genemark1.C_130139	0	0	NA	NA	NA	NA
estExt_Genemark1.C_130140	0	0	NA	NA	NA	NA
estExt_Genemark1.C_130141	0	0	NA	NA	NA	NA
estExt_Genemark1.C_130142	0	0	NA	NA	NA	NA
estExt_Genemark1.C_130143	0	0	NA	NA	NA	NA
estExt_Genemark1.C_130144	0	0	NA	NA	NA	NA
estExt_Genemark1.C_130145	0	0	NA	NA	NA	NA
estExt_Genemark1.C_130146	0	0	NA	NA	NA	NA
estExt_Genemark1.C_130147	264.999354784155	218.918400472733	0.2756	0.61717	1	FALSE
estExt_Genemark1.C_130148	79.9605951738729	73.8584563611367	0.11453	0.90754	1	FALSE
estExt_Genemark1.C_130149	0	0	NA	NA	NA	NA
estExt_Genemark1.C_130150	148.100935638845	165.937460746547	-0.16406	0.7852	1	FALSE
estExt_Genemark1.C_130151	0	0	NA	NA	NA	NA
estExt_Genemark1.C_130152	0	0	NA	NA	NA	NA
estExt_Genemark1.C_130153	0	0	NA	NA	NA	NA
estExt_Genemark1.C_130154	0	0	NA	NA	NA	NA
estExt_Genemark1.C_130157	0	0	NA	NA	NA	NA
estExt_Genemark1.C_130158	0	0	NA	NA	NA	NA
estExt_Genemark1.C_130159	102.421615324846	113.325976331812	-0.14596	0.78064	1	FALSE
estExt_Genemark1.C_130160	0	0	NA	NA	NA	NA
estExt_Genemark1.C_130161	0	0	NA	NA	NA	NA
estExt_Genemark1.C_130162	0	0	NA	NA	NA	NA
estExt_Genemark1.C_130163	0	0	NA	NA	NA	NA
estExt_Genemark1.C_130164	0	0	NA	NA	NA	NA
estExt_Genemark1.C_130165	0	0	NA	NA	NA	NA
estExt_Genemark1.C_130166	0	0	NA	NA	NA	NA
estExt_Genemark1.C_130167	0	0	NA	NA	NA	NA
estExt_Genemark1.C_130168	0	0	NA	NA	NA	NA
estExt_Genemark1.C_130169	0	0	NA	NA	NA	NA
estExt_Genemark1.C_130170	0	0	NA	NA	NA	NA
estExt_Genemark1.C_130171	0	0	NA	NA	NA	NA
estExt_Genemark1.C_130172	0	0	NA	NA	NA	NA
estExt_Genemark1.C_130173	854.12307936621	749.158313844616	0.18917	0.76111	1	FALSE
estExt_Genemark1.C_130174	0	0	NA	NA	NA	NA
estExt_Genemark1.C_130175	0	0	NA	NA	NA	NA
estExt_Genemark1.C_130176	218.990360235277	181.718268285666	0.26916	0.70904	1	FALSE
estExt_Genemark1.C_130177	0	0	NA	NA	NA	NA
estExt_Genemark1.C_130178	551.419448125143	395.581366791989	0.47918	0.44041	1	FALSE
estExt_Genemark1.C_130179	0	0	NA	NA	NA	NA
estExt_Genemark1.C_130180	0	0	NA	NA	NA	NA
estExt_Genemark1.C_130181	0	0	NA	NA	NA	NA
estExt_Genemark1.C_130182	0	0	NA	NA	NA	NA
estExt_Genemark1.C_130183	0	0	NA	NA	NA	NA
estExt_Genemark1.C_130184	0	0	NA	NA	NA	NA
estExt_Genemark1.C_130185	600.205854511432	478.987337459147	0.32547	0.5639	1	FALSE
estExt_Genemark1.C_130186	0	0	NA	NA	NA	NA
estExt_Genemark1.C_130187	0	0	NA	NA	NA	NA
estExt_Genemark1.C_130188	0	0	NA	NA	NA	NA
estExt_Genemark1.C_130189	0	0	NA	NA	NA	NA
estExt_Genemark1.C_130191	1784.44868155198	559.107777102765	1.6743	0.030324	0.92429	FALSE
estExt_Genemark1.C_130192	0	0	NA	NA	NA	NA
estExt_Genemark1.C_130194	0	0	NA	NA	NA	NA
estExt_Genemark1.C_130195	0	0	NA	NA	NA	NA
estExt_Genemark1.C_130196	4.38909311812269	5.67876814006365	-0.37166	0.80916	1	FALSE
estExt_Genemark1.C_130197	0	0	NA	NA	NA	NA
estExt_Genemark1.C_130198	67.9590463762022	73.5935687687986	-0.11491	0.79138	1	FALSE
estExt_Genemark1.C_130200	0.580572159993408	2.3351727660414	-2.008	0.63582	1	FALSE
estExt_Genemark1.C_130201	28.0716889520059	22.0950746811572	0.34539	0.6103	1	FALSE
estExt_Genemark1.C_130202	0	0	NA	NA	NA	NA
estExt_Genemark1.C_130203	0	0	NA	NA	NA	NA
estExt_Genemark1.C_130204	0	0	NA	NA	NA	NA
estExt_Genemark1.C_130205	0	0	NA	NA	NA	NA
estExt_Genemark1.C_130206	0	0	NA	NA	NA	NA
estExt_Genemark1.C_130207	0	0	NA	NA	NA	NA
estExt_Genemark1.C_130208	0	0	NA	NA	NA	NA
estExt_Genemark1.C_130209	0	0	NA	NA	NA	NA
estExt_Genemark1.C_130210	6527.23921069337	6002.38350895293	0.12094	0.80782	1	FALSE
estExt_Genemark1.C_130211	24.7228774280234	26.8544868094761	-0.11932	0.85566	1	FALSE
estExt_Genemark1.C_130212	0	0	NA	NA	NA	NA
estExt_Genemark1.C_130213	0	0	NA	NA	NA	NA
estExt_Genemark1.C_130214	0	0	NA	NA	NA	NA
estExt_Genemark1.C_130215	31.1696025508742	34.5667573865635	-0.14925	0.92673	1	FALSE
estExt_Genemark1.C_130216	0	0	NA	NA	NA	NA
estExt_Genemark1.C_130217	0	0	NA	NA	NA	NA
estExt_Genemark1.C_130218	0	0	NA	NA	NA	NA
estExt_Genemark1.C_130219	0	0	NA	NA	NA	NA
estExt_Genemark1.C_130220	5.42020223884197	14.7189449733968	-1.4413	0.1941	1	FALSE
estExt_Genemark1.C_130221	0	0	NA	NA	NA	NA
estExt_Genemark1.C_130222	0	0	NA	NA	NA	NA
estExt_Genemark1.C_130223	0	0	NA	NA	NA	NA
estExt_Genemark1.C_130224	0	0	NA	NA	NA	NA
estExt_Genemark1.C_130225	1.87175167924776	1.1675863830207	0.68086	0.96391	1	FALSE
estExt_Genemark1.C_130226	49.5061862189702	38.0706726338108	0.37893	0.76602	1	FALSE
estExt_Genemark1.C_130227	0	0	NA	NA	NA	NA
estExt_Genemark1.C_130228	0	0	NA	NA	NA	NA
estExt_Genemark1.C_130229	0	0	NA	NA	NA	NA
estExt_Genemark1.C_130230	22.06632831646	19.264597270749	0.19589	0.75563	1	FALSE
estExt_Genemark1.C_130231	0	0	NA	NA	NA	NA
estExt_Genemark1.C_130232	0	0	NA	NA	NA	NA
estExt_Genemark1.C_130233	0	0	NA	NA	NA	NA
estExt_Genemark1.C_130234	0	0	NA	NA	NA	NA
estExt_Genemark1.C_130235	0	0	NA	NA	NA	NA
estExt_Genemark1.C_130236	0	0	NA	NA	NA	NA
estExt_Genemark1.C_130237	0	0	NA	NA	NA	NA
estExt_Genemark1.C_130238	0	0	NA	NA	NA	NA
estExt_Genemark1.C_130240	0	0	NA	NA	NA	NA
estExt_Genemark1.C_130241	0	0	NA	NA	NA	NA
estExt_Genemark1.C_130242	0	0	NA	NA	NA	NA
estExt_Genemark1.C_130243	0	0	NA	NA	NA	NA
estExt_Genemark1.C_130244	160.784764089827	115.291693786402	0.47984	0.72613	1	FALSE
estExt_Genemark1.C_130245	0	0	NA	NA	NA	NA
estExt_Genemark1.C_130246	0	0	NA	NA	NA	NA
estExt_Genemark1.C_130247	0	0	NA	NA	NA	NA
estExt_Genemark1.C_130248	0	0	NA	NA	NA	NA
estExt_Genemark1.C_130249	0	0	NA	NA	NA	NA
estExt_Genemark1.C_130250	0	0	NA	NA	NA	NA
estExt_Genemark1.C_130251	0	0	NA	NA	NA	NA
estExt_Genemark1.C_130252	0.580572159993408	2.3351727660414	-2.008	0.63582	1	FALSE
estExt_Genemark1.C_130253	1414.93959635265	1677.76750819129	-0.2458	0.65102	1	FALSE
estExt_Genemark1.C_130254	0	0	NA	NA	NA	NA
estExt_Genemark1.C_130255	0	0	NA	NA	NA	NA
estExt_Genemark1.C_130256	2333.31032239354	1609.62160625881	0.53566	0.29488	1	FALSE
estExt_Genemark1.C_130257	0	0	NA	NA	NA	NA
estExt_Genemark1.C_130258	0	0	NA	NA	NA	NA
estExt_Genemark1.C_130259	5328.84656387931	4130.09568939216	0.36765	0.44824	1	FALSE
estExt_Genemark1.C_130260	0	0.336140869326947	-Inf	1	1	FALSE
estExt_Genemark1.C_130261	0	0	NA	NA	NA	NA
estExt_Genemark1.C_130262	29.2328332719927	70.3556972120746	-1.2671	0.061023	1	FALSE
estExt_Genemark1.C_130263	127.195751642372	183.255309980138	-0.5268	0.38655	1	FALSE
estExt_Genemark1.C_130264	0	0	NA	NA	NA	NA
estExt_Genemark1.C_130265	0	0	NA	NA	NA	NA
estExt_Genemark1.C_130266	0	0	NA	NA	NA	NA
estExt_Genemark1.C_130267	0	0	NA	NA	NA	NA
estExt_Genemark1.C_130268	1438.62515785187	726.462210701794	0.98573	0.12313	1	FALSE
estExt_Genemark1.C_130269	0	0	NA	NA	NA	NA
estExt_Genemark1.C_130271	0	0	NA	NA	NA	NA
estExt_Genemark1.C_130272	0	0	NA	NA	NA	NA
estExt_Genemark1.C_130273	0	0	NA	NA	NA	NA
estExt_Genemark1.C_130274	0	0	NA	NA	NA	NA
estExt_Genemark1.C_130275	0	0	NA	NA	NA	NA
estExt_Genemark1.C_130276	0	0	NA	NA	NA	NA
estExt_Genemark1.C_130277	0	0	NA	NA	NA	NA
estExt_Genemark1.C_130278	0	0	NA	NA	NA	NA
estExt_Genemark1.C_130279	0	0	NA	NA	NA	NA
estExt_Genemark1.C_130280	0	0	NA	NA	NA	NA
estExt_Genemark1.C_130281	0	0	NA	NA	NA	NA
estExt_Genemark1.C_130282	0	0	NA	NA	NA	NA
estExt_Genemark1.C_130283	0	0	NA	NA	NA	NA
estExt_Genemark1.C_130284	0	0	NA	NA	NA	NA
estExt_Genemark1.C_130285	0	0	NA	NA	NA	NA
estExt_Genemark1.C_130286	613.916205846422	517.985458791999	0.24513	0.76415	1	FALSE
estExt_Genemark1.C_130287	2136.57136051452	1528.94616967569	0.48276	0.36971	1	FALSE
estExt_Genemark1.C_130288	0	0	NA	NA	NA	NA
estExt_Genemark1.C_130289	0	0	NA	NA	NA	NA
estExt_Genemark1.C_130290	0	0	NA	NA	NA	NA
estExt_Genemark1.C_130291	0	0	NA	NA	NA	NA
estExt_Genemark1.C_130292	0	0	NA	NA	NA	NA
estExt_Genemark1.C_130293	0	0	NA	NA	NA	NA
estExt_Genemark1.C_130294	1.74171647998022	1.50372725234765	0.21197	1	1	FALSE
estExt_Genemark1.C_130295	0	0	NA	NA	NA	NA
estExt_Genemark1.C_130296	0	0	NA	NA	NA	NA
estExt_Genemark1.C_130297	0	0	NA	NA	NA	NA
estExt_Genemark1.C_130298	0	0	NA	NA	NA	NA
estExt_Genemark1.C_130299	0	0	NA	NA	NA	NA
estExt_Genemark1.C_130300	322.066737793171	221.944824394861	0.53716	0.41757	1	FALSE
estExt_Genemark1.C_130301	0	0	NA	NA	NA	NA
estExt_Genemark1.C_130302	0	0	NA	NA	NA	NA
estExt_Genemark1.C_130303	0	0	NA	NA	NA	NA
estExt_Genemark1.C_130304	9.35875839623878	9.00455019483866	0.055663	1	1	FALSE
estExt_Genemark1.C_130305	0	0	NA	NA	NA	NA
estExt_Genemark1.C_130306	0	0	NA	NA	NA	NA
estExt_Genemark1.C_130307	0	0	NA	NA	NA	NA
estExt_Genemark1.C_130308	0	0	NA	NA	NA	NA
estExt_Genemark1.C_130309	0	0	NA	NA	NA	NA
estExt_Genemark1.C_130310	0	0	NA	NA	NA	NA
estExt_Genemark1.C_130311	0	0	NA	NA	NA	NA
estExt_Genemark1.C_130312	0	0	NA	NA	NA	NA
estExt_Genemark1.C_130313	0	0	NA	NA	NA	NA
estExt_Genemark1.C_130314	0	0	NA	NA	NA	NA
estExt_Genemark1.C_130315	0	0	NA	NA	NA	NA
estExt_Genemark1.C_130316	0	0	NA	NA	NA	NA
estExt_Genemark1.C_130317	0	0	NA	NA	NA	NA
estExt_Genemark1.C_130318	0	0	NA	NA	NA	NA
estExt_Genemark1.C_130319	0	0	NA	NA	NA	NA
estExt_Genemark1.C_130320	0	0	NA	NA	NA	NA
estExt_Genemark1.C_130321	0	0	NA	NA	NA	NA
estExt_Genemark1.C_130322	16.8457651132298	23.0856839698908	-0.45461	0.64725	1	FALSE
estExt_Genemark1.C_130323	0	0	NA	NA	NA	NA
estExt_Genemark1.C_130324	0	0	NA	NA	NA	NA
estExt_Genemark1.C_130325	0	0	NA	NA	NA	NA
estExt_Genemark1.C_130326	0	0	NA	NA	NA	NA
estExt_Genemark1.C_130327	2204.92213305989	2275.04243295968	-0.045166	0.95449	1	FALSE
estExt_Genemark1.C_130329	0	0	NA	NA	NA	NA
estExt_Genemark1.C_130330	0	0	NA	NA	NA	NA
estExt_Genemark1.C_130331	0	0	NA	NA	NA	NA
estExt_Genemark1.C_130332	0	0	NA	NA	NA	NA
estExt_Genemark1.C_130333	0	0	NA	NA	NA	NA
estExt_Genemark1.C_130334	0	0	NA	NA	NA	NA
estExt_Genemark1.C_130335	0	0	NA	NA	NA	NA
estExt_Genemark1.C_130336	0	0	NA	NA	NA	NA
estExt_Genemark1.C_130337	0	0	NA	NA	NA	NA
estExt_Genemark1.C_130338	0	0	NA	NA	NA	NA
estExt_Genemark1.C_130339	0	0	NA	NA	NA	NA
estExt_Genemark1.C_130340	274.000921525252	429.650507337815	-0.64898	0.25044	1	FALSE
estExt_Genemark1.C_130341	0	0	NA	NA	NA	NA
estExt_Genemark1.C_130342	0	0.495304644366807	-Inf	1	1	FALSE
estExt_Genemark1.C_130343	0	0	NA	NA	NA	NA
estExt_Genemark1.C_130344	0	0	NA	NA	NA	NA
estExt_Genemark1.C_130345	0	0	NA	NA	NA	NA
estExt_Genemark1.C_130346	0	0	NA	NA	NA	NA
estExt_Genemark1.C_130347	0	0	NA	NA	NA	NA
estExt_Genemark1.C_130348	37.8159667093367	94.7146913822842	-1.3246	0.045277	0.96572	FALSE
estExt_Genemark1.C_130349	0	0	NA	NA	NA	NA
estExt_Genemark1.C_130350	0	0	NA	NA	NA	NA
estExt_Genemark1.C_130351	0	0	NA	NA	NA	NA
estExt_Genemark1.C_130352	0	0	NA	NA	NA	NA
estExt_Genemark1.C_130353	0	0	NA	NA	NA	NA
estExt_Genemark1.C_130354	0	0	NA	NA	NA	NA
estExt_Genemark1.C_130355	0	0	NA	NA	NA	NA
estExt_Genemark1.C_130356	0	0	NA	NA	NA	NA
estExt_Genemark1.C_130357	0	0	NA	NA	NA	NA
estExt_Genemark1.C_130358	0	0	NA	NA	NA	NA
estExt_Genemark1.C_130359	0	0	NA	NA	NA	NA
estExt_Genemark1.C_130360	0	0	NA	NA	NA	NA
estExt_Genemark1.C_130361	0	0	NA	NA	NA	NA
estExt_Genemark1.C_130362	0	0	NA	NA	NA	NA
estExt_Genemark1.C_130363	0	0.336140869326947	-Inf	1	1	FALSE
estExt_Genemark1.C_130364	0	0	NA	NA	NA	NA
estExt_Genemark1.C_130365	0	0	NA	NA	NA	NA
estExt_Genemark1.C_130366	0	0	NA	NA	NA	NA
estExt_Genemark1.C_130367	0	0	NA	NA	NA	NA
estExt_Genemark1.C_130369	12.6517247940084	3.16661827973516	1.9983	0.28042	1	FALSE
estExt_Genemark1.C_130370	0	0	NA	NA	NA	NA
estExt_Genemark1.C_130371	0	0	NA	NA	NA	NA
estExt_Genemark1.C_130372	0	0	NA	NA	NA	NA
estExt_Genemark1.C_130374	0	0	NA	NA	NA	NA
estExt_Genemark1.C_130375	1540.27735502591	1440.44002161814	0.096681	0.82913	1	FALSE
estExt_Genemark1.C_130376	0	0	NA	NA	NA	NA
estExt_Genemark1.C_130378	69.4406924576473	165.284148425326	-1.2511	0.033891	0.95872	FALSE
estExt_Genemark1.C_130379	0	0	NA	NA	NA	NA
estExt_Genemark1.C_130380	0	0	NA	NA	NA	NA
estExt_Genemark1.C_130381	0	0	NA	NA	NA	NA
estExt_Genemark1.C_130382	0	0	NA	NA	NA	NA
estExt_Genemark1.C_130384	0	0	NA	NA	NA	NA
estExt_Genemark1.C_130385	0	0	NA	NA	NA	NA
estExt_Genemark1.C_130386	0	0	NA	NA	NA	NA
estExt_Genemark1.C_130387	0	0	NA	NA	NA	NA
estExt_Genemark1.C_130388	0	0	NA	NA	NA	NA
estExt_Genemark1.C_130389	0	0	NA	NA	NA	NA
estExt_Genemark1.C_130390	4221.36279872512	2239.42653008743	0.91458	0.45307	1	FALSE
estExt_Genemark1.C_130391	0	0	NA	NA	NA	NA
estExt_Genemark1.C_130392	0	0	NA	NA	NA	NA
estExt_Genemark1.C_130393	951.068647326001	571.264600552647	0.73539	0.20686	1	FALSE
estExt_Genemark1.C_130394	6.26084479737044	1.32675015806056	2.2385	0.21079	1	FALSE
estExt_Genemark1.C_130395	0	0	NA	NA	NA	NA
estExt_Genemark1.C_130396	3.03289599923457	2.51214986032849	0.27177	1	1	FALSE
estExt_Genemark1.C_130397	0	0	NA	NA	NA	NA
estExt_Genemark1.C_130398	0	0	NA	NA	NA	NA
estExt_Genemark1.C_130399	0	0	NA	NA	NA	NA
estExt_Genemark1.C_130400	0	0	NA	NA	NA	NA
estExt_Genemark1.C_130401	0	0	NA	NA	NA	NA
estExt_Genemark1.C_130402	0	0	NA	NA	NA	NA
estExt_Genemark1.C_130403	0	0	NA	NA	NA	NA
estExt_Genemark1.C_130404	0	0	NA	NA	NA	NA
estExt_Genemark1.C_130405	0	0	NA	NA	NA	NA
estExt_Genemark1.C_130407	0	0	NA	NA	NA	NA
estExt_Genemark1.C_130409	0	0	NA	NA	NA	NA
estExt_Genemark1.C_130411	0	0	NA	NA	NA	NA
estExt_Genemark1.C_130412	0	0	NA	NA	NA	NA
estExt_Genemark1.C_130413	0	0	NA	NA	NA	NA
estExt_Genemark1.C_130414	0	0	NA	NA	NA	NA
estExt_Genemark1.C_130415	0	0	NA	NA	NA	NA
estExt_Genemark1.C_130416	0	0	NA	NA	NA	NA
estExt_Genemark1.C_130417	0	0	NA	NA	NA	NA
estExt_Genemark1.C_130418	0	0	NA	NA	NA	NA
estExt_Genemark1.C_130419	1.29117951925435	2.49433654108126	-0.94997	0.80948	1	FALSE
estExt_Genemark1.C_130420	0	0	NA	NA	NA	NA
estExt_Genemark1.C_130421	0	0	NA	NA	NA	NA
estExt_Genemark1.C_130422	0	0	NA	NA	NA	NA
estExt_Genemark1.C_130423	0	0	NA	NA	NA	NA
estExt_Genemark1.C_130424	0	0	NA	NA	NA	NA
estExt_Genemark1.C_130425	0	0	NA	NA	NA	NA
estExt_Genemark1.C_130426	0	0	NA	NA	NA	NA
estExt_Genemark1.C_130427	335.211896249674	125.353482154223	1.4191	0.0312	0.92691	FALSE
estExt_Genemark1.C_130428	0	0	NA	NA	NA	NA
estExt_Genemark1.C_130429	0	0	NA	NA	NA	NA
estExt_Genemark1.C_130430	0	0	NA	NA	NA	NA
estExt_Genemark1.C_130431	4224.17177941123	1472.25102316584	1.5206	0.095464	1	FALSE
estExt_Genemark1.C_130432	0	0	NA	NA	NA	NA
estExt_Genemark1.C_130433	0	0	NA	NA	NA	NA
estExt_Genemark1.C_130434	0	0	NA	NA	NA	NA
estExt_Genemark1.C_130435	0	0	NA	NA	NA	NA
estExt_Genemark1.C_130436	414.813679197031	381.832905591708	0.11952	0.88326	1	FALSE
estExt_Genemark1.C_130437	0	0	NA	NA	NA	NA
estExt_Genemark1.C_130438	0	0	NA	NA	NA	NA
estExt_Genemark1.C_130439	0	0	NA	NA	NA	NA
estExt_Genemark1.C_130440	0	0	NA	NA	NA	NA
estExt_Genemark1.C_130442	0	0	NA	NA	NA	NA
estExt_Genemark1.C_130443	0	0	NA	NA	NA	NA
estExt_Genemark1.C_130445	1342.57392219717	1005.28147089716	0.4174	0.43266	1	FALSE
estExt_Genemark1.C_130446	0	0	NA	NA	NA	NA
estExt_Genemark1.C_130447	0	0	NA	NA	NA	NA
estExt_Genemark1.C_130448	0	0	NA	NA	NA	NA
estExt_Genemark1.C_130449	64.3409919802637	79.4315006839021	-0.30397	0.588	1	FALSE
estExt_Genemark1.C_130450	0	0	NA	NA	NA	NA
estExt_Genemark1.C_130451	0	0	NA	NA	NA	NA
estExt_Genemark1.C_130452	0	0	NA	NA	NA	NA
estExt_Genemark1.C_130453	0	0	NA	NA	NA	NA
estExt_Genemark1.C_130454	0	0	NA	NA	NA	NA
estExt_Genemark1.C_130456	5.48521983847574	10.2956737144048	-0.90842	0.52689	1	FALSE
estExt_Genemark1.C_1310001	0	0	NA	NA	NA	NA
estExt_Genemark1.C_1330002	0	0.336140869326947	-Inf	1	1	FALSE
estExt_Genemark1.C_1340003	9.61424255806336	54.0629278075264	-2.4914	0.001633	0.25551	FALSE
estExt_Genemark1.C_1360002	0	0	NA	NA	NA	NA
estExt_Genemark1.C_1400001	0	0.495304644366807	-Inf	1	1	FALSE
estExt_Genemark1.C_1400002	34.973537272293	8.98673687559143	1.9604	0.016826	0.85847	FALSE
estExt_Genemark1.C_140002	153.994606021965	138.942779579463	0.14839	0.88666	1	FALSE
estExt_Genemark1.C_140003	139.424456895917	75.6626978443168	0.88183	0.49692	1	FALSE
estExt_Genemark1.C_140004	0	0	NA	NA	NA	NA
estExt_Genemark1.C_140005	0	0	NA	NA	NA	NA
estExt_Genemark1.C_140006	0	0	NA	NA	NA	NA
estExt_Genemark1.C_140007	0	0	NA	NA	NA	NA
estExt_Genemark1.C_140008	0	0	NA	NA	NA	NA
estExt_Genemark1.C_140010	0	2.83047741040821	-Inf	0.31659	1	FALSE
estExt_Genemark1.C_140011	0	0	NA	NA	NA	NA
estExt_Genemark1.C_140012	0	0	NA	NA	NA	NA
estExt_Genemark1.C_140015	0	0	NA	NA	NA	NA
estExt_Genemark1.C_140016	0	0	NA	NA	NA	NA
estExt_Genemark1.C_140017	0	0	NA	NA	NA	NA
estExt_Genemark1.C_140018	0	0	NA	NA	NA	NA
estExt_Genemark1.C_140019	0	0	NA	NA	NA	NA
estExt_Genemark1.C_140020	0	0	NA	NA	NA	NA
estExt_Genemark1.C_140021	0	0	NA	NA	NA	NA
estExt_Genemark1.C_140022	0	0	NA	NA	NA	NA
estExt_Genemark1.C_140023	0	0	NA	NA	NA	NA
estExt_Genemark1.C_140024	0	0	NA	NA	NA	NA
estExt_Genemark1.C_140025	0	0	NA	NA	NA	NA
estExt_Genemark1.C_140026	0	0	NA	NA	NA	NA
estExt_Genemark1.C_140027	0	0	NA	NA	NA	NA
estExt_Genemark1.C_140028	0	0	NA	NA	NA	NA
estExt_Genemark1.C_140029	694.01223274196	879.991833584343	-0.34253	0.47609	1	FALSE
estExt_Genemark1.C_140030	0	0	NA	NA	NA	NA
estExt_Genemark1.C_140031	0	0	NA	NA	NA	NA
estExt_Genemark1.C_140032	0	0	NA	NA	NA	NA
estExt_Genemark1.C_140034	0	0	NA	NA	NA	NA
estExt_Genemark1.C_140035	0	0	NA	NA	NA	NA
estExt_Genemark1.C_140036	0	0	NA	NA	NA	NA
estExt_Genemark1.C_140037	0	0	NA	NA	NA	NA
estExt_Genemark1.C_140038	0	0	NA	NA	NA	NA
estExt_Genemark1.C_140039	0	0	NA	NA	NA	NA
estExt_Genemark1.C_140040	0	0	NA	NA	NA	NA
estExt_Genemark1.C_140041	0	0	NA	NA	NA	NA
estExt_Genemark1.C_140042	1434.71196373509	1097.74774391327	0.38621	0.46848	1	FALSE
estExt_Genemark1.C_140043	0	0	NA	NA	NA	NA
estExt_Genemark1.C_140044	0	0	NA	NA	NA	NA
estExt_Genemark1.C_140046	0	0	NA	NA	NA	NA
estExt_Genemark1.C_140047	0	0	NA	NA	NA	NA
estExt_Genemark1.C_140048	0	0	NA	NA	NA	NA
estExt_Genemark1.C_140049	0	0	NA	NA	NA	NA
estExt_Genemark1.C_140050	0	0	NA	NA	NA	NA
estExt_Genemark1.C_140051	0	0	NA	NA	NA	NA
estExt_Genemark1.C_140052	0	0	NA	NA	NA	NA
estExt_Genemark1.C_140053	0	0	NA	NA	NA	NA
estExt_Genemark1.C_140054	0	0	NA	NA	NA	NA
estExt_Genemark1.C_140056	0	0	NA	NA	NA	NA
estExt_Genemark1.C_140057	0	0	NA	NA	NA	NA
estExt_Genemark1.C_140058	0	0	NA	NA	NA	NA
estExt_Genemark1.C_140059	0	0	NA	NA	NA	NA
estExt_Genemark1.C_140060	352.623664527079	351.830769919929	0.0032476	0.97664	1	FALSE
estExt_Genemark1.C_140062	0	0	NA	NA	NA	NA
estExt_Genemark1.C_140063	0	0	NA	NA	NA	NA
estExt_Genemark1.C_140076	0	0	NA	NA	NA	NA
estExt_Genemark1.C_140077	0	0	NA	NA	NA	NA
estExt_Genemark1.C_140084	278.570498446457	220.08945515031	0.33995	0.69069	1	FALSE
estExt_Genemark1.C_140085	0	0	NA	NA	NA	NA
estExt_Genemark1.C_140086	0	0	NA	NA	NA	NA
estExt_Genemark1.C_140087	0	0	NA	NA	NA	NA
estExt_Genemark1.C_140088	0	0	NA	NA	NA	NA
estExt_Genemark1.C_140089	42.2654911903827	140.713706620519	-1.7352	0.048323	0.96572	FALSE
estExt_Genemark1.C_140090	1.29117951925435	4.13941424922154	-1.6807	0.5253	1	FALSE
estExt_Genemark1.C_140091	0	0	NA	NA	NA	NA
estExt_Genemark1.C_140093	0	0	NA	NA	NA	NA
estExt_Genemark1.C_140094	0	0	NA	NA	NA	NA
estExt_Genemark1.C_140095	0	0	NA	NA	NA	NA
estExt_Genemark1.C_140096	0	0	NA	NA	NA	NA
estExt_Genemark1.C_140097	0	0	NA	NA	NA	NA
estExt_Genemark1.C_140098	23.037006074256	36.0360140986019	-0.64549	0.38447	1	FALSE
estExt_Genemark1.C_140099	4.70959487958103	19.512827642025	-2.0507	0.056585	0.99853	FALSE
estExt_Genemark1.C_140100	0	0	NA	NA	NA	NA
estExt_Genemark1.C_140101	0	0	NA	NA	NA	NA
estExt_Genemark1.C_140103	0	0	NA	NA	NA	NA
estExt_Genemark1.C_140105	0	0	NA	NA	NA	NA
estExt_Genemark1.C_140106	0	0	NA	NA	NA	NA
estExt_Genemark1.C_140107	0	0	NA	NA	NA	NA
estExt_Genemark1.C_140108	19.28891647905	7.00551829812421	1.4612	0.50073	1	FALSE
estExt_Genemark1.C_140109	0	0	NA	NA	NA	NA
estExt_Genemark1.C_140110	0.580572159993408	6.138446145936	-3.4023	0.16159	1	FALSE
estExt_Genemark1.C_140111	0	0	NA	NA	NA	NA
estExt_Genemark1.C_140112	0	0	NA	NA	NA	NA
estExt_Genemark1.C_140113	0	0.831445513693754	-Inf	0.88154	1	FALSE
estExt_Genemark1.C_140114	0	0	NA	NA	NA	NA
estExt_Genemark1.C_140115	0	0	NA	NA	NA	NA
estExt_Genemark1.C_140116	0	0	NA	NA	NA	NA
estExt_Genemark1.C_140117	0	0	NA	NA	NA	NA
estExt_Genemark1.C_140118	0	0	NA	NA	NA	NA
estExt_Genemark1.C_140119	0	0	NA	NA	NA	NA
estExt_Genemark1.C_140120	0	0	NA	NA	NA	NA
estExt_Genemark1.C_140121	0	0	NA	NA	NA	NA
estExt_Genemark1.C_140122	0	0	NA	NA	NA	NA
estExt_Genemark1.C_140123	61.6982015788317	63.2444550966522	-0.035711	0.89712	1	FALSE
estExt_Genemark1.C_140124	0	0	NA	NA	NA	NA
estExt_Genemark1.C_140125	592.235396891054	681.83135275104	-0.20324	0.65542	1	FALSE
estExt_Genemark1.C_140126	0	0	NA	NA	NA	NA
estExt_Genemark1.C_140127	0	0	NA	NA	NA	NA
estExt_Genemark1.C_140129	0	0	NA	NA	NA	NA
estExt_Genemark1.C_140130	14.713943035447	1.8398681216746	2.9995	0.023137	0.92429	FALSE
estExt_Genemark1.C_140133	0	0	NA	NA	NA	NA
estExt_Genemark1.C_140134	0	0	NA	NA	NA	NA
estExt_Genemark1.C_140135	45.6280614244966	71.257239904572	-0.64312	0.3293	1	FALSE
estExt_Genemark1.C_140136	100.986641896193	147.484183473874	-0.5464	0.41902	1	FALSE
estExt_Genemark1.C_140137	36.3343206278916	42.4927877946176	-0.22589	0.74062	1	FALSE
estExt_Genemark1.C_140138	0	0	NA	NA	NA	NA
estExt_Genemark1.C_140139	0	0	NA	NA	NA	NA
estExt_Genemark1.C_140140	0	0	NA	NA	NA	NA
estExt_Genemark1.C_140141	0	0	NA	NA	NA	NA
estExt_Genemark1.C_140142	0	0.336140869326947	-Inf	1	1	FALSE
estExt_Genemark1.C_140143	231.303238320985	156.931754453523	0.55965	0.32698	1	FALSE
estExt_Genemark1.C_140144	0	0	NA	NA	NA	NA
estExt_Genemark1.C_140145	0	0	NA	NA	NA	NA
estExt_Genemark1.C_140146	0	0	NA	NA	NA	NA
estExt_Genemark1.C_140147	0	0	NA	NA	NA	NA
estExt_Genemark1.C_140148	0	0	NA	NA	NA	NA
estExt_Genemark1.C_140149	0	0	NA	NA	NA	NA
estExt_Genemark1.C_140150	0	0	NA	NA	NA	NA
estExt_Genemark1.C_140151	1.22616191962058	1.50372725234765	-0.29439	1	1	FALSE
estExt_Genemark1.C_140154	15.9401049550676	17.0006777816965	-0.092931	0.93809	1	FALSE
estExt_Genemark1.C_140155	0	0	NA	NA	NA	NA
estExt_Genemark1.C_140156	34.262929913032	7.46519630399656	2.1984	0.0095312	0.67234	FALSE
estExt_Genemark1.C_140158	1.22616191962058	3.83890001838905	-1.6465	0.50283	1	FALSE
estExt_Genemark1.C_140159	0	0	NA	NA	NA	NA
estExt_Genemark1.C_140160	0	0	NA	NA	NA	NA
estExt_Genemark1.C_140161	3.03289599923457	4.65253221283558	-0.61732	0.82968	1	FALSE
estExt_Genemark1.C_140162	11.6160294365786	13.5335452711288	-0.22042	0.80256	1	FALSE
estExt_Genemark1.C_140163	3.09791359886834	0.336140869326947	3.2042	0.37263	1	FALSE
estExt_Genemark1.C_140164	3.16293119850211	0.831445513693754	1.9276	0.51231	1	FALSE
estExt_Genemark1.C_140165	210.700211139128	62.9772553079438	1.7423	0.0028545	0.33498	FALSE
estExt_Genemark1.C_140166	0	0	NA	NA	NA	NA
estExt_Genemark1.C_140167	0	0	NA	NA	NA	NA
estExt_Genemark1.C_140168	0	0	NA	NA	NA	NA
estExt_Genemark1.C_140169	14.5234764732562	10.8087916780188	0.42618	0.74494	1	FALSE
estExt_Genemark1.C_140170	0	0	NA	NA	NA	NA
estExt_Genemark1.C_140171	0	0	NA	NA	NA	NA
estExt_Genemark1.C_140172	0	0	NA	NA	NA	NA
estExt_Genemark1.C_140173	0	0.672281738653894	-Inf	0.91021	1	FALSE
estExt_Genemark1.C_140180	0	0	NA	NA	NA	NA
estExt_Genemark1.C_140181	0	0	NA	NA	NA	NA
estExt_Genemark1.C_140182	0	0	NA	NA	NA	NA
estExt_Genemark1.C_140183	0	0	NA	NA	NA	NA
estExt_Genemark1.C_140184	0	0	NA	NA	NA	NA
estExt_Genemark1.C_140185	0	0	NA	NA	NA	NA
estExt_Genemark1.C_140186	0	0	NA	NA	NA	NA
estExt_Genemark1.C_140187	0	0	NA	NA	NA	NA
estExt_Genemark1.C_140188	0	0	NA	NA	NA	NA
estExt_Genemark1.C_140189	0	0	NA	NA	NA	NA
estExt_Genemark1.C_140190	0	0	NA	NA	NA	NA
estExt_Genemark1.C_140191	0	0	NA	NA	NA	NA
estExt_Genemark1.C_140192	1.22616191962058	0	Inf	0.65543	1	FALSE
estExt_Genemark1.C_140193	0	0	NA	NA	NA	NA
estExt_Genemark1.C_140194	0	0	NA	NA	NA	NA
estExt_Genemark1.C_140195	26.910544632019	47.6584379710672	-0.82456	0.24835	1	FALSE
estExt_Genemark1.C_140196	0	0	NA	NA	NA	NA
estExt_Genemark1.C_140197	0	0	NA	NA	NA	NA
estExt_Genemark1.C_140198	0	0	NA	NA	NA	NA
estExt_Genemark1.C_140199	0	0	NA	NA	NA	NA
estExt_Genemark1.C_140200	0	0	NA	NA	NA	NA
estExt_Genemark1.C_140201	1.80673407961399	9.18152728912575	-2.3453	0.1296	1	FALSE
estExt_Genemark1.C_140202	0	0	NA	NA	NA	NA
estExt_Genemark1.C_140203	0	0	NA	NA	NA	NA
estExt_Genemark1.C_140204	0	0	NA	NA	NA	NA
estExt_Genemark1.C_140205	0	0.495304644366807	-Inf	1	1	FALSE
estExt_Genemark1.C_140206	0	0	NA	NA	NA	NA
estExt_Genemark1.C_140207	0	0	NA	NA	NA	NA
estExt_Genemark1.C_140208	0	0	NA	NA	NA	NA
estExt_Genemark1.C_140209	0	0	NA	NA	NA	NA
estExt_Genemark1.C_140210	196.134648249791	184.705597274744	0.086617	0.87938	1	FALSE
estExt_Genemark1.C_140212	0	0	NA	NA	NA	NA
estExt_Genemark1.C_140213	52.9108428691654	42.7398620677084	0.30798	0.58481	1	FALSE
estExt_Genemark1.C_140214	0	0	NA	NA	NA	NA
estExt_Genemark1.C_140215	0	0	NA	NA	NA	NA
estExt_Genemark1.C_140216	0	0	NA	NA	NA	NA
estExt_Genemark1.C_140217	0	0	NA	NA	NA	NA
estExt_Genemark1.C_140218	0	0	NA	NA	NA	NA
estExt_Genemark1.C_140219	0	0	NA	NA	NA	NA
estExt_Genemark1.C_140220	0	0	NA	NA	NA	NA
estExt_Genemark1.C_140221	87.0529100563508	64.958473885411	0.42237	0.43222	1	FALSE
estExt_Genemark1.C_140222	0	0	NA	NA	NA	NA
estExt_Genemark1.C_140223	0	0	NA	NA	NA	NA
estExt_Genemark1.C_140224	0	0	NA	NA	NA	NA
estExt_Genemark1.C_140225	0	0	NA	NA	NA	NA
estExt_Genemark1.C_140226	0	0	NA	NA	NA	NA
estExt_Genemark1.C_140227	0	0	NA	NA	NA	NA
estExt_Genemark1.C_140228	0	0	NA	NA	NA	NA
estExt_Genemark1.C_140229	0	0	NA	NA	NA	NA
estExt_Genemark1.C_140230	0	0.336140869326947	-Inf	1	1	FALSE
estExt_Genemark1.C_140231	0	0	NA	NA	NA	NA
estExt_Genemark1.C_140232	0	0	NA	NA	NA	NA
estExt_Genemark1.C_140233	0	0	NA	NA	NA	NA
estExt_Genemark1.C_140234	0	0	NA	NA	NA	NA
estExt_Genemark1.C_140235	0	0	NA	NA	NA	NA
estExt_Genemark1.C_140236	0	0	NA	NA	NA	NA
estExt_Genemark1.C_140237	0	0	NA	NA	NA	NA
estExt_Genemark1.C_140238	0	0	NA	NA	NA	NA
estExt_Genemark1.C_140240	0	0.831445513693754	-Inf	0.88154	1	FALSE
estExt_Genemark1.C_140241	0	0	NA	NA	NA	NA
estExt_Genemark1.C_140242	0	0	NA	NA	NA	NA
estExt_Genemark1.C_140243	0	0	NA	NA	NA	NA
estExt_Genemark1.C_140244	0	0	NA	NA	NA	NA
estExt_Genemark1.C_140245	0	0	NA	NA	NA	NA
estExt_Genemark1.C_140246	0	0	NA	NA	NA	NA
estExt_Genemark1.C_140247	0	0	NA	NA	NA	NA
estExt_Genemark1.C_140248	0	0	NA	NA	NA	NA
estExt_Genemark1.C_140249	0	0	NA	NA	NA	NA
estExt_Genemark1.C_140250	0	0	NA	NA	NA	NA
estExt_Genemark1.C_140251	0	0	NA	NA	NA	NA
estExt_Genemark1.C_140252	0.645589759627175	0.336140869326947	0.94155	1	1	FALSE
estExt_Genemark1.C_140253	0	0	NA	NA	NA	NA
estExt_Genemark1.C_140254	577.560574606352	433.001511147418	0.4156	0.48758	1	FALSE
estExt_Genemark1.C_140255	0	2.47652322183403	-Inf	0.52983	1	FALSE
estExt_Genemark1.C_140256	0	0	NA	NA	NA	NA
estExt_Genemark1.C_140257	0	0	NA	NA	NA	NA
estExt_Genemark1.C_140258	0	0	NA	NA	NA	NA
estExt_Genemark1.C_140259	306.327082159402	511.146512704495	-0.73866	0.20803	1	FALSE
estExt_Genemark1.C_140260	0	0	NA	NA	NA	NA
estExt_Genemark1.C_140261	0	0	NA	NA	NA	NA
estExt_Genemark1.C_140264	24.5836697553349	7.16468207316407	1.7787	0.050949	0.96572	FALSE
estExt_Genemark1.C_140268	0	0	NA	NA	NA	NA
estExt_Genemark1.C_140269	0	0	NA	NA	NA	NA
estExt_Genemark1.C_140270	0	0	NA	NA	NA	NA
estExt_Genemark1.C_140272	0	0	NA	NA	NA	NA
estExt_Genemark1.C_140274	0	0	NA	NA	NA	NA
estExt_Genemark1.C_140275	0	0	NA	NA	NA	NA
estExt_Genemark1.C_140276	0	0	NA	NA	NA	NA
estExt_Genemark1.C_140277	0	0	NA	NA	NA	NA
estExt_Genemark1.C_140278	0	0	NA	NA	NA	NA
estExt_Genemark1.C_140279	40.9092940714946	28.4283112406275	0.5251	0.41043	1	FALSE
estExt_Genemark1.C_140280	0	0	NA	NA	NA	NA
estExt_Genemark1.C_140281	0	0	NA	NA	NA	NA
estExt_Genemark1.C_140282	0	0	NA	NA	NA	NA
estExt_Genemark1.C_140283	3.03289599923457	3.82108669914182	-0.33329	0.98892	1	FALSE
estExt_Genemark1.C_140284	0	0	NA	NA	NA	NA
estExt_Genemark1.C_140286	33.041354230122	26.8366734902289	0.30007	0.72552	1	FALSE
estExt_Genemark1.C_140287	189.469939144486	144.372161250066	0.39218	0.49379	1	FALSE
estExt_Genemark1.C_140288	0	0	NA	NA	NA	NA
estExt_Genemark1.C_140289	0	0	NA	NA	NA	NA
estExt_Genemark1.C_140290	0	0	NA	NA	NA	NA
estExt_Genemark1.C_140291	0	0	NA	NA	NA	NA
estExt_Genemark1.C_140292	990.409156818551	932.272273368961	0.087273	0.87123	1	FALSE
estExt_Genemark1.C_140293	0	0	NA	NA	NA	NA
estExt_Genemark1.C_140294	0	0	NA	NA	NA	NA
estExt_Genemark1.C_140295	0	0	NA	NA	NA	NA
estExt_Genemark1.C_140296	0	0	NA	NA	NA	NA
estExt_Genemark1.C_140297	0	0	NA	NA	NA	NA
estExt_Genemark1.C_140298	0	0	NA	NA	NA	NA
estExt_Genemark1.C_140299	136.54533756519	115.588739722679	0.24038	0.62714	1	FALSE
estExt_Genemark1.C_140300	0	0	NA	NA	NA	NA
estExt_Genemark1.C_140301	15.1040486332496	20.0081322863918	-0.40565	0.60876	1	FALSE
estExt_Genemark1.C_140302	0	0	NA	NA	NA	NA
estExt_Genemark1.C_140303	0	0	NA	NA	NA	NA
estExt_Genemark1.C_140304	0	0	NA	NA	NA	NA
estExt_Genemark1.C_140305	0	0	NA	NA	NA	NA
estExt_Genemark1.C_140306	325.625171111873	429.102918833892	-0.39811	0.47508	1	FALSE
estExt_Genemark1.C_140307	0	0	NA	NA	NA	NA
estExt_Genemark1.C_140308	0	0	NA	NA	NA	NA
estExt_Genemark1.C_140309	0	0	NA	NA	NA	NA
estExt_Genemark1.C_140310	0	0	NA	NA	NA	NA
estExt_Genemark1.C_140311	0	0	NA	NA	NA	NA
estExt_Genemark1.C_140312	0	0	NA	NA	NA	NA
estExt_Genemark1.C_140313	0	0	NA	NA	NA	NA
estExt_Genemark1.C_140314	0	0	NA	NA	NA	NA
estExt_Genemark1.C_140315	0	0	NA	NA	NA	NA
estExt_Genemark1.C_140316	0	0	NA	NA	NA	NA
estExt_Genemark1.C_140318	0	0	NA	NA	NA	NA
estExt_Genemark1.C_140319	0	0	NA	NA	NA	NA
estExt_Genemark1.C_140320	0	0	NA	NA	NA	NA
estExt_Genemark1.C_140321	0	0	NA	NA	NA	NA
estExt_Genemark1.C_140322	1.16114431998682	0.336140869326947	1.7884	0.87067	1	FALSE
estExt_Genemark1.C_140324	0.580572159993408	0	Inf	0.94624	1	FALSE
estExt_Genemark1.C_140328	0	0	NA	NA	NA	NA
estExt_Genemark1.C_140329	0	0	NA	NA	NA	NA
estExt_Genemark1.C_140334	0	0	NA	NA	NA	NA
estExt_Genemark1.C_1410001	0	0	NA	NA	NA	NA
estExt_Genemark1.C_1430002	0.580572159993408	0	Inf	0.94624	1	FALSE
estExt_Genemark1.C_1440001	0	0	NA	NA	NA	NA
estExt_Genemark1.C_1470002	11.2305100754865	9.69464525273978	0.21216	0.9828	1	FALSE
estExt_Genemark1.C_1500002	0	0	NA	NA	NA	NA
estExt_Genemark1.C_150001	1.87175167924776	0	Inf	0.44504	1	FALSE
estExt_Genemark1.C_150003	0	0	NA	NA	NA	NA
estExt_Genemark1.C_150004	0	0	NA	NA	NA	NA
estExt_Genemark1.C_150005	0	0	NA	NA	NA	NA
estExt_Genemark1.C_150006	459.159733575694	343.711105196526	0.4178	0.58345	1	FALSE
estExt_Genemark1.C_150007	0	0	NA	NA	NA	NA
estExt_Genemark1.C_150008	0	0	NA	NA	NA	NA
estExt_Genemark1.C_150009	0	0	NA	NA	NA	NA
estExt_Genemark1.C_150010	386.445229952806	202.396370114342	0.93308	0.097945	1	FALSE
estExt_Genemark1.C_150011	13.4831948791159	2.83047741040821	2.252	0.34129	1	FALSE
estExt_Genemark1.C_150012	0	0	NA	NA	NA	NA
estExt_Genemark1.C_150013	437.777305483919	330.297628767387	0.40643	0.42903	1	FALSE
estExt_Genemark1.C_150014	0	0	NA	NA	NA	NA
estExt_Genemark1.C_150015	1.74171647998022	1.00842260798084	0.78841	0.95076	1	FALSE
estExt_Genemark1.C_150016	0	0	NA	NA	NA	NA
estExt_Genemark1.C_150017	0	0	NA	NA	NA	NA
estExt_Genemark1.C_150018	0	0	NA	NA	NA	NA
estExt_Genemark1.C_150020	0	0	NA	NA	NA	NA
estExt_Genemark1.C_150021	0	0	NA	NA	NA	NA
estExt_Genemark1.C_150022	0	0	NA	NA	NA	NA
estExt_Genemark1.C_150023	0	0	NA	NA	NA	NA
estExt_Genemark1.C_150024	0	0	NA	NA	NA	NA
estExt_Genemark1.C_150025	0	0	NA	NA	NA	NA
estExt_Genemark1.C_150026	0	0	NA	NA	NA	NA
estExt_Genemark1.C_150027	5.3551846392082	4.79388266862821	0.15974	0.8629	1	FALSE
estExt_Genemark1.C_150028	0	0	NA	NA	NA	NA
estExt_Genemark1.C_150029	0	0	NA	NA	NA	NA
estExt_Genemark1.C_150030	0	0	NA	NA	NA	NA
estExt_Genemark1.C_150031	0	0	NA	NA	NA	NA
estExt_Genemark1.C_150032	0	0	NA	NA	NA	NA
estExt_Genemark1.C_150033	0	0	NA	NA	NA	NA
estExt_Genemark1.C_150034	0	0	NA	NA	NA	NA
estExt_Genemark1.C_150035	0	0	NA	NA	NA	NA
estExt_Genemark1.C_150036	2.45232383924116	0.990609288733614	1.3078	0.65311	1	FALSE
estExt_Genemark1.C_150037	0	0	NA	NA	NA	NA
estExt_Genemark1.C_150038	0	0	NA	NA	NA	NA
estExt_Genemark1.C_150039	15.1644799961729	8.79194646205712	0.78644	0.37544	1	FALSE
estExt_Genemark1.C_150040	0	0	NA	NA	NA	NA
estExt_Genemark1.C_150041	0	0	NA	NA	NA	NA
estExt_Genemark1.C_150042	0	0	NA	NA	NA	NA
estExt_Genemark1.C_150043	0	0	NA	NA	NA	NA
estExt_Genemark1.C_150044	0	0	NA	NA	NA	NA
estExt_Genemark1.C_150045	0	0	NA	NA	NA	NA
estExt_Genemark1.C_150046	258.385904568353	169.454564920301	0.60863	0.2345	1	FALSE
estExt_Genemark1.C_150047	0	0	NA	NA	NA	NA
estExt_Genemark1.C_150048	0	0	NA	NA	NA	NA
estExt_Genemark1.C_150049	50.0079820691983	134.539633836089	-1.4278	0.094778	1	FALSE
estExt_Genemark1.C_150050	154.361780436215	189.061083551303	-0.29254	0.57302	1	FALSE
estExt_Genemark1.C_150051	5.03468287774986	12.8256368939805	-1.3491	0.24111	1	FALSE
estExt_Genemark1.C_150053	0	0	NA	NA	NA	NA
estExt_Genemark1.C_150054	0	0	NA	NA	NA	NA
estExt_Genemark1.C_150055	0	0	NA	NA	NA	NA
estExt_Genemark1.C_150056	0	0	NA	NA	NA	NA
estExt_Genemark1.C_150057	0	0	NA	NA	NA	NA
estExt_Genemark1.C_150058	0	0	NA	NA	NA	NA
estExt_Genemark1.C_150059	0	0	NA	NA	NA	NA
estExt_Genemark1.C_150060	0	0	NA	NA	NA	NA
estExt_Genemark1.C_150064	0	0	NA	NA	NA	NA
estExt_Genemark1.C_150065	0	0	NA	NA	NA	NA
[truncated: 30,016 more rows]
