# Supplementary material for: Whole Transcriptome Analysis Provides Insights Into the Molecular Mechanisms of Chlamydospore-Like Cell Formation in Phanerochaete chrysosporium
Source: Front Microbiol. 2020 Dec 7;11:527389. doi: 10.3389/fmicb.2020.527389 (PMC7750433; doi:10.3389/fmicb.2020.527389)
Supplement: Supplementary file 2 [file Data_Sheet_2.ZIP › DEGsList/mR_T36vsmR_CK0.DEG.xls]

Gene_id	readcount_mR_T36	readcount_mR_CK0	log2FoldChange	pval	padj	Blast swiss prot
estExt_Genemark1.C_100049	472.186977452065	11.9872017033721	5.2998	3.7489e-06	0.00015237	-//-
estExt_Genemark1.C_100184	29.309102582055	442.181798782632	-3.9152	5.6949e-07	2.9458e-05	-//-
estExt_Genemark1.C_100202	103.225901611362	506.028053705894	-2.2934	0.0013301	0.019531	-//-
estExt_Genemark1.C_100286	95.2457944695824	416.498110284904	-2.1286	0.0037158	0.041661	-//-
estExt_Genemark1.C_100290	6.76904762484126	51.2476015421496	-2.9205	0.0015452	0.021844	sp|B0D6H2|ARO1_LACBS Pentafunctional AROM polypeptide OS=Laccaria bicolor (strain S238N-H82 / ATCC MYA-4686) GN=LACBIDRAFT_233717 PE=3 SV=1//0
estExt_Genemark1.C_100343	6.08728444259279	65.5289967814125	-3.4283	0.00018152	0.0038612	-//-
estExt_Genemark1.C_100344	304.93893383149	2795.52188903979	-3.1965	1.1027e-05	0.0003861	-//-
estExt_Genemark1.C_100432	46.0751054616641	2188.10411188477	-5.5696	5.7305e-12	1.0869e-09	-//-
estExt_Genemark1.C_100443	3549.00602415909	726.996861304997	2.2874	0.0012095	0.018111	sp|P38770|BRL1_YEAST Nucleus export protein BRL1 OS=Saccharomyces cerevisiae (strain ATCC 204508 / S288c) GN=BRL1 PE=1 SV=1//5.40486e-08
estExt_Genemark1.C_11_t10048	5.04370469771285	258.465512258998	-5.6793	5.5519e-10	6.3181e-08	-//-
estExt_Genemark1.C_11_t10094	14.8597516711649	88.7831283346201	-2.5789	0.0021189	0.027701	-//-
estExt_Genemark1.C_11_t10187	18.2199833847639	393.216773687747	-4.4317	4.0277e-08	2.8647e-06	-//-
estExt_Genemark1.C_11_t10251	3527.53165271955	786.984632665291	2.1643	0.0037829	0.042	sp|Q9SHK2|PPR17_ARATH Pentatricopeptide repeat-containing protein At1g06580 OS=Arabidopsis thaliana GN=At1g06580 PE=2 SV=1//1.38797e-12
estExt_Genemark1.C_11_t10495	407.49491635462	1867.7152284902	-2.1964	0.0023069	0.029664	sp|Q12339|UTP23_YEAST rRNA-processing protein UTP23 OS=Saccharomyces cerevisiae (strain ATCC 204508 / S288c) GN=UTP23 PE=1 SV=1//2.09853e-07
estExt_Genemark1.C_11_t20039	7490.75577085669	305.446554578943	4.6161	0.003266	0.03812	-//-
estExt_Genemark1.C_120043	125.834683530105	52539.964641239	-8.7057	8.8811e-22	1.0107e-18	sp|P16933|SC3_SCHCO Fruiting body protein SC3 OS=Schizophyllum commune GN=SC3 PE=1 SV=2//1.74047e-06
estExt_Genemark1.C_120076	292.317224082403	1497.1215758559	-2.3566	0.0012654	0.018701	-//-
estExt_Genemark1.C_120084	1428.41238579128	17.9603987720963	6.3134	0.0016017	0.022122	-//-
estExt_Genemark1.C_120102	141.74631361602	1121.64322342231	-2.9842	3.2347e-05	0.0010225	-//-
estExt_Genemark1.C_120130	46.9444911798572	323.191960243911	-2.7834	0.00025723	0.0052272	sp|O74473|CDC11_SCHPO Septation initiation network scaffold protein cdc11 OS=Schizosaccharomyces pombe (strain 972 / ATCC 24843) GN=cdc11 PE=1 SV=1//4.97827e-56
estExt_Genemark1.C_120131	5.54455959864557	130.7593998905	-4.5597	7.0147e-07	3.4708e-05	sp|Q2HJ84|PKNX1_BOVIN Homeobox protein PKNOX1 OS=Bos taurus GN=PKNOX1 PE=2 SV=1//7.06646e-12
estExt_Genemark1.C_120220	668.490942987703	146.588173579285	2.1891	0.0026554	0.032319	-//-
estExt_Genemark1.C_120227	2952.65757648226	248.050246804632	3.5733	1.6568e-06	7.3939e-05	-//-
estExt_Genemark1.C_120234	54.5762102682626	274.429649356412	-2.3301	0.0019373	0.025786	-//-
estExt_Genemark1.C_120289	238.104414792013	1292.63975748929	-2.4407	0.00067259	0.011424	-//-
estExt_Genemark1.C_120431	913.12978308621	173.196171760168	2.3984	0.0033375	0.038756	-//-
estExt_Genemark1.C_120433	15.2701524314398	147.307783621705	-3.27	7.9328e-05	0.0020084	-//-
estExt_Genemark1.C_130035	1591.26454002958	211.058159080028	2.9145	6.1968e-05	0.00164	-//-
estExt_Genemark1.C_130073	5581.92636667564	1277.22207300386	2.1278	0.0029409	0.034862	sp|O93919|ADK_SCHCO Adenosine kinase OS=Schizophyllum commune GN=ADK PE=2 SV=1//5.38664e-148
estExt_Genemark1.C_130253	1806.62151115821	10033.4357635423	-2.4734	0.00055631	0.0099698	-//-
estExt_Genemark1.C_130390	5294.3783160385	766.460637162277	2.7882	0.0001267	0.0029346	-//-
estExt_Genemark1.C_130431	15712.3375438707	1216.12286570835	3.6915	0.00016161	0.003503	sp|A8N1T1|LIPA_COPC7 Lipoyl synthase, mitochondrial OS=Coprinopsis cinerea (strain Okayama-7 / 130 / ATCC MYA-4618 / FGSC 9003) GN=CC1G_03624 PE=3 SV=1//0
estExt_Genemark1.C_140089	44.0365301695476	275.324106751153	-2.6444	0.00054643	0.0098704	sp|Q60636|PRDM1_MOUSE PR domain zinc finger protein 1 OS=Mus musculus GN=Prdm1 PE=1 SV=1//7.83364e-09
estExt_Genemark1.C_140125	1424.35341696203	179.387009180485	2.9892	9.8496e-05	0.0024105	sp|P11182|ODB2_HUMAN Lipoamide acyltransferase component of branched-chain alpha-keto acid dehydrogenase complex, mitochondrial OS=Homo sapiens GN=DBT PE=1 SV=3//2.41098e-23
estExt_Genemark1.C_140136	99.4133991944733	620.508473060216	-2.6419	0.00026084	0.0052538	-//-
estExt_Genemark1.C_140137	57.5679111646012	420.14792334044	-2.8676	0.00010822	0.0025926	-//-
estExt_Genemark1.C_150010	1004.98690440844	240.910541901675	2.0606	0.0043208	0.046829	sp|Q9X248|FABG_THEMA 3-oxoacyl-[acyl-carrier-protein] reductase FabG OS=Thermotoga maritima (strain ATCC 43589 / MSB8 / DSM 3109 / JCM 10099) GN=fabG PE=3 SV=1//3.56417e-34
estExt_Genemark1.C_150013	335.640004211799	67.198797928705	2.3204	0.0016889	0.023156	sp|P32861|UGPA1_YEAST UTP--glucose-1-phosphate uridylyltransferase OS=Saccharomyces cerevisiae (strain ATCC 204508 / S288c) GN=UGP1 PE=1 SV=1//9.10331e-11
estExt_Genemark1.C_150226	67.0640115184364	9.93719175190751	2.7546	0.0012388	0.018429	sp|Q5EA79|GALM_BOVIN Aldose 1-epimerase OS=Bos taurus GN=GALM PE=2 SV=1//8.95456e-37
estExt_Genemark1.C_150243	8.6334288902709	188.048872922363	-4.445	2.5814e-07	1.433e-05	-//-
estExt_Genemark1.C_150287	6.31677692155191	87.4261851927429	-3.7908	3.6435e-05	0.0010911	-//-
estExt_Genemark1.C_150288	105.639721975367	18.2453899224463	2.5335	0.0015225	0.021658	-//-
estExt_Genemark1.C_160118	15779.5386327185	1317.56538011167	3.5821	0.00079021	0.012939	-//-
estExt_Genemark1.C_160146	29.5318808063853	2.64719729611375	3.4797	0.0010636	0.016357	sp|O60158|BQT4_SCHPO Bouquet formation protein 4 OS=Schizosaccharomyces pombe (strain 972 / ATCC 24843) GN=bqt4 PE=1 SV=2//5.67232e-11
estExt_Genemark1.C_160231	433.696591296404	29.6762118470929	3.8693	6.1973e-07	3.1344e-05	-//-
estExt_Genemark1.C_170031	30.672628946552	189.64933783755	-2.6283	0.00068974	0.011543	-//-
estExt_Genemark1.C_170100	27.3542671759675	329.735801424451	-3.5915	4.1434e-06	0.00016259	-//-
estExt_Genemark1.C_170121	87.1902461116444	3391.33833408419	-5.2815	2.2721e-11	3.6293e-09	-//-
estExt_Genemark1.C_170145	725.078871529566	5272.71262164658	-2.8623	5.3675e-05	0.0015271	sp|Q924Y0|BODG_MOUSE Gamma-butyrobetaine dioxygenase OS=Mus musculus GN=Bbox1 PE=2 SV=1//8.65318e-38
estExt_Genemark1.C_170216	38.2138938942995	172.911842420934	-2.1779	0.0041995	0.045952	sp|P0CE10|Y4102_ARATH Putative uncharacterized protein At4g01020, chloroplastic OS=Arabidopsis thaliana GN=At4g01020 PE=3 SV=1//1.37619e-29
estExt_Genemark1.C_180018	7.36035666643185	368.139904189946	-5.6443	1.3285e-10	1.8898e-08	-//-
estExt_Genemark1.C_180020	103.142161725333	4479.95375997654	-5.4408	7.7121e-12	1.3502e-09	-//-
estExt_Genemark1.C_180023	0.772217322906333	44.1473805828838	-5.8372	8.8192e-06	0.00031363	-//-
estExt_Genemark1.C_180029	519.59045358984	2317.74509142923	-2.1573	0.0025724	0.031477	-//-
estExt_Genemark1.C_180031	68.1143055179452	47358.2683964108	-9.4414	5.8018e-22	1.0107e-18	-//-
estExt_Genemark1.C_180038	5.22461297902859	38.89379355658	-2.8961	0.003261	0.03812	-//-
estExt_Genemark1.C_180095	45.2543039411144	5.70180844034874	2.9886	0.0011564	0.01743	-//-
estExt_Genemark1.C_180111	202.52040523142	3976.64223979886	-4.2954	1.4315e-08	1.1636e-06	sp|O94142|KO1_GIBFU Ent-kaurene oxidase OS=Gibberella fujikuroi GN=CYP503A1 PE=1 SV=1//9.83968e-56
estExt_Genemark1.C_180112	19.173108988986	3712.91350885828	-7.5973	9.0506e-18	5.1498e-15	sp|P42327|ADH2_GEOSE Alcohol dehydrogenase OS=Geobacillus stearothermophilus GN=adh PE=1 SV=1//1.66389e-26
estExt_Genemark1.C_180133	2730.23492270354	34.7393635657525	6.2963	2.3261e-07	1.3235e-05	-//-
estExt_Genemark1.C_1_t10073	210.319604091884	34.2237913529508	2.6195	0.00062909	0.011014	sp|Q4P331|IF4A_USTMA ATP-dependent RNA helicase eIF4A OS=Ustilago maydis (strain 521 / FGSC 9021) GN=TIF1 PE=3 SV=1//0
estExt_Genemark1.C_1_t10076	75.7878945493651	1247.22469511831	-4.0406	9.5135e-08	6.3684e-06	-//-
estExt_Genemark1.C_1_t10079	17.1278194422406	146.492955925463	-3.0964	0.00010355	0.0025072	-//-
estExt_Genemark1.C_1_t10082	11.0405349996478	80.2715541455788	-2.8621	0.00077935	0.012854	-//-
estExt_Genemark1.C_1_t10088	62.4307075809984	777.510588471635	-3.6385	1.3296e-06	6.1757e-05	-//-
estExt_Genemark1.C_1_t10127	1166.68367417574	211.1805817778	2.4659	0.00065706	0.011244	-//-
estExt_Genemark1.C_1_t10133	682.12462221743	87.6567662551946	2.9601	5.9425e-05	0.0016101	sp|Q5ZM45|UBP48_CHICK Ubiquitin carboxyl-terminal hydrolase 48 OS=Gallus gallus GN=USP48 PE=2 SV=1//8.25551e-86
estExt_Genemark1.C_1_t10150	275.407053025105	1210.68215242998	-2.1362	0.0026862	0.032521	-//-
estExt_Genemark1.C_1_t10156	27.9455762175581	165.566776066126	-2.5667	0.00098391	0.015338	-//-
estExt_Genemark1.C_1_t10242	3574.81351908668	20.3498099618092	7.4567	2.0143e-17	9.1692e-15	-//-
estExt_Genemark1.C_1_t20019	12.0422448015132	69.4528457097883	-2.5279	0.0036434	0.041052	-//-
estExt_Genemark1.C_1_t20026	56.3501373930344	2.00920238554083	4.8097	0.0035197	0.040054	sp|Q01877|HSP71_PUCGR Heat shock protein HSS1 OS=Puccinia graminis GN=HSS1 PE=3 SV=1//0
estExt_Genemark1.C_1_t20059	1005.00863158756	212.850382925092	2.2393	0.0021164	0.027701	sp|O13686|WDR59_SCHPO Uncharacterized RWD, RING finger and WD repeat-containing protein C11E3.05 OS=Schizosaccharomyces pombe (strain 972 / ATCC 24843) GN=SPAC11E3.05 PE=1 SV=1//1.48688e-81
estExt_Genemark1.C_1_t20086	13.9484960099574	287.679900170072	-4.3663	1.0224e-07	6.6484e-06	-//-
estExt_Genemark1.C_1_t20197	3.58972419255805	94.8386023463079	-4.7235	1.3019e-06	6.173e-05	-//-
estExt_Genemark1.C_1_t20263	234.536417778583	26.8521817653096	3.1267	5.7975e-05	0.0015898	-//-
estExt_Genemark1.C_1_t20287	36.662744993858	343.804188989934	-3.2292	0.0017712	0.023854	-//-
estExt_Genemark1.C_1_t20392	1.54443464581267	78.4935946336059	-5.6674	2.9512e-07	1.5993e-05	sp|Q0CCL1|RSP5_ASPTN Probable E3 ubiquitin-protein ligase hulA OS=Aspergillus terreus (strain NIH 2624 / FGSC A1156) GN=hulA PE=3 SV=1//0
estExt_Genemark1.C_1_t20417	721.745496834483	172.164365523448	2.0677	0.0043138	0.046829	sp|O74826|COQ7_SCHPO 5-demethoxyubiquinone hydroxylase, mitochondrial OS=Schizosaccharomyces pombe (strain 972 / ATCC 24843) GN=coq7 PE=3 SV=1//4.33165e-40
estExt_Genemark1.C_1_t30126	80.2051345171018	457.440590170716	-2.5118	0.00067813	0.011433	-//-
estExt_Genemark1.C_220013	236.811199804287	27.7887703482071	3.0912	6.6792e-05	0.0017473	-//-
estExt_Genemark1.C_220129	579.297277272327	91.4581924857992	2.6631	0.00032656	0.0064631	sp|Q9SVP6|PILR2_ARATH Pinoresinol reductase 2 OS=Arabidopsis thaliana GN=PRR2 PE=1 SV=1//3.38273e-21
estExt_Genemark1.C_230021	133.77292072887	26.8793868092588	2.3152	0.0025274	0.03126	-//-
estExt_Genemark1.C_230024	191.257092007442	30.0965664060725	2.6678	0.00043955	0.0083367	-//-
estExt_Genemark1.C_230045	17.1764036398839	148.068201230049	-3.1078	0.00012607	0.0029346	-//-
estExt_Genemark1.C_240072	487.771946663734	85.7557222343342	2.5079	0.00063937	0.011108	-//-
estExt_Genemark1.C_260022	21.8582917749653	0.651597432547502	5.0681	0.0034619	0.039795	-//-
estExt_Genemark1.C_280013	19703.9477428753	2363.55661237083	3.0595	0.00014201	0.0031687	sp|Q9UU78|RLA5_SCHPO 60S acidic ribosomal protein P1-alpha 5 OS=Schizosaccharomyces pombe (strain 972 / ATCC 24843) GN=rpp103 PE=1 SV=1//1.19963e-11
estExt_Genemark1.C_280027	3002.83902714924	39.0971695750825	6.2631	4.387e-06	0.00016923	-//-
estExt_Genemark1.C_2_t10079	9778.61458285965	519.329405551871	4.2349	3.0574e-08	2.3195e-06	-//-
estExt_Genemark1.C_2_t10094	116.263141960111	3413.15023200844	-4.8756	2.838e-10	3.5885e-08	sp|Q9USP8|IDH2_SCHPO Isocitrate dehydrogenase [NAD] subunit 2, mitochondrial OS=Schizosaccharomyces pombe (strain 972 / ATCC 24843) GN=idh2 PE=1 SV=2//3.35063e-168
estExt_Genemark1.C_2_t10096	661.884621889195	14.6207964775113	5.5005	0.00064615	0.011141	-//-
estExt_Genemark1.C_2_t10166	9309.1364763816	1384.10427257479	2.7497	0.00015485	0.0033889	sp|Q9VHS7|COQ2_DROME 4-hydroxybenzoate polyprenyltransferase, mitochondrial OS=Drosophila melanogaster GN=Coq2 PE=2 SV=1//5.65189e-85
estExt_Genemark1.C_2_t10252	186.742683644419	40.8485858542225	2.1927	0.0037573	0.041919	sp|Q4P1Q7|DXO_USTMA Decapping nuclease RAI1 OS=Ustilago maydis (strain 521 / FGSC 9021) GN=RAI1 PE=3 SV=3//1.25604e-09
estExt_Genemark1.C_2_t10381	10837.6188299869	481.428596099435	4.4926	8.5569e-05	0.0021169	sp|P05747|RL29_YEAST 60S ribosomal protein L29 OS=Saccharomyces cerevisiae (strain ATCC 204508 / S288c) GN=RPL29 PE=1 SV=3//3.71865e-12
estExt_Genemark1.C_2_t10403	4212.54454781765	201.75962404981	4.384	1.6222e-07	9.8916e-06	sp|O94491|YC7A_SCHPO Uncharacterized transporter C417.10 OS=Schizosaccharomyces pombe (strain 972 / ATCC 24843) GN=SPCC417.10 PE=3 SV=1//1.86129e-11
estExt_Genemark1.C_2_t10414	1154.66790979908	16.9557975793258	6.0896	0.0032049	0.037794	-//-
estExt_Genemark1.C_2_t20368	39.9878210190713	210.92081023805	-2.3991	0.0016037	0.022122	-//-
estExt_Genemark1.C_2_t20395	30.8535372278677	197.617472958725	-2.6792	0.00051267	0.00941	-//-
estExt_Genemark1.C_2_t30012	38.5338405139165	188.142766953953	-2.2876	0.0027556	0.033184	-//-
estExt_Genemark1.C_2_t30052	6255.44479361498	1378.68348441809	2.1818	0.0021299	0.027701	sp|Q5KP44|IMDH_CRYNJ Inosine-5&apos;-monophosphate dehydrogenase OS=Cryptococcus neoformans var. neoformans serotype D (strain JEC21 / ATCC MYA-565) GN=CNA04240 PE=3 SV=1//0
estExt_Genemark1.C_310009	2.13574368740326	34.8345812195746	-4.0277	0.00050137	0.0092773	sp|O14072|ATC4_SCHPO Manganese-transporting ATPase 4 OS=Schizosaccharomyces pombe (strain 972 / ATCC 24843) GN=cta4 PE=3 SV=1//0
estExt_Genemark1.C_310013	2781.95092493122	37.0335571016434	6.2311	5.7369e-14	1.8653e-11	-//-
estExt_Genemark1.C_320010	624.523139779685	125.83161158047	2.3113	0.0014974	0.021434	sp|Q54PI4|T1841_DICDI Transmembrane protein 184 homolog DDB_G0284525 OS=Dictyostelium discoideum GN=tmem184A PE=3 SV=1//2.85615e-39
estExt_Genemark1.C_320014	226.820958804148	36.0561609528221	2.6532	0.00048673	0.0090803	-//-
estExt_Genemark1.C_370004	595.254322725403	6.00040211267333	6.6323	5.2382e-14	1.8653e-11	-//-
estExt_Genemark1.C_3_t10068	144.145121055527	7412.91918168527	-5.6844	1.6581e-12	3.7738e-10	sp|Q9Y8G7|C505_FUSOX Bifunctional P-450:NADPH-P450 reductase OS=Fusarium oxysporum GN=CYP505 PE=1 SV=1//0
estExt_Genemark1.C_3_t10082	434.192316357949	6224.38942731675	-3.8415	1.6515e-07	9.8916e-06	-//-
estExt_Genemark1.C_3_t10132	50.8474477374034	420.797535339639	-3.0489	5.0397e-05	0.0014544	sp|P32804|ZRT1_YEAST Zinc-regulated transporter 1 OS=Saccharomyces cerevisiae (strain ATCC 204508 / S288c) GN=ZRT1 PE=1 SV=1//4.41542e-57
estExt_Genemark1.C_3_t10172	2431.04589812737	19309.8537582053	-2.9897	3.5616e-05	0.0010808	-//-
estExt_Genemark1.C_3_t10178	2051.30576662388	11.2131815730534	7.5152	7.8126e-06	0.00028225	-//-
estExt_Genemark1.C_3_t10234	175.938355378359	827.049566733917	-2.2329	0.001813	0.024273	-//-
estExt_Genemark1.C_3_t10259	29.629049201672	173.602923797173	-2.5507	0.0011051	0.016768	-//-
estExt_Genemark1.C_3_t10261	7.45081080708972	329.846607033596	-5.4683	4.0111e-10	4.8049e-08	-//-
estExt_Genemark1.C_3_t10306	5608.09876895576	827.155739665249	2.7613	0.00012402	0.0029346	sp|P34737|RS15_PODAS 40S ribosomal protein S15 OS=Podospora anserina GN=RPS15 PE=3 SV=1//2.30017e-72
estExt_Genemark1.C_3_t20077	627.71626831489	6501.30407181634	-3.3725	5.9451e-06	0.00021824	-//-
estExt_Genemark1.C_3_t20117	199.173602027079	1284.04230179024	-2.6886	0.00021422	0.0044323	-//-
estExt_Genemark1.C_3_t20127	2.22619782806113	42.5591945674388	-4.2568	0.00012765	0.0029346	-//-
estExt_Genemark1.C_3_t20157	3064.65119207647	345.197968831038	3.1502	1.5731e-05	0.00054247	sp|Q49W60|2NPD_STAS1 Probable nitronate monooxygenase OS=Staphylococcus saprophyticus subsp. saprophyticus (strain ATCC 15305 / DSM 20229) GN=SSP1854 PE=3 SV=1//6.48723e-34
estExt_Genemark1.C_3_t20251	106.1405768763	480.230912354556	-2.1778	0.0024466	0.031108	sp|Q2UPI1|KEX1_ASPOR Pheromone-processing carboxypeptidase kex1 OS=Aspergillus oryzae (strain ATCC 42149 / RIB 40) GN=kex1 PE=3 SV=1//7.7022e-36
estExt_Genemark1.C_3_t20259	13.5380952496825	96.0472413686971	-2.8267	0.00057062	0.010146	sp|Q00614|CACP_CANTR Carnitine O-acetyltransferase, mitochondrial OS=Candida tropicalis GN=CAT2 PE=3 SV=1//2.01541e-91
estExt_Genemark1.C_3_t20261	16.132823895004	174.63340641166	-3.4363	3.5255e-05	0.0010808	-//-
estExt_Genemark1.C_3_t20292	27.3542671759675	231.448114796645	-3.0809	7.2966e-05	0.0018872	sp|Q9R6P9|THIO_MYCGA Thioredoxin OS=Mycoplasma gallisepticum (strain R(low / passage 15 / clone 2)) GN=trxA PE=3 SV=2//7.18605e-08
estExt_Genemark1.C_3_t20295	120.651940494091	3062.25574922598	-4.6657	1.8009e-09	1.6896e-07	sp|P54861|DNM1_YEAST Dynamin-related protein DNM1 OS=Saccharomyces cerevisiae (strain ATCC 204508 / S288c) GN=DNM1 PE=1 SV=1//4.21779e-22
estExt_Genemark1.C_3_t20307	1.36352636449693	143.914433050338	-6.7217	9.8736e-10	1.0215e-07	-//-
estExt_Genemark1.C_450003	188.662363362121	36.9662063028867	2.3515	0.0017245	0.023448	-//-
estExt_Genemark1.C_4_t10046	2145.72562973353	231.163123646295	3.2145	0.0010426	0.016142	-//-
estExt_Genemark1.C_4_t10071	28.1264844988738	277.280222671028	-3.3013	2.0939e-05	0.00071129	sp|P38148|PPS1_YEAST Dual specificity protein phosphatase PPS1 OS=Saccharomyces cerevisiae (strain ATCC 204508 / S288c) GN=PPS1 PE=3 SV=1//1.7047e-16
estExt_Genemark1.C_4_t10109	175.311890648383	757.731422621642	-2.1118	0.0033924	0.039193	-//-
estExt_Genemark1.C_4_t10232	13.6771335879838	86.0685802397496	-2.6537	0.0015785	0.02205	-//-
estExt_Genemark1.C_4_t10303	207.904199312637	10.9553954666525	4.2462	0.0046332	0.049507	-//-
estExt_Genemark1.C_4_t10345	42.8471978317375	201.270595069841	-2.2319	0.0029373	0.034862	-//-
estExt_Genemark1.C_4_t10366	0.681763182248463	22.5759908878271	-5.0494	0.00092079	0.014655	-//-
estExt_Genemark1.C_4_t10488	286.114212895878	1259.03440222489	-2.1377	0.0024198	0.03094	sp|Q304B9|NCASE_ARATH Neutral ceramidase OS=Arabidopsis thaliana GN=At2g38010 PE=3 SV=1//1.60544e-169
estExt_Genemark1.C_4_t10495	2715.03741925144	154.067941531606	4.1393	5.1548e-08	3.5553e-06	-//-
estExt_Genemark1.C_4_t20135	106.780470115534	457.586247045739	-2.0994	0.00363	0.041052	-//-
estExt_Genemark1.C_4_t20235	59.4875908823031	485.43207472631	-3.0286	6.105e-05	0.0016347	-//-
estExt_Genemark1.C_580004	12.6754237861183	111.359781033563	-3.1351	0.00014601	0.0032265	-//-
estExt_Genemark1.C_5_t10077	185.622078268139	28.6035980444496	2.6981	0.00038365	0.0074631	sp|Q9P6I2|DUG1_SCHPO Cys-Gly metallodipeptidase dug1 OS=Schizosaccharomyces pombe (strain 972 / ATCC 24843) GN=dug1 PE=2 SV=2//8.92874e-07
estExt_Genemark1.C_5_t10121	80.1984202624729	0.325798716273751	7.9434	2.0777e-10	2.7816e-08	sp|Q12382|DGK1_YEAST CTP-dependent diacylglycerol kinase 1 OS=Saccharomyces cerevisiae (strain ATCC 204508 / S288c) GN=DGK1 PE=1 SV=1//1.32121e-31
estExt_Genemark1.C_5_t10185	2146.08314768469	9.89638418598376	7.7606	5.8252e-06	0.00021735	-//-
estExt_Genemark1.C_5_t10186	389.278101800338	15.2179838221604	4.677	2.719e-06	0.0001146	-//-
estExt_Genemark1.C_5_t10187	113.59138768339	13.9419940010146	3.0263	0.00019224	0.0040514	sp|Q03799|RT08_YEAST 37S ribosomal protein S8, mitochondrial OS=Saccharomyces cerevisiae (strain ATCC 204508 / S288c) GN=MRPS8 PE=1 SV=1//2.96381e-25
estExt_Genemark1.C_5_t10291	3991.2286162717	69.994961155423	5.8334	8.0174e-13	2.0275e-10	-//-
estExt_Genemark1.C_5_t10327	20.8565819730999	102.305429587771	-2.2943	0.0043782	0.047227	sp|O36027|WSP1_SCHPO Wiskott-Aldrich syndrome protein homolog 1 OS=Schizosaccharomyces pombe (strain 972 / ATCC 24843) GN=wsp1 PE=1 SV=3//2.32823e-08
estExt_Genemark1.C_5_t10408	248.727834776757	57.1663885229754	2.1213	0.0040211	0.044427	-//-
estExt_Genemark1.C_5_t10423	177.177856329054	6516.03295587035	-5.2007	2.3919e-11	3.6293e-09	sp|Q2L4W6|SPO5_SCHPO Sporulation-specific protein 5 OS=Schizosaccharomyces pombe (strain 972 / ATCC 24843) GN=spo5 PE=1 SV=1//1.02898e-18
estExt_Genemark1.C_5_t10426	426.023002264984	1866.8606213388	-2.1316	0.002471	0.031229	-//-
estExt_Genemark1.C_5_t10494	1502.09931574796	177.105094544337	3.0843	2.6522e-05	0.00088771	-//-
estExt_Genemark1.C_5_t20012	7.7707574267067	312.725593757227	-5.3307	1.2273e-09	1.2145e-07	-//-
estExt_Genemark1.C_5_t20035	5.90637616127705	68.5155953157746	-3.5361	0.00013293	0.0029955	-//-
estExt_Genemark1.C_5_t20090	264.540712052144	35.4725761301475	2.8987	0.00013221	0.0029955	-//-
estExt_Genemark1.C_600001	1006.9820253423	123.1170634856	3.0319	3.8456e-05	0.0011367	sp|O60128|RS3_SCHPO 40S ribosomal protein S3 OS=Schizosaccharomyces pombe (strain 972 / ATCC 24843) GN=rps3 PE=1 SV=1//2.79345e-63
estExt_Genemark1.C_6_t10033	83.6491061167297	1924.49677553119	-4.524	4.0565e-09	3.4195e-07	-//-
estExt_Genemark1.C_6_t10186	896.786025060892	3998.70037752908	-2.1567	0.0020663	0.027343	-//-
estExt_Genemark1.C_6_t10278	137.891941256118	18.7208163804404	2.8808	0.00088733	0.014222	sp|P38776|YHK8_YEAST Probable drug/proton antiporter YHK8 OS=Saccharomyces cerevisiae (strain ATCC 204508 / S288c) GN=YHK8 PE=1 SV=1//1.32238e-81
estExt_Genemark1.C_6_t10323	2602.26320962387	20363.4548981246	-2.9681	5.5724e-05	0.0015467	-//-
estExt_Genemark1.C_6_t10353	0	16.7116139948996	-Inf	0.0010759	0.016434	-//-
estExt_Genemark1.C_6_t10398	61.4775819767763	467.368150267346	-2.9264	8.1773e-05	0.0020452	-//-
estExt_Genemark1.C_6_t10400	2375.31747221859	33.3144078140025	6.1558	0.00085341	0.013776	-//-
estExt_Genemark1.C_6_t20050	138.134862244334	27.7479627822834	2.3156	0.0025287	0.03126	-//-
estExt_Genemark1.C_6_t20116	789.591985354601	60.1665895793121	3.7141	5.0481e-05	0.0014544	-//-
estExt_Genemark1.C_6_t20191	131.087737942891	1344.74174145956	-3.3587	0.0028375	0.03399	-//-
estExt_Genemark1.C_770001	0.772217322906333	17.71621518767	-4.5199	0.003498	0.040007	-//-
estExt_Genemark1.C_7_t10131	87.9273077461651	750.372753744859	-3.0932	2.9587e-05	0.00096199	sp|Q54DW2|ERGI3_DICDI Probable endoplasmic reticulum-Golgi intermediate compartment protein 3 OS=Dictyostelium discoideum GN=ergic3 PE=3 SV=1//2.0238e-06
estExt_Genemark1.C_7_t10378	231.670326711288	43.1427793901134	2.4249	0.0014263	0.020546	-//-
estExt_Genemark1.C_7_t10454	17.809582624489	525.342748375402	-4.8825	1.8559e-09	1.6896e-07	-//-
estExt_Genemark1.C_7_t20047	126.829679077342	946.508213619471	-2.8997	7.9418e-05	0.0020084	sp|P22944|NIR_EMENI Nitrite reductase [NAD(P)H] OS=Emericella nidulans (strain FGSC A4 / ATCC 38163 / CBS 112.46 / NRRL 194 / M139) GN=niiA PE=3 SV=2//1.15429e-88
estExt_Genemark1.C_7_t20140	21.9487459156232	694.486325909727	-4.9837	9.4763e-10	1.0215e-07	-//-
estExt_Genemark1.C_7_t20145	2.22619782806113	98.7753919855421	-5.4715	1.2791e-07	8.0865e-06	-//-
estExt_Genemark1.C_7_t20172	115.886312472981	1251.44846134124	-3.4328	4.6642e-06	0.00017693	sp|O94524|GTO2_SCHPO Glutathione S-transferase omega-like 2 OS=Schizosaccharomyces pombe (strain 972 / ATCC 24843) GN=gto2 PE=3 SV=1//1.31037e-98
estExt_Genemark1.C_8_t10015	8.45252060895517	75.2356074708683	-3.154	0.00043453	0.0083107	-//-
estExt_Genemark1.C_8_t10016	116.199544837969	988.395223821575	-3.0885	3.095e-05	0.00099215	sp|Q8R151|ZNFX1_MOUSE NFX1-type zinc finger-containing protein 1 OS=Mus musculus GN=Znfx1 PE=2 SV=3//1.39827e-17
estExt_Genemark1.C_8_t10047	240.345625544573	35.269200111645	2.7686	0.00095432	0.015048	-//-
estExt_Genemark1.C_8_t10102	4394.54249939218	71.9613705416915	5.9323	4.3781e-13	1.2456e-10	-//-
estExt_Genemark1.C_8_t10128	3032.15559717325	34199.7604371639	-3.4956	2.5089e-06	0.00010774	-//-
estExt_Genemark1.C_8_t10239	5.22461297902859	44.8669906253042	-3.1023	0.0013815	0.020028	-//-
estExt_Genemark1.C_8_t10240	35.8067877849227	532.26944560458	-3.8939	5.0691e-07	2.6831e-05	-//-
estExt_Genemark1.C_8_t10241	12.4526455617881	182.234935250637	-3.8713	0.00095868	0.015048	-//-
estExt_Genemark1.C_8_t10270	637.217121914449	101.002234722676	2.6574	0.00023595	0.0048379	-//-
estExt_Genemark1.C_8_t10370	132.590302645689	21.6394023049296	2.6152	0.00077346	0.01285	-//-
estExt_Genemark1.C_8_t10440	5653.18996977687	689.31104495969	3.0358	3.3549e-05	0.001046	-//-
estExt_Genemark1.C_8_t20004	1370.85239670289	236.143998421991	2.5373	0.00045453	0.0085496	-//-
estExt_Genemark1.C_8_t20055	234.382366515782	39.8575871834267	2.5559	0.00059522	0.010502	-//-
estExt_Genemark1.C_8_t20101	5658.12420735103	24.9245945116163	7.8266	7.9859e-19	6.0587e-16	-//-
estExt_Genemark1.C_9_t10083	3952.75799628627	212.321208190316	4.2185	3.5699e-08	2.621e-06	-//-
estExt_Genemark1.C_9_t10098	34.9927005190018	430.354518287374	-3.6204	3.225e-06	0.00013346	-//-
estExt_Genemark1.C_9_t10146	679.062609944321	120.061128719133	2.4998	0.00051843	0.0094396	sp|Q86W10|CP4Z1_HUMAN Cytochrome P450 4Z1 OS=Homo sapiens GN=CYP4Z1 PE=2 SV=1//2.39358e-28
estExt_Genemark1.C_9_t10169	19.6739638899187	1.00460119277042	4.2916	0.00079953	0.012998	sp|Q09130|IF2G_SCHPO Eukaryotic translation initiation factor 2 subunit gamma OS=Schizosaccharomyces pombe (strain 972 / ATCC 24843) GN=tif213 PE=2 SV=1//0
estExt_Genemark1.C_9_t10297	6.99854010380037	76.2803544184463	-3.4462	0.00016703	0.0035865	-//-
estExt_Genemark1.C_9_t10342	3159.50393631285	125.653455172568	4.6522	0.0021896	0.028316	-//-
estExt_Genemark1.C_9_t10391	1034.22569561372	166.205432787815	2.6375	0.00029849	0.0059593	-//-
estExt_Genemark1.C_9_t10467	81.4229082886686	1994.82782886928	-4.6147	2.2674e-09	1.9849e-07	-//-
estExt_Genemark1.C_9_t10475	245.473070128315	2752.17771906452	-3.4869	1.6298e-06	7.3939e-05	sp|Q9P7L5|OAT_SCHPO Ornithine aminotransferase car2 OS=Schizosaccharomyces pombe (strain 972 / ATCC 24843) GN=car2 PE=2 SV=1//2.0197e-151
estExt_Genemark1.C_9_t10479	135.540133599013	1422.83049870132	-3.392	4.0908e-06	0.00016259	sp|O59741|YN25_SCHPO Uncharacterized transcriptional regulatory protein C530.05 OS=Schizosaccharomyces pombe (strain 972 / ATCC 24843) GN=SPBC530.05 PE=3 SV=2//2.68491e-06
estExt_Genemark1.C_9_t20043	1266.24795580253	195.717752560097	2.6937	0.00019464	0.0040641	sp|Q09859|MSRA_SCHPO Probable peptide methionine sulfoxide reductase OS=Schizosaccharomyces pombe (strain 972 / ATCC 24843) GN=mxr1 PE=3 SV=2//2.83022e-41
estExt_Genewise1.C_10_t20166	1.4539805051548	22.8473795162025	-3.9739	0.0025409	0.03126	-//-
estExt_Genewise1.C_12_t20225	169.371943213962	734.790810884966	-2.1171	0.0024973	0.031229	-//-
estExt_Genewise1.C_12_t20374	76.2401652526545	3541.5858815861	-5.5377	4.2309e-12	8.7542e-10	-//-
estExt_Genewise1.C_13_t20039	1258.4953801308	256.142790056926	2.2967	0.0015792	0.02205	sp|Q9USR2|UBP10_SCHPO Probable mRNA-splicing protein ubp10 OS=Schizosaccharomyces pombe (strain 972 / ATCC 24843) GN=ubp10 PE=3 SV=1//1.76014e-144
estExt_Genewise1.C_14_t10006	44.0298159149187	2.30779605786542	4.2539	2.7283e-05	0.00089995	sp|Q02889|MGR2_YEAST Protein MGR2 OS=Saccharomyces cerevisiae (strain ATCC 204508 / S288c) GN=MGR2 PE=1 SV=1//3.68928e-17
estExt_Genewise1.C_14_t10025	30.9925755661689	209.835917535665	-2.7593	0.00039158	0.0075528	-//-
estExt_Genewise1.C_170093	553.619768825845	29.5809941932708	4.2262	1.7189e-07	1.0031e-05	sp|Q9RPT1|RHLG_PSEAE Rhamnolipids biosynthesis 3-oxoacyl-[acyl-carrier-protein] reductase OS=Pseudomonas aeruginosa (strain ATCC 15692 / PAO1 / 1C / PRS 101 / LMG 12228) GN=rhlG PE=1 SV=1//2.48299e-51
estExt_Genewise1.C_2_t40355	795.446231894088	164.277183723005	2.2756	0.0017308	0.023448	sp|P78990|COX18_KLULA Mitochondrial inner membrane protein COX18 OS=Kluyveromyces lactis (strain ATCC 8585 / CBS 2359 / DSM 70799 / NBRC 1267 / NRRL Y-1140 / WM37) GN=COX18 PE=3 SV=1//9.96505e-08
estExt_Genewise1.C_3_t10474	23.402726420778	1.62899358136876	3.8446	0.0013524	0.019731	-//-
estExt_Genewise1.C_4_t10354	13.2667328277089	0.665199954522083	4.3179	0.0040425	0.044448	-//-
estExt_Genewise1.C_4_t30090	59.578045022961	814.816857823886	-3.7736	8.1575e-07	3.9503e-05	sp|Q06683|IRC3_YEAST Putative ATP-dependent helicase IRC3 OS=Saccharomyces cerevisiae (strain ATCC 204508 / S288c) GN=IRC3 PE=1 SV=1//4.47283e-79
estExt_Genewise1.C_5_t30116	2.72705272899385	41.3233505011005	-3.9215	0.00036773	0.0072152	-//-
estExt_Genewise1.C_7_t30189	60.1006271030216	244.303892473042	-2.0232	0.0044031	0.047271	sp|Q54GH4|MIOX_DICDI Inositol oxygenase OS=Dictyostelium discoideum GN=miox PE=3 SV=1//1.59301e-85
estExt_Genewise1.C_9_t10055	6.67859348418339	206.145296914205	-4.948	2.0235e-08	1.5881e-06	-//-
estExt_Genewise1.C_9_t10365	961.184996557236	213.664548810218	2.1695	0.0024901	0.031229	sp|P83778|MDHC_CANAL Malate dehydrogenase, cytoplasmic OS=Candida albicans (strain SC5314 / ATCC MYA-2876) GN=MDH1 PE=1 SV=2//8.094e-115
estExt_Genewise1.C_9_t20214	2.99841515096746	79.5383415811838	-4.7294	2.3929e-06	0.00010474	-//-
estExt_Genewise1.C_9_t20363	1710.69040808224	224.589430177341	2.9292	5.4781e-05	0.0015393	sp|P06738|PHSG_YEAST Glycogen phosphorylase OS=Saccharomyces cerevisiae (strain ATCC 204508 / S288c) GN=GPH1 PE=1 SV=4//0
