# Supplementary material for: Whole Transcriptome Analysis Provides Insights Into the Molecular Mechanisms of Chlamydospore-Like Cell Formation in Phanerochaete chrysosporium
Source: Front Microbiol. 2020 Dec 7;11:527389. doi: 10.3389/fmicb.2020.527389 (PMC7750433; doi:10.3389/fmicb.2020.527389)
Supplement: Supplementary file 2 [file Data_Sheet_2.ZIP › DEGsList/mR_T36vsmR_CK0.Differential_analysis_results.xls]

Gene_id	readcount_mR_T36	readcount_mR_CK0	log2FoldChange	pval	padj	significant
estExt_Genemark1.C_100015	0	0	NA	NA	NA	NA
estExt_Genemark1.C_100016	0	0	NA	NA	NA	NA
estExt_Genemark1.C_100017	0	0	NA	NA	NA	NA
estExt_Genemark1.C_100018	0	0	NA	NA	NA	NA
estExt_Genemark1.C_100019	0	0	NA	NA	NA	NA
estExt_Genemark1.C_100020	0	0	NA	NA	NA	NA
estExt_Genemark1.C_100021	60.0721856692649	29.5673916712963	1.0227	0.18512	0.52276	FALSE
estExt_Genemark1.C_100022	0	0	NA	NA	NA	NA
estExt_Genemark1.C_100023	0	0	NA	NA	NA	NA
estExt_Genemark1.C_100024	0	0	NA	NA	NA	NA
estExt_Genemark1.C_100025	0	1.65619862531792	-Inf	0.59801	0.91992	FALSE
estExt_Genemark1.C_100027	0.772217322906333	0	Inf	0.84192	1	FALSE
estExt_Genemark1.C_100028	0	0	NA	NA	NA	NA
estExt_Genemark1.C_100029	0	0	NA	NA	NA	NA
estExt_Genemark1.C_100030	0	0	NA	NA	NA	NA
estExt_Genemark1.C_100031	0	0	NA	NA	NA	NA
estExt_Genemark1.C_100032	0	0	NA	NA	NA	NA
estExt_Genemark1.C_100033	0	0	NA	NA	NA	NA
estExt_Genemark1.C_100034	0	0	NA	NA	NA	NA
estExt_Genemark1.C_100035	44.4820866182081	32.4451700298617	0.45522	0.59223	0.91827	FALSE
estExt_Genemark1.C_100036	0	0	NA	NA	NA	NA
estExt_Genemark1.C_100037	0	0	NA	NA	NA	NA
estExt_Genemark1.C_100038	0	0	NA	NA	NA	NA
estExt_Genemark1.C_100039	0	0	NA	NA	NA	NA
estExt_Genemark1.C_100040	0	0	NA	NA	NA	NA
estExt_Genemark1.C_100041	0	0	NA	NA	NA	NA
estExt_Genemark1.C_100042	0	0	NA	NA	NA	NA
estExt_Genemark1.C_100043	6.58813934352552	6.33980335092166	0.055433	1	1	FALSE
estExt_Genemark1.C_100044	0	0	NA	NA	NA	NA
estExt_Genemark1.C_100045	0	0	NA	NA	NA	NA
estExt_Genemark1.C_100046	0	0	NA	NA	NA	NA
estExt_Genemark1.C_100047	0	0	NA	NA	NA	NA
estExt_Genemark1.C_100048	4.86279641639711	0	Inf	0.094656	0.34706	FALSE
estExt_Genemark1.C_100049	472.186977452065	11.9872017033721	5.2998	3.7489e-06	0.00015237	TRUE
estExt_Genemark1.C_100051	87.2874145069311	243.65295685161	-1.481	0.042192	0.21924	FALSE
estExt_Genemark1.C_100052	0	0	NA	NA	NA	NA
estExt_Genemark1.C_100053	0	0	NA	NA	NA	NA
estExt_Genemark1.C_100065	1.4539805051548	0.325798716273751	2.158	0.71032	0.98464	FALSE
estExt_Genemark1.C_100076	0	0	NA	NA	NA	NA
estExt_Genemark1.C_100089	0	0	NA	NA	NA	NA
estExt_Genemark1.C_100090	0	0	NA	NA	NA	NA
estExt_Genemark1.C_100092	3.49927005190018	4.28979339945709	-0.29385	0.99939	1	FALSE
estExt_Genemark1.C_100098	0	0	NA	NA	NA	NA
estExt_Genemark1.C_100099	0	0	NA	NA	NA	NA
estExt_Genemark1.C_100100	0	0	NA	NA	NA	NA
estExt_Genemark1.C_100101	0	0	NA	NA	NA	NA
estExt_Genemark1.C_100102	0	0	NA	NA	NA	NA
estExt_Genemark1.C_100103	0	0	NA	NA	NA	NA
estExt_Genemark1.C_100104	59.9683030193492	58.4015707781975	0.038193	0.99587	1	FALSE
estExt_Genemark1.C_100105	0	0	NA	NA	NA	NA
estExt_Genemark1.C_100106	0	0	NA	NA	NA	NA
estExt_Genemark1.C_100107	0	0	NA	NA	NA	NA
estExt_Genemark1.C_100108	0	0	NA	NA	NA	NA
estExt_Genemark1.C_100109	0	0	NA	NA	NA	NA
estExt_Genemark1.C_100111	0	0	NA	NA	NA	NA
estExt_Genemark1.C_100112	0	0	NA	NA	NA	NA
estExt_Genemark1.C_100113	27.716083738599	34.4951799813263	-0.31567	0.71953	0.98536	FALSE
estExt_Genemark1.C_100114	0	0	NA	NA	NA	NA
estExt_Genemark1.C_100115	0	0	NA	NA	NA	NA
estExt_Genemark1.C_100116	0	0	NA	NA	NA	NA
estExt_Genemark1.C_100117	0	0	NA	NA	NA	NA
estExt_Genemark1.C_100118	0	0	NA	NA	NA	NA
estExt_Genemark1.C_100119	0	0	NA	NA	NA	NA
estExt_Genemark1.C_100120	0	0	NA	NA	NA	NA
estExt_Genemark1.C_100121	0	0	NA	NA	NA	NA
estExt_Genemark1.C_100122	0	0	NA	NA	NA	NA
estExt_Genemark1.C_100123	380.659685834566	376.666404523194	0.015214	0.96501	1	FALSE
estExt_Genemark1.C_100124	0	0	NA	NA	NA	NA
estExt_Genemark1.C_100125	0	0	NA	NA	NA	NA
estExt_Genemark1.C_100126	0	0	NA	NA	NA	NA
estExt_Genemark1.C_100127	0	0	NA	NA	NA	NA
estExt_Genemark1.C_100128	1137.86395899426	279.466257842239	2.0256	0.011595	0.093489	FALSE
estExt_Genemark1.C_100130	45.2543039411144	44.2827439915134	0.03131	1	1	FALSE
estExt_Genemark1.C_100131	0	0	NA	NA	NA	NA
estExt_Genemark1.C_100132	0	0	NA	NA	NA	NA
estExt_Genemark1.C_100133	0	0	NA	NA	NA	NA
estExt_Genemark1.C_100134	49.9010363878102	182.183172407203	-1.8682	0.015904	0.11718	FALSE
estExt_Genemark1.C_100135	0	0	NA	NA	NA	NA
estExt_Genemark1.C_100136	0	0	NA	NA	NA	NA
estExt_Genemark1.C_100137	0	0	NA	NA	NA	NA
estExt_Genemark1.C_100138	0	0	NA	NA	NA	NA
estExt_Genemark1.C_100139	0	0	NA	NA	NA	NA
estExt_Genemark1.C_100140	0	0	NA	NA	NA	NA
estExt_Genemark1.C_100141	0	0	NA	NA	NA	NA
estExt_Genemark1.C_100142	0	0	NA	NA	NA	NA
estExt_Genemark1.C_100143	0	0	NA	NA	NA	NA
estExt_Genemark1.C_100144	17849.1549793398	26601.7547648734	-0.57567	0.42843	0.78764	FALSE
estExt_Genemark1.C_100145	19.0826548483281	12.2857953756967	0.63527	0.54165	0.87869	FALSE
estExt_Genemark1.C_100146	0	1.00460119277042	-Inf	0.84753	1	FALSE
estExt_Genemark1.C_100147	0	0	NA	NA	NA	NA
estExt_Genemark1.C_100148	0	0	NA	NA	NA	NA
estExt_Genemark1.C_100149	0	0	NA	NA	NA	NA
estExt_Genemark1.C_100150	0	0	NA	NA	NA	NA
estExt_Genemark1.C_100151	0	0	NA	NA	NA	NA
estExt_Genemark1.C_100152	0	0	NA	NA	NA	NA
estExt_Genemark1.C_100153	0	0	NA	NA	NA	NA
estExt_Genemark1.C_100154	0	0	NA	NA	NA	NA
estExt_Genemark1.C_100155	0	0	NA	NA	NA	NA
estExt_Genemark1.C_100156	0	0	NA	NA	NA	NA
estExt_Genemark1.C_100157	32.4884260143382	85.4713928951004	-1.3955	0.076251	0.3115	FALSE
estExt_Genemark1.C_100158	0	0	NA	NA	NA	NA
estExt_Genemark1.C_100159	0	0	NA	NA	NA	NA
estExt_Genemark1.C_100160	0	0	NA	NA	NA	NA
estExt_Genemark1.C_100162	0	0	NA	NA	NA	NA
estExt_Genemark1.C_100163	0	0	NA	NA	NA	NA
estExt_Genemark1.C_100164	0	0	NA	NA	NA	NA
estExt_Genemark1.C_100165	0	0	NA	NA	NA	NA
estExt_Genemark1.C_100166	0	0	NA	NA	NA	NA
estExt_Genemark1.C_100167	0	0	NA	NA	NA	NA
estExt_Genemark1.C_100168	0	0	NA	NA	NA	NA
estExt_Genemark1.C_100169	0	0	NA	NA	NA	NA
estExt_Genemark1.C_100170	0	0	NA	NA	NA	NA
estExt_Genemark1.C_100171	13.9484960099574	26.5127805270613	-0.92658	0.31561	0.68477	FALSE
estExt_Genemark1.C_100172	0	0	NA	NA	NA	NA
estExt_Genemark1.C_100173	0	0	NA	NA	NA	NA
estExt_Genemark1.C_100174	0	0	NA	NA	NA	NA
estExt_Genemark1.C_100176	0	0	NA	NA	NA	NA
estExt_Genemark1.C_100177	52.2528440449148	45.1383792536796	0.21115	0.7984	1	FALSE
estExt_Genemark1.C_100178	0	0	NA	NA	NA	NA
estExt_Genemark1.C_100179	0	0	NA	NA	NA	NA
estExt_Genemark1.C_100180	17.9000367651469	39.7358262967716	-1.1505	0.1706	0.49689	FALSE
estExt_Genemark1.C_100181	0	0	NA	NA	NA	NA
estExt_Genemark1.C_100182	0	0	NA	NA	NA	NA
estExt_Genemark1.C_100183	0	0	NA	NA	NA	NA
estExt_Genemark1.C_100184	29.309102582055	442.181798782632	-3.9152	5.6949e-07	2.9458e-05	TRUE
estExt_Genemark1.C_100185	2.13574368740326	4.98219839792834	-1.222	0.5686	0.89996	FALSE
estExt_Genemark1.C_100186	0	0	NA	NA	NA	NA
estExt_Genemark1.C_100187	95.1904960173102	99.0603831358921	-0.057491	0.94868	1	FALSE
estExt_Genemark1.C_100188	0	0	NA	NA	NA	NA
estExt_Genemark1.C_100189	0	0	NA	NA	NA	NA
estExt_Genemark1.C_100190	0	0	NA	NA	NA	NA
estExt_Genemark1.C_100191	0	0	NA	NA	NA	NA
estExt_Genemark1.C_100192	0	0	NA	NA	NA	NA
estExt_Genemark1.C_100193	0	0	NA	NA	NA	NA
estExt_Genemark1.C_100194	0	0	NA	NA	NA	NA
estExt_Genemark1.C_100195	0	0	NA	NA	NA	NA
estExt_Genemark1.C_100196	0	0	NA	NA	NA	NA
estExt_Genemark1.C_100197	0	0	NA	NA	NA	NA
estExt_Genemark1.C_100198	0	0	NA	NA	NA	NA
estExt_Genemark1.C_100199	203.960957227317	179.291791526663	0.18598	0.80869	1	FALSE
estExt_Genemark1.C_100200	109.917923604803	81.7923893622671	0.42639	0.54489	0.88195	FALSE
estExt_Genemark1.C_100201	0	0	NA	NA	NA	NA
estExt_Genemark1.C_100202	103.225901611362	506.028053705894	-2.2934	0.0013301	0.019531	TRUE
estExt_Genemark1.C_100203	0	0	NA	NA	NA	NA
estExt_Genemark1.C_100204	0	0	NA	NA	NA	NA
estExt_Genemark1.C_100205	0	0	NA	NA	NA	NA
estExt_Genemark1.C_100206	0	0	NA	NA	NA	NA
estExt_Genemark1.C_100207	0	0	NA	NA	NA	NA
estExt_Genemark1.C_100208	0	0	NA	NA	NA	NA
estExt_Genemark1.C_100209	0	0	NA	NA	NA	NA
estExt_Genemark1.C_100210	0	0	NA	NA	NA	NA
estExt_Genemark1.C_100211	0	0	NA	NA	NA	NA
estExt_Genemark1.C_100212	0	0	NA	NA	NA	NA
estExt_Genemark1.C_100213	0	0	NA	NA	NA	NA
estExt_Genemark1.C_100214	0	0	NA	NA	NA	NA
estExt_Genemark1.C_100215	0	0	NA	NA	NA	NA
estExt_Genemark1.C_100216	0	0	NA	NA	NA	NA
estExt_Genemark1.C_100217	0	0	NA	NA	NA	NA
estExt_Genemark1.C_100218	0	0	NA	NA	NA	NA
estExt_Genemark1.C_100219	1712.01085668214	540.973440534614	1.6621	0.29671	0.66625	FALSE
estExt_Genemark1.C_100220	0	0	NA	NA	NA	NA
estExt_Genemark1.C_100221	0	0	NA	NA	NA	NA
estExt_Genemark1.C_100222	0	0	NA	NA	NA	NA
estExt_Genemark1.C_100223	0	0	NA	NA	NA	NA
estExt_Genemark1.C_100224	0	0	NA	NA	NA	NA
estExt_Genemark1.C_100225	0	0	NA	NA	NA	NA
estExt_Genemark1.C_100226	0	0	NA	NA	NA	NA
estExt_Genemark1.C_100234	4.86279641639711	0.325798716273751	3.8997	0.16947	0.49604	FALSE
estExt_Genemark1.C_100244	0	0	NA	NA	NA	NA
estExt_Genemark1.C_100245	0	0	NA	NA	NA	NA
estExt_Genemark1.C_100246	0	0	NA	NA	NA	NA
estExt_Genemark1.C_100247	0	0	NA	NA	NA	NA
estExt_Genemark1.C_100248	0	0	NA	NA	NA	NA
estExt_Genemark1.C_100254	0	1.31679738706959	-Inf	0.71573	0.98464	FALSE
estExt_Genemark1.C_100255	7.54126494774759	6.27179074104876	0.26593	0.95013	1	FALSE
estExt_Genemark1.C_100256	0	0	NA	NA	NA	NA
estExt_Genemark1.C_100257	28.2169386395317	52.2249976909708	-0.88818	0.28275	0.65255	FALSE
estExt_Genemark1.C_100258	0	0	NA	NA	NA	NA
estExt_Genemark1.C_100259	330.650013551117	473.988973901921	-0.51955	0.51287	0.86019	FALSE
estExt_Genemark1.C_100260	0	0	NA	NA	NA	NA
estExt_Genemark1.C_100261	0.772217322906333	0	Inf	0.84192	1	FALSE
estExt_Genemark1.C_100262	0	0	NA	NA	NA	NA
estExt_Genemark1.C_100263	0	0	NA	NA	NA	NA
estExt_Genemark1.C_100264	0	0	NA	NA	NA	NA
estExt_Genemark1.C_100265	0	0	NA	NA	NA	NA
estExt_Genemark1.C_100266	0	0	NA	NA	NA	NA
estExt_Genemark1.C_100267	0	0	NA	NA	NA	NA
estExt_Genemark1.C_100268	0	0	NA	NA	NA	NA
estExt_Genemark1.C_100269	0	0	NA	NA	NA	NA
estExt_Genemark1.C_100270	7.45081080708972	2.32139857984	1.6824	0.27974	0.64849	FALSE
estExt_Genemark1.C_100271	0	0	NA	NA	NA	NA
estExt_Genemark1.C_100272	2.22619782806113	0.651597432547502	1.7725	0.63036	0.93588	FALSE
estExt_Genemark1.C_100273	0	0	NA	NA	NA	NA
estExt_Genemark1.C_100274	0	0	NA	NA	NA	NA
estExt_Genemark1.C_100275	0	0	NA	NA	NA	NA
estExt_Genemark1.C_100276	0	0	NA	NA	NA	NA
estExt_Genemark1.C_100277	0	0.339401238248332	-Inf	1	1	FALSE
estExt_Genemark1.C_100278	0	0	NA	NA	NA	NA
estExt_Genemark1.C_100279	0	0	NA	NA	NA	NA
estExt_Genemark1.C_100280	0	0	NA	NA	NA	NA
estExt_Genemark1.C_100281	0	0	NA	NA	NA	NA
estExt_Genemark1.C_100282	0	0	NA	NA	NA	NA
estExt_Genemark1.C_100283	0	0	NA	NA	NA	NA
estExt_Genemark1.C_100284	143.498513561664	62.8137868754258	1.1919	0.099731	0.35802	FALSE
estExt_Genemark1.C_100285	0	0	NA	NA	NA	NA
estExt_Genemark1.C_100286	95.2457944695824	416.498110284904	-2.1286	0.0037158	0.041661	TRUE
estExt_Genemark1.C_100287	14.6788433898492	25.9291957043867	-0.82084	0.42808	0.78764	FALSE
estExt_Genemark1.C_100289	0	0	NA	NA	NA	NA
estExt_Genemark1.C_100290	6.76904762484126	51.2476015421496	-2.9205	0.0015452	0.021844	TRUE
estExt_Genemark1.C_100291	0	0	NA	NA	NA	NA
estExt_Genemark1.C_100292	0	0	NA	NA	NA	NA
estExt_Genemark1.C_100293	0	0	NA	NA	NA	NA
estExt_Genemark1.C_100294	0	0	NA	NA	NA	NA
estExt_Genemark1.C_100295	0	0	NA	NA	NA	NA
estExt_Genemark1.C_100296	0	0	NA	NA	NA	NA
estExt_Genemark1.C_100297	0	0	NA	NA	NA	NA
estExt_Genemark1.C_100298	0	0	NA	NA	NA	NA
estExt_Genemark1.C_100299	4076.63075356199	1073.14568305202	1.9255	0.015092	0.11225	FALSE
estExt_Genemark1.C_100300	0	0	NA	NA	NA	NA
estExt_Genemark1.C_100301	0	0	NA	NA	NA	NA
estExt_Genemark1.C_100302	0	0	NA	NA	NA	NA
estExt_Genemark1.C_100303	88.7832649551004	55.1707886594092	0.68638	0.36771	0.73607	FALSE
estExt_Genemark1.C_100304	0	0	NA	NA	NA	NA
estExt_Genemark1.C_100305	0	0	NA	NA	NA	NA
estExt_Genemark1.C_100306	693.996218416403	304.443938819521	1.1888	0.33312	0.69978	FALSE
estExt_Genemark1.C_100307	39.1737337531505	14.5799889115875	1.4259	0.27712	0.64686	FALSE
estExt_Genemark1.C_100309	0	0	NA	NA	NA	NA
estExt_Genemark1.C_100311	0	0	NA	NA	NA	NA
estExt_Genemark1.C_100312	2232.76144798871	1092.68963516175	1.0309	0.13249	0.42761	FALSE
estExt_Genemark1.C_100313	547.383562959839	160.760748642751	1.7676	0.011625	0.093489	FALSE
estExt_Genemark1.C_100314	0	0	NA	NA	NA	NA
estExt_Genemark1.C_100315	0	0	NA	NA	NA	NA
estExt_Genemark1.C_100316	8.99524545290239	5.98679959069875	0.58738	0.70834	0.98464	FALSE
estExt_Genemark1.C_100317	0	0	NA	NA	NA	NA
estExt_Genemark1.C_100318	0	0	NA	NA	NA	NA
estExt_Genemark1.C_100319	0	0	NA	NA	NA	NA
estExt_Genemark1.C_100320	0	0	NA	NA	NA	NA
estExt_Genemark1.C_100321	0	0	NA	NA	NA	NA
estExt_Genemark1.C_100322	0	0	NA	NA	NA	NA
estExt_Genemark1.C_100323	0	0	NA	NA	NA	NA
estExt_Genemark1.C_100324	0	0	NA	NA	NA	NA
estExt_Genemark1.C_100325	0	0	NA	NA	NA	NA
estExt_Genemark1.C_100326	0	0	NA	NA	NA	NA
estExt_Genemark1.C_100327	0	0	NA	NA	NA	NA
estExt_Genemark1.C_100328	0	0	NA	NA	NA	NA
estExt_Genemark1.C_100329	0	0	NA	NA	NA	NA
estExt_Genemark1.C_100330	0	0	NA	NA	NA	NA
estExt_Genemark1.C_100331	187.563485164969	351.171165899762	-0.9048	0.19957	0.54396	FALSE
estExt_Genemark1.C_100332	107.740309974385	125.206557380756	-0.21675	0.81011	1	FALSE
estExt_Genemark1.C_100333	0	0	NA	NA	NA	NA
estExt_Genemark1.C_100334	0	0	NA	NA	NA	NA
estExt_Genemark1.C_100335	0	0	NA	NA	NA	NA
estExt_Genemark1.C_100336	83.2805752994693	26.553588092985	1.6491	0.039593	0.21104	FALSE
estExt_Genemark1.C_100337	0	0	NA	NA	NA	NA
estExt_Genemark1.C_100338	0	0	NA	NA	NA	NA
estExt_Genemark1.C_100339	0	0	NA	NA	NA	NA
estExt_Genemark1.C_100340	0	0	NA	NA	NA	NA
estExt_Genemark1.C_100341	0	0	NA	NA	NA	NA
estExt_Genemark1.C_100342	0	0	NA	NA	NA	NA
estExt_Genemark1.C_100343	6.08728444259279	65.5289967814125	-3.4283	0.00018152	0.0038612	TRUE
estExt_Genemark1.C_100344	304.93893383149	2795.52188903979	-3.1965	1.1027e-05	0.0003861	TRUE
estExt_Genemark1.C_100345	24.8567069259328	35.9071950222179	-0.53064	0.57869	0.90772	FALSE
estExt_Genemark1.C_100346	0	0	NA	NA	NA	NA
estExt_Genemark1.C_100347	4.36194151546439	8.95979560308626	-1.0385	0.46796	0.82882	FALSE
estExt_Genemark1.C_100348	0	0	NA	NA	NA	NA
estExt_Genemark1.C_100349	0	0	NA	NA	NA	NA
estExt_Genemark1.C_100350	0	0	NA	NA	NA	NA
estExt_Genemark1.C_100351	0	0	NA	NA	NA	NA
estExt_Genemark1.C_100352	1.54443464581267	2.33500110181458	-0.59634	0.92339	1	FALSE
estExt_Genemark1.C_100354	0	0	NA	NA	NA	NA
estExt_Genemark1.C_100356	0	0	NA	NA	NA	NA
estExt_Genemark1.C_100357	0	0	NA	NA	NA	NA
estExt_Genemark1.C_100365	0	0	NA	NA	NA	NA
estExt_Genemark1.C_100366	0	0	NA	NA	NA	NA
estExt_Genemark1.C_100367	0	0	NA	NA	NA	NA
estExt_Genemark1.C_100368	0	0	NA	NA	NA	NA
estExt_Genemark1.C_100369	0	0	NA	NA	NA	NA
estExt_Genemark1.C_100370	0	0	NA	NA	NA	NA
estExt_Genemark1.C_100371	0	0	NA	NA	NA	NA
estExt_Genemark1.C_100372	85.464903184516	95.1507985406071	-0.15488	0.83463	1	FALSE
estExt_Genemark1.C_100373	0	0	NA	NA	NA	NA
estExt_Genemark1.C_100374	0	0	NA	NA	NA	NA
estExt_Genemark1.C_100375	50.5207868631575	82.5119994046875	-0.70773	0.33075	0.69703	FALSE
estExt_Genemark1.C_100376	0	0	NA	NA	NA	NA
estExt_Genemark1.C_100377	0	0	NA	NA	NA	NA
estExt_Genemark1.C_100378	0	0	NA	NA	NA	NA
estExt_Genemark1.C_100379	11.7222981818962	21.6530048269042	-0.88531	0.3684	0.73629	FALSE
estExt_Genemark1.C_100380	0	0	NA	NA	NA	NA
estExt_Genemark1.C_100381	0	0	NA	NA	NA	NA
estExt_Genemark1.C_100382	0	0.339401238248332	-Inf	1	1	FALSE
estExt_Genemark1.C_100383	0	0	NA	NA	NA	NA
estExt_Genemark1.C_100384	0	0	NA	NA	NA	NA
estExt_Genemark1.C_100385	9.04382965054576	37.3464151070587	-2.046	0.033941	0.18873	FALSE
estExt_Genemark1.C_100386	96.9711373967108	271.93009436867	-1.4876	0.042911	0.22146	FALSE
estExt_Genemark1.C_100387	0.681763182248463	0.678802476496665	0.0062789	1	1	FALSE
estExt_Genemark1.C_100388	0	0	NA	NA	NA	NA
estExt_Genemark1.C_100389	0	0	NA	NA	NA	NA
estExt_Genemark1.C_100390	0	0	NA	NA	NA	NA
estExt_Genemark1.C_100391	0	0	NA	NA	NA	NA
estExt_Genemark1.C_100392	41.9845263681733	15.231586344135	1.4628	0.086395	0.32992	FALSE
estExt_Genemark1.C_100393	0	0.339401238248332	-Inf	1	1	FALSE
estExt_Genemark1.C_100394	0	0	NA	NA	NA	NA
estExt_Genemark1.C_100395	66.528000929118	42.1653832412921	0.6579	0.36156	0.72889	FALSE
estExt_Genemark1.C_100396	0	0	NA	NA	NA	NA
estExt_Genemark1.C_100397	69.1511710081962	153.212968080556	-1.1477	0.11207	0.38587	FALSE
estExt_Genemark1.C_100398	406.535076495769	656.239497107881	-0.69084	0.35977	0.72688	FALSE
estExt_Genemark1.C_100399	0	0	NA	NA	NA	NA
estExt_Genemark1.C_100400	0.772217322906333	0.665199954522083	0.21522	1	1	FALSE
estExt_Genemark1.C_100401	0	0	NA	NA	NA	NA
estExt_Genemark1.C_100402	0	0	NA	NA	NA	NA
estExt_Genemark1.C_100403	0	0	NA	NA	NA	NA
estExt_Genemark1.C_100404	0	0	NA	NA	NA	NA
estExt_Genemark1.C_100405	1.4539805051548	9.29919684133459	-2.6771	0.10508	0.36965	FALSE
estExt_Genemark1.C_100410	0	0	NA	NA	NA	NA
estExt_Genemark1.C_100411	0	0	NA	NA	NA	NA
estExt_Genemark1.C_100412	1.36352636449693	9.00060316901	-2.7227	0.11757	0.39878	FALSE
estExt_Genemark1.C_100413	0	0	NA	NA	NA	NA
estExt_Genemark1.C_100414	0	0	NA	NA	NA	NA
estExt_Genemark1.C_100415	0	0	NA	NA	NA	NA
estExt_Genemark1.C_100416	0	0	NA	NA	NA	NA
estExt_Genemark1.C_100417	0	0	NA	NA	NA	NA
estExt_Genemark1.C_100418	23.082779801161	38.2966062119308	-0.7304	0.4071	0.77214	FALSE
estExt_Genemark1.C_100419	0	0	NA	NA	NA	NA
estExt_Genemark1.C_100420	0	0	NA	NA	NA	NA
estExt_Genemark1.C_100421	0	0	NA	NA	NA	NA
estExt_Genemark1.C_100422	0	0	NA	NA	NA	NA
estExt_Genemark1.C_100423	0	0	NA	NA	NA	NA
estExt_Genemark1.C_100424	0	0	NA	NA	NA	NA
estExt_Genemark1.C_100425	0	0	NA	NA	NA	NA
estExt_Genemark1.C_100426	0	0	NA	NA	NA	NA
estExt_Genemark1.C_100427	0	0	NA	NA	NA	NA
estExt_Genemark1.C_100428	0	0	NA	NA	NA	NA
estExt_Genemark1.C_100429	0	0	NA	NA	NA	NA
estExt_Genemark1.C_100430	0	0	NA	NA	NA	NA
estExt_Genemark1.C_100431	2.316651968719	3.35320481655958	-0.5335	0.86622	1	FALSE
estExt_Genemark1.C_100432	46.0751054616641	2188.10411188477	-5.5696	5.7305e-12	1.0869e-09	TRUE
estExt_Genemark1.C_100434	55.0770651691954	81.1952020176179	-0.55994	0.5118	0.85953	FALSE
estExt_Genemark1.C_100436	0	0	NA	NA	NA	NA
estExt_Genemark1.C_100437	12.6335538431038	13.2631915245179	-0.070167	1	1	FALSE
estExt_Genemark1.C_100439	0	0	NA	NA	NA	NA
estExt_Genemark1.C_100440	0	0	NA	NA	NA	NA
estExt_Genemark1.C_100441	11.7222981818962	8.36260825843708	0.48723	0.69846	0.98464	FALSE
estExt_Genemark1.C_100442	1.4539805051548	2.64719729611375	-0.86446	0.84387	1	FALSE
estExt_Genemark1.C_100443	3549.00602415909	726.996861304997	2.2874	0.0012095	0.018111	TRUE
estExt_Genemark1.C_100449	0	0	NA	NA	NA	NA
estExt_Genemark1.C_100450	0	0	NA	NA	NA	NA
estExt_Genemark1.C_100451	0	0	NA	NA	NA	NA
estExt_Genemark1.C_100452	0	0	NA	NA	NA	NA
estExt_Genemark1.C_100453	0	0	NA	NA	NA	NA
estExt_Genemark1.C_100454	0	0	NA	NA	NA	NA
estExt_Genemark1.C_100455	0	0	NA	NA	NA	NA
estExt_Genemark1.C_100456	0	0	NA	NA	NA	NA
estExt_Genemark1.C_1010001	0	0	NA	NA	NA	NA
estExt_Genemark1.C_1040002	1.36352636449693	1.65619862531792	-0.28053	1	1	FALSE
estExt_Genemark1.C_1090001	0	0	NA	NA	NA	NA
estExt_Genemark1.C_1140002	0	0	NA	NA	NA	NA
estExt_Genemark1.C_1190002	0	0	NA	NA	NA	NA
estExt_Genemark1.C_11_t10004	0	0	NA	NA	NA	NA
estExt_Genemark1.C_11_t10005	0	0	NA	NA	NA	NA
estExt_Genemark1.C_11_t10006	0	0	NA	NA	NA	NA
estExt_Genemark1.C_11_t10007	0	0	NA	NA	NA	NA
estExt_Genemark1.C_11_t10009	19.4444714109596	28.6852131762971	-0.56095	0.50702	0.85498	FALSE
estExt_Genemark1.C_11_t10010	482.123504415173	1878.90686580788	-1.9624	0.0049308	0.051465	FALSE
estExt_Genemark1.C_11_t10011	0	0	NA	NA	NA	NA
estExt_Genemark1.C_11_t10012	0	0	NA	NA	NA	NA
estExt_Genemark1.C_11_t10014	0	0	NA	NA	NA	NA
estExt_Genemark1.C_11_t10016	0	0	NA	NA	NA	NA
estExt_Genemark1.C_11_t10017	0	0	NA	NA	NA	NA
estExt_Genemark1.C_11_t10018	0	0	NA	NA	NA	NA
estExt_Genemark1.C_11_t10019	0	0	NA	NA	NA	NA
estExt_Genemark1.C_11_t10020	0	0	NA	NA	NA	NA
estExt_Genemark1.C_11_t10022	0	0	NA	NA	NA	NA
estExt_Genemark1.C_11_t10023	0	0	NA	NA	NA	NA
estExt_Genemark1.C_11_t10025	0	0	NA	NA	NA	NA
estExt_Genemark1.C_11_t10026	0	0	NA	NA	NA	NA
estExt_Genemark1.C_11_t10027	0	0	NA	NA	NA	NA
estExt_Genemark1.C_11_t10028	0	0	NA	NA	NA	NA
estExt_Genemark1.C_11_t10029	4489.62556733542	5882.45238840438	-0.38982	0.57604	0.90419	FALSE
estExt_Genemark1.C_11_t10030	0	0	NA	NA	NA	NA
estExt_Genemark1.C_11_t10031	0	0	NA	NA	NA	NA
estExt_Genemark1.C_11_t10032	0	0	NA	NA	NA	NA
estExt_Genemark1.C_11_t10033	0	0	NA	NA	NA	NA
estExt_Genemark1.C_11_t10034	0	0	NA	NA	NA	NA
estExt_Genemark1.C_11_t10035	0	0	NA	NA	NA	NA
estExt_Genemark1.C_11_t10036	0	0	NA	NA	NA	NA
estExt_Genemark1.C_11_t10037	0	0	NA	NA	NA	NA
estExt_Genemark1.C_11_t10038	0	0	NA	NA	NA	NA
estExt_Genemark1.C_11_t10039	0	0	NA	NA	NA	NA
estExt_Genemark1.C_11_t10040	0	0	NA	NA	NA	NA
estExt_Genemark1.C_11_t10041	0	0	NA	NA	NA	NA
estExt_Genemark1.C_11_t10042	0	0	NA	NA	NA	NA
estExt_Genemark1.C_11_t10043	110.31489585582	70.4839901353917	0.64626	0.40397	0.77005	FALSE
estExt_Genemark1.C_11_t10044	0	0	NA	NA	NA	NA
estExt_Genemark1.C_11_t10045	0	0	NA	NA	NA	NA
estExt_Genemark1.C_11_t10046	0	0	NA	NA	NA	NA
estExt_Genemark1.C_11_t10047	0	0	NA	NA	NA	NA
estExt_Genemark1.C_11_t10048	5.04370469771285	258.465512258998	-5.6793	5.5519e-10	6.3181e-08	TRUE
estExt_Genemark1.C_11_t10049	0	0	NA	NA	NA	NA
estExt_Genemark1.C_11_t10050	0	0	NA	NA	NA	NA
estExt_Genemark1.C_11_t10051	0	0	NA	NA	NA	NA
estExt_Genemark1.C_11_t10052	0	0	NA	NA	NA	NA
estExt_Genemark1.C_11_t10053	0	0.325798716273751	-Inf	1	1	FALSE
estExt_Genemark1.C_11_t10054	0	0	NA	NA	NA	NA
estExt_Genemark1.C_11_t10055	0	0	NA	NA	NA	NA
estExt_Genemark1.C_11_t10056	0	0	NA	NA	NA	NA
estExt_Genemark1.C_11_t10057	0	0	NA	NA	NA	NA
estExt_Genemark1.C_11_t10058	0	0	NA	NA	NA	NA
estExt_Genemark1.C_11_t10059	0	0	NA	NA	NA	NA
estExt_Genemark1.C_11_t10060	0	0	NA	NA	NA	NA
estExt_Genemark1.C_11_t10061	0	0	NA	NA	NA	NA
estExt_Genemark1.C_11_t10062	0	0	NA	NA	NA	NA
estExt_Genemark1.C_11_t10063	0	0	NA	NA	NA	NA
estExt_Genemark1.C_11_t10064	0	0	NA	NA	NA	NA
estExt_Genemark1.C_11_t10065	0	0	NA	NA	NA	NA
estExt_Genemark1.C_11_t10066	0	0	NA	NA	NA	NA
estExt_Genemark1.C_11_t10067	0	0	NA	NA	NA	NA
estExt_Genemark1.C_11_t10068	583.815231059497	224.443773302318	1.3792	0.17304	0.50177	FALSE
estExt_Genemark1.C_11_t10069	1.54443464581267	0.990998670795834	0.64012	1	1	FALSE
estExt_Genemark1.C_11_t10070	0	0	NA	NA	NA	NA
estExt_Genemark1.C_11_t10071	0	0	NA	NA	NA	NA
estExt_Genemark1.C_11_t10073	0	0	NA	NA	NA	NA
estExt_Genemark1.C_11_t10074	0	0	NA	NA	NA	NA
estExt_Genemark1.C_11_t10075	41.6227098055419	18.4895735068725	1.1707	0.15949	0.47888	FALSE
estExt_Genemark1.C_11_t10076	0	0	NA	NA	NA	NA
estExt_Genemark1.C_11_t10077	0	0	NA	NA	NA	NA
estExt_Genemark1.C_11_t10078	0	0	NA	NA	NA	NA
estExt_Genemark1.C_11_t10079	0	0	NA	NA	NA	NA
estExt_Genemark1.C_11_t10080	0	0	NA	NA	NA	NA
estExt_Genemark1.C_11_t10081	0	0	NA	NA	NA	NA
estExt_Genemark1.C_11_t10082	5.54455959864557	22.2637946935279	-2.0056	0.07064	0.29845	FALSE
estExt_Genemark1.C_11_t10083	0	0	NA	NA	NA	NA
estExt_Genemark1.C_11_t10084	614.484314581902	298.714925335223	1.0406	0.14071	0.44347	FALSE
estExt_Genemark1.C_11_t10085	0	0	NA	NA	NA	NA
estExt_Genemark1.C_11_t10086	0	0	NA	NA	NA	NA
estExt_Genemark1.C_11_t10088	191.389416091115	128.315578612889	0.57681	0.4066	0.77214	FALSE
estExt_Genemark1.C_11_t10090	0	0	NA	NA	NA	NA
estExt_Genemark1.C_11_t10091	0	0	NA	NA	NA	NA
estExt_Genemark1.C_11_t10092	0	0	NA	NA	NA	NA
estExt_Genemark1.C_11_t10093	0	0	NA	NA	NA	NA
estExt_Genemark1.C_11_t10094	14.8597516711649	88.7831283346201	-2.5789	0.0021189	0.027701	TRUE
estExt_Genemark1.C_11_t10095	0	0	NA	NA	NA	NA
estExt_Genemark1.C_11_t10096	0	0	NA	NA	NA	NA
estExt_Genemark1.C_11_t10097	0.772217322906333	0	Inf	0.84192	1	FALSE
estExt_Genemark1.C_11_t10098	0	0	NA	NA	NA	NA
estExt_Genemark1.C_11_t10099	0	0	NA	NA	NA	NA
estExt_Genemark1.C_11_t10101	0	0	NA	NA	NA	NA
estExt_Genemark1.C_11_t10102	0	0	NA	NA	NA	NA
estExt_Genemark1.C_11_t10103	0	0	NA	NA	NA	NA
estExt_Genemark1.C_11_t10104	0	0	NA	NA	NA	NA
estExt_Genemark1.C_11_t10105	0	0	NA	NA	NA	NA
estExt_Genemark1.C_11_t10106	0	0	NA	NA	NA	NA
estExt_Genemark1.C_11_t10107	192.292373082452	391.544987107106	-1.0259	0.27783	0.64686	FALSE
estExt_Genemark1.C_11_t10108	6769.268506488	6739.63506273213	0.0063295	0.92105	1	FALSE
estExt_Genemark1.C_11_t10109	0	0	NA	NA	NA	NA
estExt_Genemark1.C_11_t10110	0	0	NA	NA	NA	NA
estExt_Genemark1.C_11_t10111	83.5938076644575	43.7399667347625	0.93444	0.39548	0.76345	FALSE
estExt_Genemark1.C_11_t10112	849.717885060896	1283.2968103261	-0.5948	0.44663	0.80359	FALSE
estExt_Genemark1.C_11_t10113	0	0	NA	NA	NA	NA
estExt_Genemark1.C_11_t10114	0	0	NA	NA	NA	NA
estExt_Genemark1.C_11_t10115	0	0	NA	NA	NA	NA
estExt_Genemark1.C_11_t10116	0	0	NA	NA	NA	NA
estExt_Genemark1.C_11_t10117	0	0	NA	NA	NA	NA
estExt_Genemark1.C_11_t10118	0	0	NA	NA	NA	NA
estExt_Genemark1.C_11_t10119	0	0	NA	NA	NA	NA
estExt_Genemark1.C_11_t10120	0	0	NA	NA	NA	NA
estExt_Genemark1.C_11_t10121	0	0	NA	NA	NA	NA
estExt_Genemark1.C_11_t10122	66.9802716324074	116.233821066811	-0.79522	0.30912	0.67563	FALSE
estExt_Genemark1.C_11_t10123	0	0	NA	NA	NA	NA
estExt_Genemark1.C_11_t10124	0	0	NA	NA	NA	NA
estExt_Genemark1.C_11_t10125	0	0	NA	NA	NA	NA
estExt_Genemark1.C_11_t10126	0	0	NA	NA	NA	NA
estExt_Genemark1.C_11_t10127	0	0	NA	NA	NA	NA
estExt_Genemark1.C_11_t10128	0	0	NA	NA	NA	NA
estExt_Genemark1.C_11_t10129	0	0	NA	NA	NA	NA
estExt_Genemark1.C_11_t10130	0	0	NA	NA	NA	NA
estExt_Genemark1.C_11_t10131	0	0	NA	NA	NA	NA
estExt_Genemark1.C_11_t10132	0	0	NA	NA	NA	NA
estExt_Genemark1.C_11_t10133	0	0	NA	NA	NA	NA
estExt_Genemark1.C_11_t10134	0	0	NA	NA	NA	NA
estExt_Genemark1.C_11_t10135	0	0	NA	NA	NA	NA
estExt_Genemark1.C_11_t10136	0	0	NA	NA	NA	NA
estExt_Genemark1.C_11_t10137	0	0	NA	NA	NA	NA
estExt_Genemark1.C_11_t10138	0	0	NA	NA	NA	NA
estExt_Genemark1.C_11_t10139	0	0	NA	NA	NA	NA
estExt_Genemark1.C_11_t10140	0	0	NA	NA	NA	NA
estExt_Genemark1.C_11_t10141	0	0	NA	NA	NA	NA
estExt_Genemark1.C_11_t10142	0	0	NA	NA	NA	NA
estExt_Genemark1.C_11_t10143	0	0	NA	NA	NA	NA
estExt_Genemark1.C_11_t10144	0	0	NA	NA	NA	NA
estExt_Genemark1.C_11_t10145	0	0	NA	NA	NA	NA
estExt_Genemark1.C_11_t10146	0	0	NA	NA	NA	NA
estExt_Genemark1.C_11_t10147	0	0	NA	NA	NA	NA
estExt_Genemark1.C_11_t10148	0	0	NA	NA	NA	NA
estExt_Genemark1.C_11_t10149	0	0	NA	NA	NA	NA
estExt_Genemark1.C_11_t10150	0	0	NA	NA	NA	NA
estExt_Genemark1.C_11_t10151	0	0	NA	NA	NA	NA
estExt_Genemark1.C_11_t10152	0	0	NA	NA	NA	NA
estExt_Genemark1.C_11_t10153	0	0	NA	NA	NA	NA
estExt_Genemark1.C_11_t10154	0	0	NA	NA	NA	NA
estExt_Genemark1.C_11_t10155	0	0	NA	NA	NA	NA
estExt_Genemark1.C_11_t10156	0	0	NA	NA	NA	NA
estExt_Genemark1.C_11_t10157	0	0	NA	NA	NA	NA
estExt_Genemark1.C_11_t10158	0	0	NA	NA	NA	NA
estExt_Genemark1.C_11_t10159	0	0	NA	NA	NA	NA
estExt_Genemark1.C_11_t10160	0	0	NA	NA	NA	NA
estExt_Genemark1.C_11_t10161	0	0	NA	NA	NA	NA
estExt_Genemark1.C_11_t10162	0	0	NA	NA	NA	NA
estExt_Genemark1.C_11_t10163	0	0	NA	NA	NA	NA
estExt_Genemark1.C_11_t10164	0	0	NA	NA	NA	NA
estExt_Genemark1.C_11_t10165	0	0	NA	NA	NA	NA
estExt_Genemark1.C_11_t10166	0	0	NA	NA	NA	NA
estExt_Genemark1.C_11_t10167	0	0	NA	NA	NA	NA
estExt_Genemark1.C_11_t10168	0	0	NA	NA	NA	NA
estExt_Genemark1.C_11_t10169	4202.74630600552	1297.50519397803	1.6956	0.18964	0.53139	FALSE
estExt_Genemark1.C_11_t10170	0	0	NA	NA	NA	NA
estExt_Genemark1.C_11_t10171	0	0	NA	NA	NA	NA
estExt_Genemark1.C_11_t10172	0	0	NA	NA	NA	NA
estExt_Genemark1.C_11_t10173	0	0	NA	NA	NA	NA
estExt_Genemark1.C_11_t10174	0	0	NA	NA	NA	NA
estExt_Genemark1.C_11_t10175	0	0	NA	NA	NA	NA
estExt_Genemark1.C_11_t10176	1318.52765686596	2194.18311558517	-0.73476	0.30234	0.67134	FALSE
estExt_Genemark1.C_11_t10177	174.594971777749	104.001773967897	0.7474	0.37633	0.74286	FALSE
estExt_Genemark1.C_11_t10178	0	0	NA	NA	NA	NA
estExt_Genemark1.C_11_t10180	0	0	NA	NA	NA	NA
estExt_Genemark1.C_11_t10181	0	0	NA	NA	NA	NA
estExt_Genemark1.C_11_t10182	0	0	NA	NA	NA	NA
estExt_Genemark1.C_11_t10183	0	0	NA	NA	NA	NA
estExt_Genemark1.C_11_t10184	0	0	NA	NA	NA	NA
estExt_Genemark1.C_11_t10185	0	0	NA	NA	NA	NA
estExt_Genemark1.C_11_t10186	0	0	NA	NA	NA	NA
estExt_Genemark1.C_11_t10187	18.2199833847639	393.216773687747	-4.4317	4.0277e-08	2.8647e-06	TRUE
estExt_Genemark1.C_11_t10188	0	0	NA	NA	NA	NA
estExt_Genemark1.C_11_t10189	0	0	NA	NA	NA	NA
estExt_Genemark1.C_11_t10190	0	0	NA	NA	NA	NA
estExt_Genemark1.C_11_t10191	0	0	NA	NA	NA	NA
estExt_Genemark1.C_11_t10192	0	0	NA	NA	NA	NA
estExt_Genemark1.C_11_t10193	0	0	NA	NA	NA	NA
estExt_Genemark1.C_11_t10194	0	0	NA	NA	NA	NA
estExt_Genemark1.C_11_t10195	0	0	NA	NA	NA	NA
estExt_Genemark1.C_11_t10196	0	0	NA	NA	NA	NA
estExt_Genemark1.C_11_t10197	0	0	NA	NA	NA	NA
estExt_Genemark1.C_11_t10198	0	0	NA	NA	NA	NA
estExt_Genemark1.C_11_t10199	0	0	NA	NA	NA	NA
estExt_Genemark1.C_11_t10200	0	0	NA	NA	NA	NA
estExt_Genemark1.C_11_t10201	0	0	NA	NA	NA	NA
estExt_Genemark1.C_11_t10202	1127.06951381331	392.317683615193	1.5225	0.028832	0.17196	FALSE
estExt_Genemark1.C_11_t10203	0	0	NA	NA	NA	NA
estExt_Genemark1.C_11_t10204	0	0	NA	NA	NA	NA
estExt_Genemark1.C_11_t10205	0	0	NA	NA	NA	NA
estExt_Genemark1.C_11_t10206	0	0	NA	NA	NA	NA
estExt_Genemark1.C_11_t10207	0	0	NA	NA	NA	NA
estExt_Genemark1.C_11_t10208	0	0	NA	NA	NA	NA
estExt_Genemark1.C_11_t10209	0	0	NA	NA	NA	NA
estExt_Genemark1.C_11_t10210	0	0	NA	NA	NA	NA
estExt_Genemark1.C_11_t10211	0	0	NA	NA	NA	NA
estExt_Genemark1.C_11_t10212	0	0	NA	NA	NA	NA
estExt_Genemark1.C_11_t10213	0	0	NA	NA	NA	NA
estExt_Genemark1.C_11_t10215	0	0	NA	NA	NA	NA
estExt_Genemark1.C_11_t10216	0	0	NA	NA	NA	NA
estExt_Genemark1.C_11_t10217	0	0	NA	NA	NA	NA
estExt_Genemark1.C_11_t10218	0	0	NA	NA	NA	NA
estExt_Genemark1.C_11_t10219	37.0312758111184	14.0100066108875	1.4023	0.10668	0.37355	FALSE
estExt_Genemark1.C_11_t10220	0	0	NA	NA	NA	NA
estExt_Genemark1.C_11_t10221	0	0	NA	NA	NA	NA
estExt_Genemark1.C_11_t10222	0	0	NA	NA	NA	NA
estExt_Genemark1.C_11_t10223	0	0	NA	NA	NA	NA
estExt_Genemark1.C_11_t10224	0	0	NA	NA	NA	NA
estExt_Genemark1.C_11_t10225	0	0	NA	NA	NA	NA
estExt_Genemark1.C_11_t10226	0	0	NA	NA	NA	NA
estExt_Genemark1.C_11_t10228	0	0	NA	NA	NA	NA
estExt_Genemark1.C_11_t10229	0	0	NA	NA	NA	NA
estExt_Genemark1.C_11_t10230	0	0	NA	NA	NA	NA
estExt_Genemark1.C_11_t10231	0	0	NA	NA	NA	NA
estExt_Genemark1.C_11_t10232	0	0	NA	NA	NA	NA
estExt_Genemark1.C_11_t10233	0	0	NA	NA	NA	NA
estExt_Genemark1.C_11_t10234	0	0	NA	NA	NA	NA
estExt_Genemark1.C_11_t10235	0	0	NA	NA	NA	NA
estExt_Genemark1.C_11_t10236	0	0	NA	NA	NA	NA
estExt_Genemark1.C_11_t10237	0	0	NA	NA	NA	NA
estExt_Genemark1.C_11_t10238	0	0	NA	NA	NA	NA
estExt_Genemark1.C_11_t10239	0	0	NA	NA	NA	NA
estExt_Genemark1.C_11_t10240	0	0	NA	NA	NA	NA
estExt_Genemark1.C_11_t10241	0	0	NA	NA	NA	NA
estExt_Genemark1.C_11_t10242	0	0	NA	NA	NA	NA
estExt_Genemark1.C_11_t10243	0	0	NA	NA	NA	NA
estExt_Genemark1.C_11_t10244	0	0	NA	NA	NA	NA
estExt_Genemark1.C_11_t10246	0	0	NA	NA	NA	NA
estExt_Genemark1.C_11_t10247	0	0	NA	NA	NA	NA
estExt_Genemark1.C_11_t10248	0	0	NA	NA	NA	NA
estExt_Genemark1.C_11_t10249	0	0	NA	NA	NA	NA
estExt_Genemark1.C_11_t10250	0	0	NA	NA	NA	NA
estExt_Genemark1.C_11_t10251	3527.53165271955	786.984632665291	2.1643	0.0037829	0.042	TRUE
estExt_Genemark1.C_11_t10253	0	0	NA	NA	NA	NA
estExt_Genemark1.C_11_t10254	0	0	NA	NA	NA	NA
estExt_Genemark1.C_11_t10256	0	0	NA	NA	NA	NA
estExt_Genemark1.C_11_t10257	0	0	NA	NA	NA	NA
estExt_Genemark1.C_11_t10258	131.032439490619	336.820434428394	-1.3621	0.051663	0.24912	FALSE
estExt_Genemark1.C_11_t10259	0	0	NA	NA	NA	NA
estExt_Genemark1.C_11_t10260	0	0	NA	NA	NA	NA
estExt_Genemark1.C_11_t10261	0	0	NA	NA	NA	NA
estExt_Genemark1.C_11_t10262	0	0	NA	NA	NA	NA
estExt_Genemark1.C_11_t10263	0	0	NA	NA	NA	NA
estExt_Genemark1.C_11_t10264	0	0	NA	NA	NA	NA
estExt_Genemark1.C_11_t10265	0	0	NA	NA	NA	NA
estExt_Genemark1.C_11_t10266	0	0	NA	NA	NA	NA
estExt_Genemark1.C_11_t10267	0	0	NA	NA	NA	NA
estExt_Genemark1.C_11_t10269	0	0	NA	NA	NA	NA
estExt_Genemark1.C_11_t10271	0	0	NA	NA	NA	NA
estExt_Genemark1.C_11_t10272	0	0	NA	NA	NA	NA
estExt_Genemark1.C_11_t10273	0	0	NA	NA	NA	NA
estExt_Genemark1.C_11_t10274	0	0	NA	NA	NA	NA
estExt_Genemark1.C_11_t10275	0	0	NA	NA	NA	NA
estExt_Genemark1.C_11_t10276	0	0	NA	NA	NA	NA
estExt_Genemark1.C_11_t10277	36.0781502068963	76.674165744593	-1.0876	0.16849	0.49482	FALSE
estExt_Genemark1.C_11_t10278	31.0344455091834	49.2656042005579	-0.66671	0.4279	0.78764	FALSE
estExt_Genemark1.C_11_t10279	0	0	NA	NA	NA	NA
estExt_Genemark1.C_11_t10280	0	0	NA	NA	NA	NA
estExt_Genemark1.C_11_t10281	0	0	NA	NA	NA	NA
estExt_Genemark1.C_11_t10282	0	0	NA	NA	NA	NA
estExt_Genemark1.C_11_t10283	0	0	NA	NA	NA	NA
estExt_Genemark1.C_11_t10284	0	0	NA	NA	NA	NA
estExt_Genemark1.C_11_t10285	0	0	NA	NA	NA	NA
estExt_Genemark1.C_11_t10286	0	0	NA	NA	NA	NA
estExt_Genemark1.C_11_t10287	0	0	NA	NA	NA	NA
estExt_Genemark1.C_11_t10288	0	0	NA	NA	NA	NA
estExt_Genemark1.C_11_t10289	0	0	NA	NA	NA	NA
estExt_Genemark1.C_11_t10290	0	0	NA	NA	NA	NA
estExt_Genemark1.C_11_t10291	40.2524691864161	50.7456318513225	-0.33421	0.64717	0.95152	FALSE
estExt_Genemark1.C_11_t10292	0	0	NA	NA	NA	NA
estExt_Genemark1.C_11_t10293	0	0	NA	NA	NA	NA
estExt_Genemark1.C_11_t10294	0	0	NA	NA	NA	NA
estExt_Genemark1.C_11_t10295	0	0	NA	NA	NA	NA
estExt_Genemark1.C_11_t10296	0	0	NA	NA	NA	NA
estExt_Genemark1.C_11_t10297	0	0	NA	NA	NA	NA
estExt_Genemark1.C_11_t10298	0	0	NA	NA	NA	NA
estExt_Genemark1.C_11_t10299	0	0	NA	NA	NA	NA
estExt_Genemark1.C_11_t10300	0	0	NA	NA	NA	NA
estExt_Genemark1.C_11_t10301	0	0	NA	NA	NA	NA
estExt_Genemark1.C_11_t10302	1441.41567827322	974.098240626989	0.56535	0.40793	0.77282	FALSE
estExt_Genemark1.C_11_t10303	0	0	NA	NA	NA	NA
estExt_Genemark1.C_11_t10304	0	0	NA	NA	NA	NA
estExt_Genemark1.C_11_t10305	0	0	NA	NA	NA	NA
estExt_Genemark1.C_11_t10306	0	0	NA	NA	NA	NA
estExt_Genemark1.C_11_t10307	0	0	NA	NA	NA	NA
estExt_Genemark1.C_11_t10308	0	0	NA	NA	NA	NA
estExt_Genemark1.C_11_t10309	0	0	NA	NA	NA	NA
estExt_Genemark1.C_11_t10310	0	0	NA	NA	NA	NA
estExt_Genemark1.C_11_t10312	0	0	NA	NA	NA	NA
estExt_Genemark1.C_11_t10313	0	0	NA	NA	NA	NA
estExt_Genemark1.C_11_t10314	0	0	NA	NA	NA	NA
estExt_Genemark1.C_11_t10315	0	0	NA	NA	NA	NA
estExt_Genemark1.C_11_t10316	0	0	NA	NA	NA	NA
estExt_Genemark1.C_11_t10317	0	0	NA	NA	NA	NA
estExt_Genemark1.C_11_t10318	0	0	NA	NA	NA	NA
estExt_Genemark1.C_11_t10319	0	0	NA	NA	NA	NA
estExt_Genemark1.C_11_t10320	0	0	NA	NA	NA	NA
estExt_Genemark1.C_11_t10321	0	0	NA	NA	NA	NA
estExt_Genemark1.C_11_t10322	0	0	NA	NA	NA	NA
estExt_Genemark1.C_11_t10323	0	0	NA	NA	NA	NA
estExt_Genemark1.C_11_t10324	0	0	NA	NA	NA	NA
estExt_Genemark1.C_11_t10325	587.18021601882	208.017150457768	1.4971	0.065004	0.28561	FALSE
estExt_Genemark1.C_11_t10326	0	0	NA	NA	NA	NA
estExt_Genemark1.C_11_t10327	0	0	NA	NA	NA	NA
estExt_Genemark1.C_11_t10328	0	0	NA	NA	NA	NA
estExt_Genemark1.C_11_t10329	0	0	NA	NA	NA	NA
estExt_Genemark1.C_11_t10330	0	0	NA	NA	NA	NA
estExt_Genemark1.C_11_t10331	0	0	NA	NA	NA	NA
estExt_Genemark1.C_11_t10332	0	0	NA	NA	NA	NA
estExt_Genemark1.C_11_t10333	0	0	NA	NA	NA	NA
estExt_Genemark1.C_11_t10334	0	0	NA	NA	NA	NA
estExt_Genemark1.C_11_t10335	0	0	NA	NA	NA	NA
estExt_Genemark1.C_11_t10336	0	0	NA	NA	NA	NA
estExt_Genemark1.C_11_t10337	0	0	NA	NA	NA	NA
estExt_Genemark1.C_11_t10338	0	0	NA	NA	NA	NA
estExt_Genemark1.C_11_t10339	0	0	NA	NA	NA	NA
estExt_Genemark1.C_11_t10340	515.657094589632	241.332881894003	1.0954	0.24103	0.60199	FALSE
estExt_Genemark1.C_11_t10341	0	0	NA	NA	NA	NA
estExt_Genemark1.C_11_t10342	158.192369876013	113.884555631906	0.47411	0.63447	0.93891	FALSE
estExt_Genemark1.C_11_t10343	0	0	NA	NA	NA	NA
estExt_Genemark1.C_11_t10344	0	0	NA	NA	NA	NA
estExt_Genemark1.C_11_t10345	0	0	NA	NA	NA	NA
estExt_Genemark1.C_11_t10346	0	0	NA	NA	NA	NA
estExt_Genemark1.C_11_t10347	0	0	NA	NA	NA	NA
estExt_Genemark1.C_11_t10348	0	0	NA	NA	NA	NA
estExt_Genemark1.C_11_t10349	0	0	NA	NA	NA	NA
estExt_Genemark1.C_11_t10350	0	0	NA	NA	NA	NA
estExt_Genemark1.C_11_t10351	0	0	NA	NA	NA	NA
estExt_Genemark1.C_11_t10352	9.49610035383511	21.0286124383058	-1.1469	0.25849	0.62191	FALSE
estExt_Genemark1.C_11_t10353	0	0	NA	NA	NA	NA
estExt_Genemark1.C_11_t10354	594.746753569842	288.315909647296	1.0446	0.13168	0.42753	FALSE
estExt_Genemark1.C_11_t10355	0	0	NA	NA	NA	NA
estExt_Genemark1.C_11_t10359	0.681763182248463	0	Inf	0.84137	1	FALSE
estExt_Genemark1.C_11_t10365	0	0	NA	NA	NA	NA
estExt_Genemark1.C_11_t10366	0	0	NA	NA	NA	NA
estExt_Genemark1.C_11_t10367	0	0	NA	NA	NA	NA
estExt_Genemark1.C_11_t10368	0	0	NA	NA	NA	NA
estExt_Genemark1.C_11_t10369	0	0	NA	NA	NA	NA
estExt_Genemark1.C_11_t10370	0	0	NA	NA	NA	NA
estExt_Genemark1.C_11_t10371	0	0	NA	NA	NA	NA
estExt_Genemark1.C_11_t10372	0	0	NA	NA	NA	NA
estExt_Genemark1.C_11_t10373	0	0	NA	NA	NA	NA
estExt_Genemark1.C_11_t10374	0	0	NA	NA	NA	NA
estExt_Genemark1.C_11_t10375	0	0	NA	NA	NA	NA
estExt_Genemark1.C_11_t10376	0	0	NA	NA	NA	NA
estExt_Genemark1.C_11_t10377	430.879084426752	908.772619864079	-1.0766	0.12118	0.40381	FALSE
estExt_Genemark1.C_11_t10378	0	0	NA	NA	NA	NA
estExt_Genemark1.C_11_t10379	0	0	NA	NA	NA	NA
estExt_Genemark1.C_11_t10380	0	0	NA	NA	NA	NA
estExt_Genemark1.C_11_t10381	42.5825496643928	49.2656042005579	-0.21032	0.90272	1	FALSE
estExt_Genemark1.C_11_t10382	0	0	NA	NA	NA	NA
estExt_Genemark1.C_11_t10383	0	0	NA	NA	NA	NA
estExt_Genemark1.C_11_t10384	0	0	NA	NA	NA	NA
estExt_Genemark1.C_11_t10385	0	0	NA	NA	NA	NA
estExt_Genemark1.C_11_t10386	0	0	NA	NA	NA	NA
estExt_Genemark1.C_11_t10387	0	0	NA	NA	NA	NA
estExt_Genemark1.C_11_t10388	0	0	NA	NA	NA	NA
estExt_Genemark1.C_11_t10389	0	0	NA	NA	NA	NA
estExt_Genemark1.C_11_t10390	967.28216408494	793.120398186594	0.2864	0.71353	0.98464	FALSE
estExt_Genemark1.C_11_t10391	0	0	NA	NA	NA	NA
estExt_Genemark1.C_11_t10392	0	0	NA	NA	NA	NA
estExt_Genemark1.C_11_t10393	0	0	NA	NA	NA	NA
estExt_Genemark1.C_11_t10394	0	0	NA	NA	NA	NA
estExt_Genemark1.C_11_t10395	277.418771298706	357.372958597589	-0.36537	0.57376	0.90334	FALSE
estExt_Genemark1.C_11_t10396	0	0	NA	NA	NA	NA
estExt_Genemark1.C_11_t10397	0	0	NA	NA	NA	NA
estExt_Genemark1.C_11_t10398	0	0	NA	NA	NA	NA
estExt_Genemark1.C_11_t10399	0	0	NA	NA	NA	NA
estExt_Genemark1.C_11_t10400	0	0	NA	NA	NA	NA
estExt_Genemark1.C_11_t10401	0	0	NA	NA	NA	NA
estExt_Genemark1.C_11_t10402	0	0	NA	NA	NA	NA
estExt_Genemark1.C_11_t10403	0	0	NA	NA	NA	NA
estExt_Genemark1.C_11_t10404	0	0	NA	NA	NA	NA
estExt_Genemark1.C_11_t10405	0	0	NA	NA	NA	NA
estExt_Genemark1.C_11_t10406	0	0	NA	NA	NA	NA
estExt_Genemark1.C_11_t10407	0	0	NA	NA	NA	NA
estExt_Genemark1.C_11_t10408	30.0394499619469	84.4395866583808	-1.4911	0.069233	0.29422	FALSE
estExt_Genemark1.C_11_t10409	0	0.325798716273751	-Inf	1	1	FALSE
estExt_Genemark1.C_11_t10410	0	0	NA	NA	NA	NA
estExt_Genemark1.C_11_t10411	0	0	NA	NA	NA	NA
estExt_Genemark1.C_11_t10412	93.4718673448106	51.7767762769259	0.85223	0.24022	0.60199	FALSE
estExt_Genemark1.C_11_t10413	0	0	NA	NA	NA	NA
estExt_Genemark1.C_11_t10414	0	0	NA	NA	NA	NA
estExt_Genemark1.C_11_t10415	0	0	NA	NA	NA	NA
estExt_Genemark1.C_11_t10416	0	0	NA	NA	NA	NA
estExt_Genemark1.C_11_t10417	2348.10820444822	7569.9157070963	-1.6888	0.014914	0.11129	FALSE
estExt_Genemark1.C_11_t10418	0	0	NA	NA	NA	NA
estExt_Genemark1.C_11_t10419	0	0	NA	NA	NA	NA
estExt_Genemark1.C_11_t10420	0	0	NA	NA	NA	NA
estExt_Genemark1.C_11_t10421	0	0	NA	NA	NA	NA
estExt_Genemark1.C_11_t10423	0	0	NA	NA	NA	NA
estExt_Genemark1.C_11_t10424	0	0	NA	NA	NA	NA
estExt_Genemark1.C_11_t10425	0	0	NA	NA	NA	NA
estExt_Genemark1.C_11_t10426	0	0	NA	NA	NA	NA
estExt_Genemark1.C_11_t10427	0	0	NA	NA	NA	NA
estExt_Genemark1.C_11_t10428	0	0	NA	NA	NA	NA
estExt_Genemark1.C_11_t10429	0	0	NA	NA	NA	NA
estExt_Genemark1.C_11_t10430	0	0	NA	NA	NA	NA
estExt_Genemark1.C_11_t10431	0	0	NA	NA	NA	NA
estExt_Genemark1.C_11_t10432	0	0	NA	NA	NA	NA
estExt_Genemark1.C_11_t10433	0	0	NA	NA	NA	NA
estExt_Genemark1.C_11_t10434	0	0	NA	NA	NA	NA
estExt_Genemark1.C_11_t10435	0	0	NA	NA	NA	NA
estExt_Genemark1.C_11_t10436	0	0	NA	NA	NA	NA
estExt_Genemark1.C_11_t10437	0	0	NA	NA	NA	NA
estExt_Genemark1.C_11_t10438	0	0	NA	NA	NA	NA
estExt_Genemark1.C_11_t10439	0	0	NA	NA	NA	NA
estExt_Genemark1.C_11_t10440	0	0	NA	NA	NA	NA
estExt_Genemark1.C_11_t10441	0	0	NA	NA	NA	NA
estExt_Genemark1.C_11_t10442	0	0	NA	NA	NA	NA
estExt_Genemark1.C_11_t10443	0	0	NA	NA	NA	NA
estExt_Genemark1.C_11_t10444	0	0	NA	NA	NA	NA
estExt_Genemark1.C_11_t10445	0	0	NA	NA	NA	NA
estExt_Genemark1.C_11_t10446	0	0	NA	NA	NA	NA
estExt_Genemark1.C_11_t10447	0	0	NA	NA	NA	NA
estExt_Genemark1.C_11_t10448	0	0	NA	NA	NA	NA
estExt_Genemark1.C_11_t10449	0	0	NA	NA	NA	NA
estExt_Genemark1.C_11_t10450	0	0	NA	NA	NA	NA
estExt_Genemark1.C_11_t10451	0	0	NA	NA	NA	NA
estExt_Genemark1.C_11_t10452	0	0	NA	NA	NA	NA
estExt_Genemark1.C_11_t10453	30.2622281862771	76.6612250337346	-1.341	0.093265	0.34404	FALSE
estExt_Genemark1.C_11_t10454	0	0	NA	NA	NA	NA
estExt_Genemark1.C_11_t10455	0	0	NA	NA	NA	NA
estExt_Genemark1.C_11_t10456	0	0	NA	NA	NA	NA
estExt_Genemark1.C_11_t10457	0	0	NA	NA	NA	NA
estExt_Genemark1.C_11_t10458	0	0	NA	NA	NA	NA
estExt_Genemark1.C_11_t10459	0	0	NA	NA	NA	NA
estExt_Genemark1.C_11_t10460	0	0	NA	NA	NA	NA
estExt_Genemark1.C_11_t10461	0	0	NA	NA	NA	NA
estExt_Genemark1.C_11_t10462	0	0	NA	NA	NA	NA
estExt_Genemark1.C_11_t10463	0	0	NA	NA	NA	NA
estExt_Genemark1.C_11_t10464	0	0	NA	NA	NA	NA
estExt_Genemark1.C_11_t10465	0	0	NA	NA	NA	NA
estExt_Genemark1.C_11_t10466	0	0	NA	NA	NA	NA
estExt_Genemark1.C_11_t10467	0	0	NA	NA	NA	NA
estExt_Genemark1.C_11_t10468	0	0	NA	NA	NA	NA
estExt_Genemark1.C_11_t10469	0	0	NA	NA	NA	NA
estExt_Genemark1.C_11_t10470	0	0	NA	NA	NA	NA
estExt_Genemark1.C_11_t10471	0	0	NA	NA	NA	NA
estExt_Genemark1.C_11_t10472	0	0	NA	NA	NA	NA
estExt_Genemark1.C_11_t10473	0	0	NA	NA	NA	NA
estExt_Genemark1.C_11_t10474	0	0	NA	NA	NA	NA
estExt_Genemark1.C_11_t10476	0	0	NA	NA	NA	NA
estExt_Genemark1.C_11_t10477	0	0	NA	NA	NA	NA
estExt_Genemark1.C_11_t10478	0	0	NA	NA	NA	NA
estExt_Genemark1.C_11_t10479	0	0	NA	NA	NA	NA
estExt_Genemark1.C_11_t10481	0	0	NA	NA	NA	NA
estExt_Genemark1.C_11_t10482	0	0	NA	NA	NA	NA
estExt_Genemark1.C_11_t10483	0	0	NA	NA	NA	NA
estExt_Genemark1.C_11_t10484	0	0	NA	NA	NA	NA
estExt_Genemark1.C_11_t10485	0	0	NA	NA	NA	NA
estExt_Genemark1.C_11_t10486	0	0	NA	NA	NA	NA
estExt_Genemark1.C_11_t10487	0	0	NA	NA	NA	NA
estExt_Genemark1.C_11_t10488	0	0	NA	NA	NA	NA
estExt_Genemark1.C_11_t10489	0	0	NA	NA	NA	NA
estExt_Genemark1.C_11_t10490	0	0	NA	NA	NA	NA
estExt_Genemark1.C_11_t10491	0	0	NA	NA	NA	NA
estExt_Genemark1.C_11_t10492	0	0	NA	NA	NA	NA
estExt_Genemark1.C_11_t10493	0	0	NA	NA	NA	NA
estExt_Genemark1.C_11_t10494	0	0	NA	NA	NA	NA
estExt_Genemark1.C_11_t10495	407.49491635462	1867.7152284902	-2.1964	0.0023069	0.029664	TRUE
estExt_Genemark1.C_11_t10496	0	0	NA	NA	NA	NA
estExt_Genemark1.C_11_t10497	0	0	NA	NA	NA	NA
estExt_Genemark1.C_11_t10498	1318.14690536102	358.704020317749	1.8776	0.14351	0.44805	FALSE
estExt_Genemark1.C_11_t10499	0	0	NA	NA	NA	NA
estExt_Genemark1.C_11_t10500	0	0	NA	NA	NA	NA
estExt_Genemark1.C_11_t20001	0	0	NA	NA	NA	NA
estExt_Genemark1.C_11_t20003	0	0	NA	NA	NA	NA
estExt_Genemark1.C_11_t20004	0	0	NA	NA	NA	NA
estExt_Genemark1.C_11_t20005	121.827844322644	96.4805366385351	0.33653	0.612	0.92861	FALSE
estExt_Genemark1.C_11_t20006	0	0	NA	NA	NA	NA
estExt_Genemark1.C_11_t20007	0	0	NA	NA	NA	NA
estExt_Genemark1.C_11_t20008	0	0	NA	NA	NA	NA
estExt_Genemark1.C_11_t20009	0	0	NA	NA	NA	NA
estExt_Genemark1.C_11_t20010	0	0	NA	NA	NA	NA
estExt_Genemark1.C_11_t20012	0	0	NA	NA	NA	NA
estExt_Genemark1.C_11_t20013	0	0	NA	NA	NA	NA
estExt_Genemark1.C_11_t20014	1197.65293814754	531.968866498906	1.1708	0.087142	0.33222	FALSE
estExt_Genemark1.C_11_t20015	0	0	NA	NA	NA	NA
estExt_Genemark1.C_11_t20016	94.0011636795001	59.6374148445358	0.65646	0.41092	0.77422	FALSE
estExt_Genemark1.C_11_t20017	0	0	NA	NA	NA	NA
estExt_Genemark1.C_11_t20018	0	0	NA	NA	NA	NA
estExt_Genemark1.C_11_t20019	0	0	NA	NA	NA	NA
estExt_Genemark1.C_11_t20020	117.743979483782	89.7339812506084	0.39193	0.56535	0.89668	FALSE
estExt_Genemark1.C_11_t20021	0	0	NA	NA	NA	NA
estExt_Genemark1.C_11_t20022	0	0	NA	NA	NA	NA
estExt_Genemark1.C_11_t20023	0	0	NA	NA	NA	NA
estExt_Genemark1.C_11_t20024	0	0	NA	NA	NA	NA
estExt_Genemark1.C_11_t20025	0	0	NA	NA	NA	NA
estExt_Genemark1.C_11_t20026	0	0	NA	NA	NA	NA
estExt_Genemark1.C_11_t20027	0	0	NA	NA	NA	NA
estExt_Genemark1.C_11_t20028	0	0	NA	NA	NA	NA
estExt_Genemark1.C_11_t20029	0	0	NA	NA	NA	NA
estExt_Genemark1.C_11_t20030	0	0	NA	NA	NA	NA
estExt_Genemark1.C_11_t20031	0	0	NA	NA	NA	NA
estExt_Genemark1.C_11_t20032	5.81592202061918	7.31719949974292	-0.33128	0.8747	1	FALSE
estExt_Genemark1.C_11_t20033	0	0	NA	NA	NA	NA
estExt_Genemark1.C_11_t20034	0	0	NA	NA	NA	NA
estExt_Genemark1.C_11_t20035	55.0217667169231	64.6604208083879	-0.23288	0.75894	1	FALSE
estExt_Genemark1.C_11_t20037	0	0	NA	NA	NA	NA
estExt_Genemark1.C_11_t20038	0	0	NA	NA	NA	NA
estExt_Genemark1.C_11_t20039	7490.75577085669	305.446554578943	4.6161	0.003266	0.03812	TRUE
estExt_Genemark1.C_11_t20040	14.539805051548	10.9281904227033	0.41195	0.72096	0.9867	FALSE
estExt_Genemark1.C_11_t20041	0	0	NA	NA	NA	NA
estExt_Genemark1.C_11_t20042	0	0	NA	NA	NA	NA
estExt_Genemark1.C_11_t20043	0	0.678802476496665	-Inf	1	1	FALSE
estExt_Genemark1.C_11_t20044	7.36035666643185	22.6440034977	-1.6213	0.11192	0.38587	FALSE
estExt_Genemark1.C_120005	0	0	NA	NA	NA	NA
estExt_Genemark1.C_120020	0	0	NA	NA	NA	NA
estExt_Genemark1.C_120021	0	0	NA	NA	NA	NA
estExt_Genemark1.C_120022	0	0	NA	NA	NA	NA
estExt_Genemark1.C_120023	0	0	NA	NA	NA	NA
estExt_Genemark1.C_120024	0	0	NA	NA	NA	NA
estExt_Genemark1.C_120025	0	0	NA	NA	NA	NA
estExt_Genemark1.C_120026	0	0	NA	NA	NA	NA
estExt_Genemark1.C_120027	0	0	NA	NA	NA	NA
estExt_Genemark1.C_120028	0	0	NA	NA	NA	NA
estExt_Genemark1.C_120029	0	0	NA	NA	NA	NA
estExt_Genemark1.C_120030	0	0	NA	NA	NA	NA
estExt_Genemark1.C_120031	0	0	NA	NA	NA	NA
estExt_Genemark1.C_120032	0	0	NA	NA	NA	NA
estExt_Genemark1.C_120033	0	0	NA	NA	NA	NA
estExt_Genemark1.C_120034	0	0	NA	NA	NA	NA
estExt_Genemark1.C_120035	0	0	NA	NA	NA	NA
estExt_Genemark1.C_120036	0	0	NA	NA	NA	NA
estExt_Genemark1.C_120037	0	0	NA	NA	NA	NA
estExt_Genemark1.C_120038	828.375084517699	148.583773442851	2.479	0.022197	0.14625	FALSE
estExt_Genemark1.C_120039	0	0	NA	NA	NA	NA
estExt_Genemark1.C_120040	0	0	NA	NA	NA	NA
estExt_Genemark1.C_120041	0	0	NA	NA	NA	NA
estExt_Genemark1.C_120042	0	0	NA	NA	NA	NA
estExt_Genemark1.C_120043	125.834683530105	52539.964641239	-8.7057	8.8811e-22	1.0107e-18	TRUE
estExt_Genemark1.C_120044	0	0	NA	NA	NA	NA
estExt_Genemark1.C_120046	0	0	NA	NA	NA	NA
estExt_Genemark1.C_120047	0	0	NA	NA	NA	NA
estExt_Genemark1.C_120048	0	0	NA	NA	NA	NA
estExt_Genemark1.C_120049	0	0	NA	NA	NA	NA
estExt_Genemark1.C_120050	0	0	NA	NA	NA	NA
estExt_Genemark1.C_120051	0	0	NA	NA	NA	NA
estExt_Genemark1.C_120052	0	0	NA	NA	NA	NA
estExt_Genemark1.C_120053	2.99841515096746	6.67920458917	-1.1555	0.47873	0.84073	FALSE
estExt_Genemark1.C_120054	0	0	NA	NA	NA	NA
estExt_Genemark1.C_120055	0	0	NA	NA	NA	NA
estExt_Genemark1.C_120056	0	0	NA	NA	NA	NA
estExt_Genemark1.C_120057	0	0	NA	NA	NA	NA
estExt_Genemark1.C_120058	0	0	NA	NA	NA	NA
estExt_Genemark1.C_120059	0	0	NA	NA	NA	NA
estExt_Genemark1.C_120061	0	0	NA	NA	NA	NA
estExt_Genemark1.C_120062	0	0	NA	NA	NA	NA
estExt_Genemark1.C_120063	0	0	NA	NA	NA	NA
estExt_Genemark1.C_120064	4.27148737480652	3.02740610028583	0.49666	0.81609	1	FALSE
estExt_Genemark1.C_120065	0	0	NA	NA	NA	NA
estExt_Genemark1.C_120066	0	0	NA	NA	NA	NA
estExt_Genemark1.C_120067	0	0	NA	NA	NA	NA
estExt_Genemark1.C_120068	0	0	NA	NA	NA	NA
estExt_Genemark1.C_120069	0.772217322906333	0	Inf	0.84192	1	FALSE
estExt_Genemark1.C_120070	0	0	NA	NA	NA	NA
estExt_Genemark1.C_120071	0	0	NA	NA	NA	NA
estExt_Genemark1.C_120072	0	0	NA	NA	NA	NA
estExt_Genemark1.C_120073	1593.60012694061	1350.1621633166	0.23916	0.75375	1	FALSE
estExt_Genemark1.C_120074	247.369438251648	344.016534852598	-0.47581	0.69692	0.98398	FALSE
estExt_Genemark1.C_120075	1787.32316893385	253.100457812433	2.82	0.22741	0.58484	FALSE
estExt_Genemark1.C_120076	292.317224082403	1497.1215758559	-2.3566	0.0012654	0.018701	TRUE
estExt_Genemark1.C_120077	0	0	NA	NA	NA	NA
estExt_Genemark1.C_120078	0	0	NA	NA	NA	NA
estExt_Genemark1.C_120080	0	0	NA	NA	NA	NA
estExt_Genemark1.C_120081	0	0	NA	NA	NA	NA
estExt_Genemark1.C_120082	0	0	NA	NA	NA	NA
estExt_Genemark1.C_120083	39.3479277798374	12.9237902862696	1.6063	0.066896	0.29137	FALSE
estExt_Genemark1.C_120084	1428.41238579128	17.9603987720963	6.3134	0.0016017	0.022122	TRUE
estExt_Genemark1.C_120085	321.073342141735	54.0709698128167	2.57	0.018885	0.13065	FALSE
estExt_Genemark1.C_120086	0	0	NA	NA	NA	NA
estExt_Genemark1.C_120087	0	0	NA	NA	NA	NA
estExt_Genemark1.C_120088	17.1764036398839	9.34000440725833	0.87893	0.37541	0.74286	FALSE
estExt_Genemark1.C_120089	4.09057909349078	1.65619862531792	1.3044	0.63658	0.94143	FALSE
estExt_Genemark1.C_120090	23.486466306807	21.2727960227321	0.14282	0.97753	1	FALSE
estExt_Genemark1.C_120092	531.885502464682	419.252142323466	0.3433	0.62195	0.93374	FALSE
estExt_Genemark1.C_120093	0	0	NA	NA	NA	NA
estExt_Genemark1.C_120094	0	0	NA	NA	NA	NA
estExt_Genemark1.C_120095	0	0	NA	NA	NA	NA
estExt_Genemark1.C_120096	207.126852150343	318.804963757283	-0.62216	0.34705	0.71223	FALSE
estExt_Genemark1.C_120097	0	0	NA	NA	NA	NA
estExt_Genemark1.C_120098	0	0	NA	NA	NA	NA
estExt_Genemark1.C_120099	0	0	NA	NA	NA	NA
estExt_Genemark1.C_120100	0	0	NA	NA	NA	NA
estExt_Genemark1.C_120101	0	0	NA	NA	NA	NA
estExt_Genemark1.C_120102	141.74631361602	1121.64322342231	-2.9842	3.2347e-05	0.0010225	TRUE
estExt_Genemark1.C_120103	0	0	NA	NA	NA	NA
estExt_Genemark1.C_120108	0	0	NA	NA	NA	NA
estExt_Genemark1.C_120109	0	0	NA	NA	NA	NA
estExt_Genemark1.C_120110	0	0	NA	NA	NA	NA
estExt_Genemark1.C_120111	0	0	NA	NA	NA	NA
estExt_Genemark1.C_120112	0	0	NA	NA	NA	NA
estExt_Genemark1.C_120113	0	0	NA	NA	NA	NA
estExt_Genemark1.C_120114	0	0.665199954522083	-Inf	1	1	FALSE
estExt_Genemark1.C_120115	0	0	NA	NA	NA	NA
estExt_Genemark1.C_120116	0	0	NA	NA	NA	NA
estExt_Genemark1.C_120117	0	0	NA	NA	NA	NA
estExt_Genemark1.C_120118	281.9264654071	135.659983156581	1.0553	0.14666	0.45354	FALSE
estExt_Genemark1.C_120119	0	0	NA	NA	NA	NA
estExt_Genemark1.C_120120	0	0	NA	NA	NA	NA
estExt_Genemark1.C_120121	0	0	NA	NA	NA	NA
estExt_Genemark1.C_120122	0	0	NA	NA	NA	NA
estExt_Genemark1.C_120123	0	0	NA	NA	NA	NA
estExt_Genemark1.C_120124	0	0	NA	NA	NA	NA
estExt_Genemark1.C_120125	0	0	NA	NA	NA	NA
estExt_Genemark1.C_120126	0	0	NA	NA	NA	NA
estExt_Genemark1.C_120127	0	0	NA	NA	NA	NA
estExt_Genemark1.C_120128	111.698564984203	209.959002044552	-0.9105	0.23181	0.59048	FALSE
estExt_Genemark1.C_120129	1006.65023462866	1969.05487901778	-0.96794	0.15256	0.46608	FALSE
estExt_Genemark1.C_120130	46.9444911798572	323.191960243911	-2.7834	0.00025723	0.0052272	TRUE
estExt_Genemark1.C_120131	5.54455959864557	130.7593998905	-4.5597	7.0147e-07	3.4708e-05	TRUE
estExt_Genemark1.C_120132	227.981849708201	929.554401473494	-2.0276	0.0047954	0.050764	FALSE
estExt_Genemark1.C_120133	0	0	NA	NA	NA	NA
estExt_Genemark1.C_120134	633.362749554546	1206.01082660412	-0.92914	0.19781	0.54242	FALSE
estExt_Genemark1.C_120135	0	0	NA	NA	NA	NA
estExt_Genemark1.C_120136	0	0	NA	NA	NA	NA
estExt_Genemark1.C_120137	203.828633143645	221.023217687001	-0.11684	0.87191	1	FALSE
estExt_Genemark1.C_120138	0	0	NA	NA	NA	NA
estExt_Genemark1.C_120139	1.54443464581267	10.2901955121304	-2.7361	0.076369	0.3115	FALSE
estExt_Genemark1.C_120140	0	0	NA	NA	NA	NA
estExt_Genemark1.C_120141	0	0	NA	NA	NA	NA
estExt_Genemark1.C_120142	0	0	NA	NA	NA	NA
estExt_Genemark1.C_120143	0	0	NA	NA	NA	NA
estExt_Genemark1.C_120168	0	2.67440234006292	-Inf	0.35005	0.71582	FALSE
estExt_Genemark1.C_120177	0	0	NA	NA	NA	NA
estExt_Genemark1.C_120178	0	0	NA	NA	NA	NA
estExt_Genemark1.C_120179	0	0	NA	NA	NA	NA
estExt_Genemark1.C_120180	0	0	NA	NA	NA	NA
estExt_Genemark1.C_120181	0	0	NA	NA	NA	NA
estExt_Genemark1.C_120182	0	0	NA	NA	NA	NA
estExt_Genemark1.C_120183	0	0	NA	NA	NA	NA
estExt_Genemark1.C_120184	0	0	NA	NA	NA	NA
estExt_Genemark1.C_120185	60.9700128212147	202.451367237165	-1.7314	0.01624	0.11809	FALSE
estExt_Genemark1.C_120186	0	0	NA	NA	NA	NA
estExt_Genemark1.C_120187	0	0	NA	NA	NA	NA
estExt_Genemark1.C_120188	0	0	NA	NA	NA	NA
estExt_Genemark1.C_120189	0	0	NA	NA	NA	NA
estExt_Genemark1.C_120190	0	0	NA	NA	NA	NA
estExt_Genemark1.C_120191	0	0	NA	NA	NA	NA
estExt_Genemark1.C_120192	0	0	NA	NA	NA	NA
estExt_Genemark1.C_120193	0	0	NA	NA	NA	NA
estExt_Genemark1.C_120194	0	0	NA	NA	NA	NA
estExt_Genemark1.C_120195	0	0	NA	NA	NA	NA
estExt_Genemark1.C_120196	0	0	NA	NA	NA	NA
estExt_Genemark1.C_120197	0	0	NA	NA	NA	NA
estExt_Genemark1.C_120198	0	0	NA	NA	NA	NA
estExt_Genemark1.C_120199	0	0	NA	NA	NA	NA
estExt_Genemark1.C_120200	0	0	NA	NA	NA	NA
estExt_Genemark1.C_120201	0	0	NA	NA	NA	NA
estExt_Genemark1.C_120202	0	0	NA	NA	NA	NA
estExt_Genemark1.C_120203	0	0	NA	NA	NA	NA
estExt_Genemark1.C_120204	0	0	NA	NA	NA	NA
estExt_Genemark1.C_120205	0	0	NA	NA	NA	NA
estExt_Genemark1.C_120206	0	0	NA	NA	NA	NA
estExt_Genemark1.C_120207	9.31519207251937	18.9377949209175	-1.0236	0.33971	0.70545	FALSE
estExt_Genemark1.C_120208	0	0	NA	NA	NA	NA
estExt_Genemark1.C_120209	0	0	NA	NA	NA	NA
estExt_Genemark1.C_120211	0	0	NA	NA	NA	NA
estExt_Genemark1.C_120212	0	0	NA	NA	NA	NA
estExt_Genemark1.C_120213	0	0	NA	NA	NA	NA
estExt_Genemark1.C_120214	0	0	NA	NA	NA	NA
estExt_Genemark1.C_120215	0	0	NA	NA	NA	NA
estExt_Genemark1.C_120216	0	0	NA	NA	NA	NA
estExt_Genemark1.C_120217	1621.56267709157	68.3931726180034	4.5674	0.14115	0.44347	FALSE
estExt_Genemark1.C_120218	0	0	NA	NA	NA	NA
estExt_Genemark1.C_120219	0	0	NA	NA	NA	NA
estExt_Genemark1.C_120220	668.490942987703	146.588173579285	2.1891	0.0026554	0.032319	TRUE
estExt_Genemark1.C_120221	0	0	NA	NA	NA	NA
estExt_Genemark1.C_120222	0	0	NA	NA	NA	NA
estExt_Genemark1.C_120223	0	0	NA	NA	NA	NA
estExt_Genemark1.C_120224	0	0	NA	NA	NA	NA
estExt_Genemark1.C_120225	0.681763182248463	2.98659853436209	-2.1312	0.54732	0.88213	FALSE
estExt_Genemark1.C_120226	0	0	NA	NA	NA	NA
estExt_Genemark1.C_120227	2952.65757648226	248.050246804632	3.5733	1.6568e-06	7.3939e-05	TRUE
estExt_Genemark1.C_120228	0	0	NA	NA	NA	NA
estExt_Genemark1.C_120229	0	0	NA	NA	NA	NA
estExt_Genemark1.C_120230	67.8362288413427	33.0022116197033	1.0395	0.18815	0.52887	FALSE
estExt_Genemark1.C_120231	0	0	NA	NA	NA	NA
estExt_Genemark1.C_120232	2.22619782806113	0.990998670795834	1.1676	0.77052	1	FALSE
estExt_Genemark1.C_120233	0	0	NA	NA	NA	NA
estExt_Genemark1.C_120234	54.5762102682626	274.429649356412	-2.3301	0.0019373	0.025786	TRUE
estExt_Genemark1.C_120235	0	0	NA	NA	NA	NA
estExt_Genemark1.C_120236	0	0	NA	NA	NA	NA
estExt_Genemark1.C_120237	0	0	NA	NA	NA	NA
estExt_Genemark1.C_120239	5159.21901198501	530.881988363172	3.2807	0.037403	0.20221	FALSE
estExt_Genemark1.C_120241	159.777090049598	516.787719375973	-1.6935	0.019726	0.13482	FALSE
estExt_Genemark1.C_120243	263.879091633782	458.796871501477	-0.79798	0.27822	0.64686	FALSE
estExt_Genemark1.C_120246	292.883260520719	195.089389304801	0.58619	0.42099	0.7818	FALSE
estExt_Genemark1.C_120247	0	0	NA	NA	NA	NA
estExt_Genemark1.C_120248	0	0	NA	NA	NA	NA
estExt_Genemark1.C_120249	74.8833531427864	98.3135680495225	-0.39275	0.61995	0.93259	FALSE
estExt_Genemark1.C_120250	0	0	NA	NA	NA	NA
estExt_Genemark1.C_120251	0	0	NA	NA	NA	NA
estExt_Genemark1.C_120252	0	0	NA	NA	NA	NA
estExt_Genemark1.C_120253	0	0	NA	NA	NA	NA
estExt_Genemark1.C_120254	0	0	NA	NA	NA	NA
estExt_Genemark1.C_120256	0	0	NA	NA	NA	NA
estExt_Genemark1.C_120257	163.889396322217	88.0104318265337	0.89698	0.21996	0.57215	FALSE
estExt_Genemark1.C_120258	0	0	NA	NA	NA	NA
estExt_Genemark1.C_120259	0	0	NA	NA	NA	NA
estExt_Genemark1.C_120260	0	0	NA	NA	NA	NA
estExt_Genemark1.C_120261	0	0	NA	NA	NA	NA
estExt_Genemark1.C_120262	0	0	NA	NA	NA	NA
estExt_Genemark1.C_120263	0	0	NA	NA	NA	NA
estExt_Genemark1.C_120264	70.3270748367486	98.1380588860854	-0.48073	0.4989	0.85222	FALSE
estExt_Genemark1.C_120265	0	0	NA	NA	NA	NA
estExt_Genemark1.C_120266	9356.31212249624	10665.2901343397	-0.18891	0.73188	0.99505	FALSE
estExt_Genemark1.C_120267	0	0	NA	NA	NA	NA
estExt_Genemark1.C_120268	0	0	NA	NA	NA	NA
estExt_Genemark1.C_120269	0	0	NA	NA	NA	NA
estExt_Genemark1.C_120270	0	0	NA	NA	NA	NA
estExt_Genemark1.C_120271	0	0	NA	NA	NA	NA
estExt_Genemark1.C_120272	0	0	NA	NA	NA	NA
estExt_Genemark1.C_120273	0	0	NA	NA	NA	NA
estExt_Genemark1.C_120274	0	0	NA	NA	NA	NA
estExt_Genemark1.C_120275	0	0	NA	NA	NA	NA
estExt_Genemark1.C_120276	0	0	NA	NA	NA	NA
estExt_Genemark1.C_120277	0	0	NA	NA	NA	NA
estExt_Genemark1.C_120278	0	0	NA	NA	NA	NA
estExt_Genemark1.C_120279	0	0	NA	NA	NA	NA
estExt_Genemark1.C_120280	0	0	NA	NA	NA	NA
estExt_Genemark1.C_120281	0	0	NA	NA	NA	NA
estExt_Genemark1.C_120282	0	0	NA	NA	NA	NA
estExt_Genemark1.C_120283	0	0	NA	NA	NA	NA
estExt_Genemark1.C_120284	0	0	NA	NA	NA	NA
estExt_Genemark1.C_120285	0	0	NA	NA	NA	NA
estExt_Genemark1.C_120286	0	0	NA	NA	NA	NA
estExt_Genemark1.C_120287	0	0	NA	NA	NA	NA
estExt_Genemark1.C_120288	0	0	NA	NA	NA	NA
estExt_Genemark1.C_120289	238.104414792013	1292.63975748929	-2.4407	0.00067259	0.011424	TRUE
estExt_Genemark1.C_120290	0	0	NA	NA	NA	NA
estExt_Genemark1.C_120291	0	0	NA	NA	NA	NA
estExt_Genemark1.C_120292	0	0	NA	NA	NA	NA
estExt_Genemark1.C_120293	0	0	NA	NA	NA	NA
estExt_Genemark1.C_120294	415.964034303315	174.71634516574	1.2514	0.082019	0.32409	FALSE
estExt_Genemark1.C_120295	0	0	NA	NA	NA	NA
estExt_Genemark1.C_120296	0	0	NA	NA	NA	NA
estExt_Genemark1.C_120297	0	0	NA	NA	NA	NA
estExt_Genemark1.C_120298	1981.11418470129	917.446100694583	1.1106	0.096952	0.35176	FALSE
estExt_Genemark1.C_120299	93.4517245809241	37.8483847978859	1.304	0.28967	0.66062	FALSE
estExt_Genemark1.C_120300	0	0	NA	NA	NA	NA
estExt_Genemark1.C_120303	64.5380098346449	57.5459355160313	0.16544	0.856	1	FALSE
estExt_Genemark1.C_120304	0	0	NA	NA	NA	NA
estExt_Genemark1.C_120305	0	0	NA	NA	NA	NA
estExt_Genemark1.C_120306	0	0	NA	NA	NA	NA
estExt_Genemark1.C_120307	0	0	NA	NA	NA	NA
estExt_Genemark1.C_120308	0	0	NA	NA	NA	NA
estExt_Genemark1.C_120309	0	0	NA	NA	NA	NA
estExt_Genemark1.C_120310	11.4023515622793	23.7166173003433	-1.0566	0.25764	0.62139	FALSE
estExt_Genemark1.C_120311	224.852694888803	101.028777955509	1.1542	0.12061	0.40381	FALSE
estExt_Genemark1.C_120312	112.874468812756	89.3673749684109	0.3369	0.61718	0.93153	FALSE
estExt_Genemark1.C_120313	0	0	NA	NA	NA	NA
estExt_Genemark1.C_120314	0	0	NA	NA	NA	NA
estExt_Genemark1.C_120316	0	0	NA	NA	NA	NA
estExt_Genemark1.C_120317	0	0	NA	NA	NA	NA
estExt_Genemark1.C_120318	0	0	NA	NA	NA	NA
estExt_Genemark1.C_120319	0	0	NA	NA	NA	NA
estExt_Genemark1.C_120320	0	0	NA	NA	NA	NA
estExt_Genemark1.C_120321	0	0	NA	NA	NA	NA
estExt_Genemark1.C_120323	2992.21923062923	826.700533840391	1.8558	0.085658	0.32984	FALSE
estExt_Genemark1.C_120324	0	0	NA	NA	NA	NA
estExt_Genemark1.C_120325	0	0	NA	NA	NA	NA
estExt_Genemark1.C_120326	746.898838785663	398.903655983889	0.90487	0.18008	0.51426	FALSE
estExt_Genemark1.C_120327	0	0	NA	NA	NA	NA
estExt_Genemark1.C_120328	0	0	NA	NA	NA	NA
estExt_Genemark1.C_120329	0	0	NA	NA	NA	NA
estExt_Genemark1.C_120330	0	0	NA	NA	NA	NA
estExt_Genemark1.C_120331	0	0	NA	NA	NA	NA
estExt_Genemark1.C_120332	0	0	NA	NA	NA	NA
estExt_Genemark1.C_120333	366.652722541854	619.828346961487	-0.75745	0.29088	0.66205	FALSE
estExt_Genemark1.C_120334	31.1248996498413	74.0548353035446	-1.2505	0.11606	0.39486	FALSE
estExt_Genemark1.C_120335	0	0	NA	NA	NA	NA
estExt_Genemark1.C_120336	0	0	NA	NA	NA	NA
estExt_Genemark1.C_120337	0	0	NA	NA	NA	NA
estExt_Genemark1.C_120338	0	0	NA	NA	NA	NA
estExt_Genemark1.C_120339	0	0	NA	NA	NA	NA
estExt_Genemark1.C_120340	0	0	NA	NA	NA	NA
estExt_Genemark1.C_120341	0	0	NA	NA	NA	NA
estExt_Genemark1.C_120342	0	0	NA	NA	NA	NA
estExt_Genemark1.C_120343	0	0	NA	NA	NA	NA
estExt_Genemark1.C_120344	0	0	NA	NA	NA	NA
estExt_Genemark1.C_120345	0	0	NA	NA	NA	NA
estExt_Genemark1.C_120346	245.458057203816	328.607453911677	-0.42089	0.56211	0.89396	FALSE
estExt_Genemark1.C_120347	0	0	NA	NA	NA	NA
estExt_Genemark1.C_120348	0	0	NA	NA	NA	NA
estExt_Genemark1.C_120349	0	0	NA	NA	NA	NA
estExt_Genemark1.C_120350	0	0	NA	NA	NA	NA
estExt_Genemark1.C_120351	0	0	NA	NA	NA	NA
estExt_Genemark1.C_120352	0	0	NA	NA	NA	NA
estExt_Genemark1.C_120353	0	0	NA	NA	NA	NA
estExt_Genemark1.C_120354	0	0	NA	NA	NA	NA
estExt_Genemark1.C_120355	0	0	NA	NA	NA	NA
estExt_Genemark1.C_120356	0	0	NA	NA	NA	NA
estExt_Genemark1.C_120357	0	0	NA	NA	NA	NA
estExt_Genemark1.C_120358	0	0	NA	NA	NA	NA
estExt_Genemark1.C_120359	0	0	NA	NA	NA	NA
estExt_Genemark1.C_120360	0	0	NA	NA	NA	NA
estExt_Genemark1.C_120361	0	0	NA	NA	NA	NA
estExt_Genemark1.C_120362	0	0	NA	NA	NA	NA
estExt_Genemark1.C_120363	0	0	NA	NA	NA	NA
estExt_Genemark1.C_120364	0	0	NA	NA	NA	NA
estExt_Genemark1.C_120365	0	0	NA	NA	NA	NA
estExt_Genemark1.C_120366	0	0	NA	NA	NA	NA
estExt_Genemark1.C_120367	0	0	NA	NA	NA	NA
estExt_Genemark1.C_120368	0	0	NA	NA	NA	NA
estExt_Genemark1.C_120369	0	0	NA	NA	NA	NA
estExt_Genemark1.C_120370	0	0	NA	NA	NA	NA
estExt_Genemark1.C_120371	0	0	NA	NA	NA	NA
estExt_Genemark1.C_120372	0	0	NA	NA	NA	NA
estExt_Genemark1.C_120373	0	0	NA	NA	NA	NA
estExt_Genemark1.C_120374	0	0	NA	NA	NA	NA
estExt_Genemark1.C_120375	0	0	NA	NA	NA	NA
estExt_Genemark1.C_120376	0	1.34400243101875	-Inf	0.70949	0.98464	FALSE
estExt_Genemark1.C_120377	0	0	NA	NA	NA	NA
estExt_Genemark1.C_120378	355.913575813178	47.4189702675959	2.908	0.031666	0.18108	FALSE
estExt_Genemark1.C_120379	0	0	NA	NA	NA	NA
estExt_Genemark1.C_120380	0	0	NA	NA	NA	NA
estExt_Genemark1.C_120381	0	0	NA	NA	NA	NA
estExt_Genemark1.C_120382	0	0	NA	NA	NA	NA
estExt_Genemark1.C_120384	0	0	NA	NA	NA	NA
estExt_Genemark1.C_120385	0	0	NA	NA	NA	NA
estExt_Genemark1.C_120386	0	0	NA	NA	NA	NA
estExt_Genemark1.C_120387	0	0	NA	NA	NA	NA
estExt_Genemark1.C_120388	0	0	NA	NA	NA	NA
estExt_Genemark1.C_120389	0	0	NA	NA	NA	NA
estExt_Genemark1.C_120390	0	0	NA	NA	NA	NA
estExt_Genemark1.C_120391	0	0	NA	NA	NA	NA
estExt_Genemark1.C_120392	0	0	NA	NA	NA	NA
estExt_Genemark1.C_120393	0	0	NA	NA	NA	NA
estExt_Genemark1.C_120394	0	0	NA	NA	NA	NA
estExt_Genemark1.C_120395	0	0	NA	NA	NA	NA
estExt_Genemark1.C_120396	0	0	NA	NA	NA	NA
estExt_Genemark1.C_120397	0	0	NA	NA	NA	NA
estExt_Genemark1.C_120398	0	0	NA	NA	NA	NA
estExt_Genemark1.C_120399	0	0	NA	NA	NA	NA
estExt_Genemark1.C_120400	0	0	NA	NA	NA	NA
estExt_Genemark1.C_120401	0	0	NA	NA	NA	NA
estExt_Genemark1.C_120402	0	0	NA	NA	NA	NA
estExt_Genemark1.C_120403	0	0	NA	NA	NA	NA
estExt_Genemark1.C_120404	0	0	NA	NA	NA	NA
estExt_Genemark1.C_120405	0	0	NA	NA	NA	NA
estExt_Genemark1.C_120406	76.282035195669	92.2730201820417	-0.27457	0.68692	0.97838	FALSE
estExt_Genemark1.C_120407	0	0	NA	NA	NA	NA
estExt_Genemark1.C_120408	0	0	NA	NA	NA	NA
estExt_Genemark1.C_120409	0	0	NA	NA	NA	NA
estExt_Genemark1.C_120411	37.4416765713932	55.5373949416067	-0.56881	0.4953	0.8508	FALSE
estExt_Genemark1.C_120412	12.223153082829	24.6123983173171	-1.0098	0.30533	0.67336	FALSE
estExt_Genemark1.C_120413	0	0	NA	NA	NA	NA
estExt_Genemark1.C_120414	0	0	NA	NA	NA	NA
estExt_Genemark1.C_120415	0	0	NA	NA	NA	NA
estExt_Genemark1.C_120416	0	0	NA	NA	NA	NA
estExt_Genemark1.C_120417	751.064859095313	740.262038262863	0.020901	0.91943	1	FALSE
estExt_Genemark1.C_120418	0	0	NA	NA	NA	NA
estExt_Genemark1.C_120419	0	0	NA	NA	NA	NA
estExt_Genemark1.C_120420	0	0	NA	NA	NA	NA
estExt_Genemark1.C_120421	0	0	NA	NA	NA	NA
estExt_Genemark1.C_120422	0	0	NA	NA	NA	NA
estExt_Genemark1.C_120423	0	0	NA	NA	NA	NA
estExt_Genemark1.C_120424	0	0	NA	NA	NA	NA
estExt_Genemark1.C_120425	0	0	NA	NA	NA	NA
estExt_Genemark1.C_120426	0	0	NA	NA	NA	NA
estExt_Genemark1.C_120429	46.165559602322	82.5664094925858	-0.83874	0.28449	0.65345	FALSE
estExt_Genemark1.C_120430	13.176278687051	32.8797889219321	-1.3193	0.14483	0.4508	FALSE
estExt_Genemark1.C_120431	913.12978308621	173.196171760168	2.3984	0.0033375	0.038756	TRUE
estExt_Genemark1.C_120432	0	0.339401238248332	-Inf	1	1	FALSE
estExt_Genemark1.C_120433	15.2701524314398	147.307783621705	-3.27	7.9328e-05	0.0020084	TRUE
estExt_Genemark1.C_120434	0	0	NA	NA	NA	NA
estExt_Genemark1.C_120435	0	0	NA	NA	NA	NA
estExt_Genemark1.C_120436	0	0	NA	NA	NA	NA
estExt_Genemark1.C_120437	0	0	NA	NA	NA	NA
estExt_Genemark1.C_120438	0	0	NA	NA	NA	NA
estExt_Genemark1.C_1220001	0	0	NA	NA	NA	NA
estExt_Genemark1.C_1230001	0	0	NA	NA	NA	NA
estExt_Genemark1.C_1230002	0.681763182248463	0	Inf	0.84137	1	FALSE
estExt_Genemark1.C_1260004	0	0	NA	NA	NA	NA
estExt_Genemark1.C_1270002	0	0	NA	NA	NA	NA
estExt_Genemark1.C_1280002	0	0	NA	NA	NA	NA
estExt_Genemark1.C_1300001	2.81750686965172	0	Inf	0.15848	0.47775	FALSE
estExt_Genemark1.C_1300003	0	0	NA	NA	NA	NA
estExt_Genemark1.C_130004	0	0	NA	NA	NA	NA
estExt_Genemark1.C_130006	0	0	NA	NA	NA	NA
estExt_Genemark1.C_130011	0	0	NA	NA	NA	NA
estExt_Genemark1.C_130020	0	0	NA	NA	NA	NA
estExt_Genemark1.C_130022	32.1684793947213	25.1279705301188	0.35635	0.70514	0.98464	FALSE
estExt_Genemark1.C_130023	0	0	NA	NA	NA	NA
estExt_Genemark1.C_130024	0	0	NA	NA	NA	NA
estExt_Genemark1.C_130025	0	0	NA	NA	NA	NA
estExt_Genemark1.C_130026	0	0	NA	NA	NA	NA
estExt_Genemark1.C_130027	0	0	NA	NA	NA	NA
estExt_Genemark1.C_130028	0	0	NA	NA	NA	NA
estExt_Genemark1.C_130029	0	0	NA	NA	NA	NA
estExt_Genemark1.C_130030	0	0	NA	NA	NA	NA
estExt_Genemark1.C_130031	0	0	NA	NA	NA	NA
estExt_Genemark1.C_130032	0	0	NA	NA	NA	NA
estExt_Genemark1.C_130033	0	0	NA	NA	NA	NA
estExt_Genemark1.C_130034	0	0	NA	NA	NA	NA
estExt_Genemark1.C_130035	1591.26454002958	211.058159080028	2.9145	6.1968e-05	0.00164	TRUE
estExt_Genemark1.C_130036	0	0	NA	NA	NA	NA
estExt_Genemark1.C_130037	0	0	NA	NA	NA	NA
estExt_Genemark1.C_130038	0	0	NA	NA	NA	NA
estExt_Genemark1.C_130039	0	0	NA	NA	NA	NA
estExt_Genemark1.C_130040	0	0	NA	NA	NA	NA
estExt_Genemark1.C_130041	0	0	NA	NA	NA	NA
estExt_Genemark1.C_130042	0	0	NA	NA	NA	NA
estExt_Genemark1.C_130043	0	0	NA	NA	NA	NA
estExt_Genemark1.C_130044	0	0	NA	NA	NA	NA
estExt_Genemark1.C_130045	0	0	NA	NA	NA	NA
estExt_Genemark1.C_130046	0	0	NA	NA	NA	NA
estExt_Genemark1.C_130047	0	0	NA	NA	NA	NA
estExt_Genemark1.C_130048	0	0	NA	NA	NA	NA
estExt_Genemark1.C_130049	0	0	NA	NA	NA	NA
estExt_Genemark1.C_130050	0	0	NA	NA	NA	NA
estExt_Genemark1.C_130051	0	0	NA	NA	NA	NA
estExt_Genemark1.C_130052	0	0	NA	NA	NA	NA
estExt_Genemark1.C_130054	0	0	NA	NA	NA	NA
estExt_Genemark1.C_130055	0	0	NA	NA	NA	NA
estExt_Genemark1.C_130056	0	0	NA	NA	NA	NA
estExt_Genemark1.C_130057	0	0	NA	NA	NA	NA
estExt_Genemark1.C_130058	58.8476976430692	19.2635936371913	1.6111	0.048452	0.24028	FALSE
estExt_Genemark1.C_130059	0	0	NA	NA	NA	NA
estExt_Genemark1.C_130060	0	0	NA	NA	NA	NA
estExt_Genemark1.C_130061	0	0	NA	NA	NA	NA
estExt_Genemark1.C_130062	0	0	NA	NA	NA	NA
estExt_Genemark1.C_130063	0	0	NA	NA	NA	NA
estExt_Genemark1.C_130064	0	0	NA	NA	NA	NA
estExt_Genemark1.C_130065	0	0	NA	NA	NA	NA
estExt_Genemark1.C_130066	0	0	NA	NA	NA	NA
estExt_Genemark1.C_130067	0	0	NA	NA	NA	NA
estExt_Genemark1.C_130068	0	0	NA	NA	NA	NA
estExt_Genemark1.C_130069	0	0	NA	NA	NA	NA
estExt_Genemark1.C_130070	0	4.95499335397917	-Inf	0.1105	0.3834	FALSE
estExt_Genemark1.C_130071	0	0	NA	NA	NA	NA
estExt_Genemark1.C_130072	0	0	NA	NA	NA	NA
estExt_Genemark1.C_130073	5581.92636667564	1277.22207300386	2.1278	0.0029409	0.034862	TRUE
estExt_Genemark1.C_130074	1.4539805051548	1.98199734159167	-0.44695	1	1	FALSE
estExt_Genemark1.C_130075	0	0	NA	NA	NA	NA
estExt_Genemark1.C_130076	0	0	NA	NA	NA	NA
estExt_Genemark1.C_130077	0	0	NA	NA	NA	NA
estExt_Genemark1.C_130078	0	0	NA	NA	NA	NA
estExt_Genemark1.C_130079	0	0	NA	NA	NA	NA
estExt_Genemark1.C_130080	0	0	NA	NA	NA	NA
estExt_Genemark1.C_130081	0.681763182248463	2.33500110181458	-1.7761	0.70311	0.98464	FALSE
estExt_Genemark1.C_130082	8.6334288902709	27.8839880020292	-1.6914	0.086054	0.32989	FALSE
estExt_Genemark1.C_130083	0	0	NA	NA	NA	NA
estExt_Genemark1.C_130084	0	0	NA	NA	NA	NA
estExt_Genemark1.C_130085	0	0	NA	NA	NA	NA
estExt_Genemark1.C_130086	0	0	NA	NA	NA	NA
estExt_Genemark1.C_130087	0	0	NA	NA	NA	NA
estExt_Genemark1.C_130088	0	0	NA	NA	NA	NA
estExt_Genemark1.C_130089	97.0548772827399	149.289780963297	-0.62124	0.40027	0.76658	FALSE
estExt_Genemark1.C_130090	553.408834695531	581.305130553802	-0.07095	0.95151	1	FALSE
estExt_Genemark1.C_130091	0	0	NA	NA	NA	NA
estExt_Genemark1.C_130092	0	0	NA	NA	NA	NA
estExt_Genemark1.C_130093	96.1787773099179	71.9905610189892	0.41791	0.67224	0.97028	FALSE
estExt_Genemark1.C_130096	0	0	NA	NA	NA	NA
estExt_Genemark1.C_130097	0	0	NA	NA	NA	NA
estExt_Genemark1.C_130098	0	0	NA	NA	NA	NA
estExt_Genemark1.C_130099	0	0	NA	NA	NA	NA
estExt_Genemark1.C_130100	0	0	NA	NA	NA	NA
estExt_Genemark1.C_130101	0	0	NA	NA	NA	NA
estExt_Genemark1.C_130102	0	0	NA	NA	NA	NA
estExt_Genemark1.C_130103	0	0	NA	NA	NA	NA
estExt_Genemark1.C_130104	0	0	NA	NA	NA	NA
estExt_Genemark1.C_130105	0	0	NA	NA	NA	NA
estExt_Genemark1.C_130106	0	0	NA	NA	NA	NA
estExt_Genemark1.C_130107	0	0	NA	NA	NA	NA
estExt_Genemark1.C_130108	0	0	NA	NA	NA	NA
estExt_Genemark1.C_130109	0	0	NA	NA	NA	NA
estExt_Genemark1.C_130110	0	0	NA	NA	NA	NA
estExt_Genemark1.C_130111	0	0	NA	NA	NA	NA
estExt_Genemark1.C_130112	0	0	NA	NA	NA	NA
estExt_Genemark1.C_130113	0	0	NA	NA	NA	NA
estExt_Genemark1.C_130114	7.26990252577398	12.6115940919704	-0.79474	0.51187	0.85953	FALSE
estExt_Genemark1.C_130115	61.7003602011065	20.2273872640379	1.609	0.05134	0.24912	FALSE
estExt_Genemark1.C_130117	0	0	NA	NA	NA	NA
estExt_Genemark1.C_130119	0	0	NA	NA	NA	NA
estExt_Genemark1.C_130120	0	0	NA	NA	NA	NA
estExt_Genemark1.C_130121	0	0	NA	NA	NA	NA
estExt_Genemark1.C_130122	0	0	NA	NA	NA	NA
estExt_Genemark1.C_130123	0	0	NA	NA	NA	NA
estExt_Genemark1.C_130124	0.681763182248463	0	Inf	0.84137	1	FALSE
estExt_Genemark1.C_130125	0	0	NA	NA	NA	NA
estExt_Genemark1.C_130126	0	0	NA	NA	NA	NA
estExt_Genemark1.C_130127	0	0	NA	NA	NA	NA
estExt_Genemark1.C_130128	0	0	NA	NA	NA	NA
estExt_Genemark1.C_130129	0	0	NA	NA	NA	NA
estExt_Genemark1.C_130130	0	0	NA	NA	NA	NA
estExt_Genemark1.C_130131	63.1962106492758	63.4517817859988	-0.0058226	0.96259	1	FALSE
estExt_Genemark1.C_130132	0	0	NA	NA	NA	NA
estExt_Genemark1.C_130133	0	0	NA	NA	NA	NA
estExt_Genemark1.C_130134	0	0	NA	NA	NA	NA
estExt_Genemark1.C_130135	343.320307497848	323.842895865342	0.084261	0.90849	1	FALSE
estExt_Genemark1.C_130136	0	0	NA	NA	NA	NA
estExt_Genemark1.C_130137	0	0	NA	NA	NA	NA
estExt_Genemark1.C_130138	0	0	NA	NA	NA	NA
estExt_Genemark1.C_130139	0	0	NA	NA	NA	NA
estExt_Genemark1.C_130140	0	0	NA	NA	NA	NA
estExt_Genemark1.C_130141	0	0	NA	NA	NA	NA
estExt_Genemark1.C_130142	0	0	NA	NA	NA	NA
estExt_Genemark1.C_130143	0	0	NA	NA	NA	NA
estExt_Genemark1.C_130144	0	0	NA	NA	NA	NA
estExt_Genemark1.C_130145	0	0	NA	NA	NA	NA
estExt_Genemark1.C_130146	0	0	NA	NA	NA	NA
estExt_Genemark1.C_130147	450.893137700175	198.731556138408	1.182	0.089579	0.33624	FALSE
estExt_Genemark1.C_130148	440.480651845744	162.987591379885	1.4343	0.049541	0.24406	FALSE
estExt_Genemark1.C_130149	0	0	NA	NA	NA	NA
estExt_Genemark1.C_130150	113.320025261416	65.1079804113167	0.7995	0.28318	0.65255	FALSE
estExt_Genemark1.C_130151	0	0	NA	NA	NA	NA
estExt_Genemark1.C_130152	0	0	NA	NA	NA	NA
estExt_Genemark1.C_130153	0	0	NA	NA	NA	NA
estExt_Genemark1.C_130154	0	0	NA	NA	NA	NA
estExt_Genemark1.C_130157	0	0	NA	NA	NA	NA
estExt_Genemark1.C_130158	0	0	NA	NA	NA	NA
estExt_Genemark1.C_130159	248.255421309581	465.816139140012	-0.90794	0.18586	0.52353	FALSE
estExt_Genemark1.C_130160	0	0	NA	NA	NA	NA
estExt_Genemark1.C_130161	0	0	NA	NA	NA	NA
estExt_Genemark1.C_130162	0	0	NA	NA	NA	NA
estExt_Genemark1.C_130163	0	0	NA	NA	NA	NA
estExt_Genemark1.C_130164	0	0	NA	NA	NA	NA
estExt_Genemark1.C_130165	0	0	NA	NA	NA	NA
estExt_Genemark1.C_130166	0	0	NA	NA	NA	NA
estExt_Genemark1.C_130167	0	0	NA	NA	NA	NA
estExt_Genemark1.C_130168	0	0	NA	NA	NA	NA
estExt_Genemark1.C_130169	0	0	NA	NA	NA	NA
estExt_Genemark1.C_130170	0	0	NA	NA	NA	NA
estExt_Genemark1.C_130171	0	0	NA	NA	NA	NA
estExt_Genemark1.C_130172	0	0	NA	NA	NA	NA
estExt_Genemark1.C_130173	768.958181605831	741.901325310626	0.051678	0.89314	1	FALSE
estExt_Genemark1.C_130174	0	0	NA	NA	NA	NA
estExt_Genemark1.C_130175	0	0	NA	NA	NA	NA
estExt_Genemark1.C_130176	529.185306754203	400.897932225223	0.40054	0.54474	0.88195	FALSE
estExt_Genemark1.C_130177	0	0	NA	NA	NA	NA
estExt_Genemark1.C_130178	421.401542421563	863.211900618071	-1.0345	0.15942	0.47888	FALSE
estExt_Genemark1.C_130179	0	0	NA	NA	NA	NA
estExt_Genemark1.C_130180	0	0	NA	NA	NA	NA
estExt_Genemark1.C_130181	0	0	NA	NA	NA	NA
estExt_Genemark1.C_130182	0	0	NA	NA	NA	NA
estExt_Genemark1.C_130183	0	0	NA	NA	NA	NA
estExt_Genemark1.C_130184	0	0	NA	NA	NA	NA
estExt_Genemark1.C_130185	1034.93590022973	289.673514600289	1.837	0.010412	0.086766	FALSE
estExt_Genemark1.C_130186	0	0	NA	NA	NA	NA
estExt_Genemark1.C_130187	0	0	NA	NA	NA	NA
estExt_Genemark1.C_130188	0	0	NA	NA	NA	NA
estExt_Genemark1.C_130189	0	0	NA	NA	NA	NA
estExt_Genemark1.C_130191	1759.27416470062	201.5161022765	3.126	0.014912	0.11129	FALSE
estExt_Genemark1.C_130192	0	0	NA	NA	NA	NA
estExt_Genemark1.C_130194	0	0	NA	NA	NA	NA
estExt_Genemark1.C_130195	0	0	NA	NA	NA	NA
estExt_Genemark1.C_130196	12.4945155048026	9.93719175190751	0.33038	0.81423	1	FALSE
estExt_Genemark1.C_130197	0	0	NA	NA	NA	NA
estExt_Genemark1.C_130198	108.192580677674	169.584519026091	-0.6484	0.3901	0.75821	FALSE
estExt_Genemark1.C_130200	0	6.29899578499792	-Inf	0.05901	0.26754	FALSE
estExt_Genemark1.C_130201	56.7471096440515	44.1337780609092	0.36266	0.67917	0.97385	FALSE
estExt_Genemark1.C_130202	0	0	NA	NA	NA	NA
estExt_Genemark1.C_130203	0	0	NA	NA	NA	NA
estExt_Genemark1.C_130204	0	0	NA	NA	NA	NA
estExt_Genemark1.C_130205	0	0	NA	NA	NA	NA
estExt_Genemark1.C_130206	0	0	NA	NA	NA	NA
estExt_Genemark1.C_130207	0	0	NA	NA	NA	NA
estExt_Genemark1.C_130208	0	0	NA	NA	NA	NA
estExt_Genemark1.C_130209	0	0	NA	NA	NA	NA
estExt_Genemark1.C_130210	4365.54617454086	7240.63187322931	-0.72995	0.33228	0.69895	FALSE
estExt_Genemark1.C_130211	104.596142230487	89.5850153200042	0.2235	0.76414	1	FALSE
estExt_Genemark1.C_130212	0	0	NA	NA	NA	NA
estExt_Genemark1.C_130213	0	0	NA	NA	NA	NA
estExt_Genemark1.C_130214	0	0	NA	NA	NA	NA
estExt_Genemark1.C_130215	32.7597884363118	47.7719740278188	-0.54424	0.50713	0.85498	FALSE
estExt_Genemark1.C_130216	0	0	NA	NA	NA	NA
estExt_Genemark1.C_130217	0	0	NA	NA	NA	NA
estExt_Genemark1.C_130218	0	0	NA	NA	NA	NA
estExt_Genemark1.C_130219	0	0	NA	NA	NA	NA
estExt_Genemark1.C_130220	3.58972419255805	7.92798936636668	-1.1431	0.46285	0.82337	FALSE
estExt_Genemark1.C_130221	0	0	NA	NA	NA	NA
estExt_Genemark1.C_130222	0	0	NA	NA	NA	NA
estExt_Genemark1.C_130223	0	0	NA	NA	NA	NA
estExt_Genemark1.C_130224	0	0	NA	NA	NA	NA
estExt_Genemark1.C_130225	0	1.303194865095	-Inf	0.7245	0.98858	FALSE
estExt_Genemark1.C_130226	141.015966236129	58.5103909539942	1.2691	0.3491	0.71452	FALSE
estExt_Genemark1.C_130227	0	0	NA	NA	NA	NA
estExt_Genemark1.C_130228	0	0	NA	NA	NA	NA
estExt_Genemark1.C_130229	0	0	NA	NA	NA	NA
estExt_Genemark1.C_130230	27.1733588946518	22.765764384355	0.25533	0.76766	1	FALSE
estExt_Genemark1.C_130231	0	0	NA	NA	NA	NA
estExt_Genemark1.C_130232	0	0	NA	NA	NA	NA
estExt_Genemark1.C_130233	0	0	NA	NA	NA	NA
estExt_Genemark1.C_130234	0	0	NA	NA	NA	NA
estExt_Genemark1.C_130235	0	0	NA	NA	NA	NA
estExt_Genemark1.C_130236	0	0	NA	NA	NA	NA
estExt_Genemark1.C_130237	0	0	NA	NA	NA	NA
estExt_Genemark1.C_130238	0	0	NA	NA	NA	NA
estExt_Genemark1.C_130240	0	0	NA	NA	NA	NA
estExt_Genemark1.C_130241	0	0	NA	NA	NA	NA
estExt_Genemark1.C_130242	0	0	NA	NA	NA	NA
estExt_Genemark1.C_130243	0	0	NA	NA	NA	NA
estExt_Genemark1.C_130244	440.959779567549	184.681403772713	1.2556	0.078602	0.31776	FALSE
estExt_Genemark1.C_130245	0	0	NA	NA	NA	NA
estExt_Genemark1.C_130246	0	0	NA	NA	NA	NA
estExt_Genemark1.C_130247	0	0	NA	NA	NA	NA
estExt_Genemark1.C_130248	0	0	NA	NA	NA	NA
estExt_Genemark1.C_130249	0	0	NA	NA	NA	NA
estExt_Genemark1.C_130250	0	0	NA	NA	NA	NA
estExt_Genemark1.C_130251	0	0	NA	NA	NA	NA
estExt_Genemark1.C_130252	0	0.651597432547502	-Inf	1	1	FALSE
estExt_Genemark1.C_130253	1806.62151115821	10033.4357635423	-2.4734	0.00055631	0.0099698	TRUE
estExt_Genemark1.C_130254	0	0	NA	NA	NA	NA
estExt_Genemark1.C_130255	0	0	NA	NA	NA	NA
estExt_Genemark1.C_130256	3775.71563287137	3354.23772169525	0.17077	0.82432	1	FALSE
estExt_Genemark1.C_130257	0	0	NA	NA	NA	NA
estExt_Genemark1.C_130258	0	0	NA	NA	NA	NA
estExt_Genemark1.C_130259	2732.65145726378	6701.23816910072	-1.2941	0.069024	0.29419	FALSE
estExt_Genemark1.C_130260	0	0	NA	NA	NA	NA
estExt_Genemark1.C_130261	0	0	NA	NA	NA	NA
estExt_Genemark1.C_130262	104.477246656073	117.862152837064	-0.17391	0.90389	1	FALSE
estExt_Genemark1.C_130263	100.602731532283	82.308623386185	0.28955	0.67529	0.97201	FALSE
estExt_Genemark1.C_130264	0	0	NA	NA	NA	NA
estExt_Genemark1.C_130265	0	0	NA	NA	NA	NA
estExt_Genemark1.C_130266	0	0	NA	NA	NA	NA
estExt_Genemark1.C_130267	0	0	NA	NA	NA	NA
estExt_Genemark1.C_130268	3149.07176232878	1082.15922693189	1.541	0.03141	0.18081	FALSE
estExt_Genemark1.C_130269	0	0	NA	NA	NA	NA
estExt_Genemark1.C_130271	0	0	NA	NA	NA	NA
estExt_Genemark1.C_130272	0	0	NA	NA	NA	NA
estExt_Genemark1.C_130273	0	0	NA	NA	NA	NA
estExt_Genemark1.C_130274	0	0	NA	NA	NA	NA
estExt_Genemark1.C_130275	0	0	NA	NA	NA	NA
estExt_Genemark1.C_130276	0	0	NA	NA	NA	NA
estExt_Genemark1.C_130277	0	0	NA	NA	NA	NA
estExt_Genemark1.C_130278	0	0	NA	NA	NA	NA
estExt_Genemark1.C_130279	0	0	NA	NA	NA	NA
estExt_Genemark1.C_130280	0	0	NA	NA	NA	NA
estExt_Genemark1.C_130281	0	0	NA	NA	NA	NA
estExt_Genemark1.C_130282	0	0	NA	NA	NA	NA
estExt_Genemark1.C_130283	0	0	NA	NA	NA	NA
estExt_Genemark1.C_130284	0	0	NA	NA	NA	NA
estExt_Genemark1.C_130285	0	0	NA	NA	NA	NA
estExt_Genemark1.C_130286	1049.61474361957	866.78340759734	0.27612	0.6992	0.98464	FALSE
estExt_Genemark1.C_130287	3705.45494739358	628.478593614739	2.5597	0.084003	0.32624	FALSE
estExt_Genemark1.C_130288	0	0	NA	NA	NA	NA
estExt_Genemark1.C_130289	0	0	NA	NA	NA	NA
estExt_Genemark1.C_130290	0	0	NA	NA	NA	NA
estExt_Genemark1.C_130291	0	0	NA	NA	NA	NA
estExt_Genemark1.C_130292	0	0	NA	NA	NA	NA
estExt_Genemark1.C_130293	0	0	NA	NA	NA	NA
estExt_Genemark1.C_130294	0	0.325798716273751	-Inf	1	1	FALSE
estExt_Genemark1.C_130295	0	0	NA	NA	NA	NA
estExt_Genemark1.C_130296	0	0	NA	NA	NA	NA
estExt_Genemark1.C_130297	0	0	NA	NA	NA	NA
estExt_Genemark1.C_130298	0	0	NA	NA	NA	NA
estExt_Genemark1.C_130299	0	0	NA	NA	NA	NA
estExt_Genemark1.C_130300	860.771471976138	274.117453162113	1.6508	0.021238	0.14386	FALSE
estExt_Genemark1.C_130301	0	0	NA	NA	NA	NA
estExt_Genemark1.C_130302	0	0	NA	NA	NA	NA
estExt_Genemark1.C_130303	0	0	NA	NA	NA	NA
estExt_Genemark1.C_130304	34.0328606601509	29.32320808687	0.21489	0.80541	1	FALSE
estExt_Genemark1.C_130305	0	0	NA	NA	NA	NA
estExt_Genemark1.C_130306	0	0	NA	NA	NA	NA
estExt_Genemark1.C_130307	0	0	NA	NA	NA	NA
estExt_Genemark1.C_130308	0	0	NA	NA	NA	NA
estExt_Genemark1.C_130309	0	0	NA	NA	NA	NA
estExt_Genemark1.C_130310	0	0	NA	NA	NA	NA
estExt_Genemark1.C_130311	0	0	NA	NA	NA	NA
estExt_Genemark1.C_130312	0	0	NA	NA	NA	NA
estExt_Genemark1.C_130313	0	0	NA	NA	NA	NA
estExt_Genemark1.C_130314	0	0	NA	NA	NA	NA
estExt_Genemark1.C_130315	0	0	NA	NA	NA	NA
estExt_Genemark1.C_130316	0	0	NA	NA	NA	NA
estExt_Genemark1.C_130317	0	0	NA	NA	NA	NA
estExt_Genemark1.C_130318	0	0	NA	NA	NA	NA
estExt_Genemark1.C_130319	0	0	NA	NA	NA	NA
estExt_Genemark1.C_130320	0	0	NA	NA	NA	NA
estExt_Genemark1.C_130321	0	0	NA	NA	NA	NA
estExt_Genemark1.C_130322	16.9954953585682	16.7116139948996	0.024301	0.97085	1	FALSE
estExt_Genemark1.C_130323	0	0	NA	NA	NA	NA
estExt_Genemark1.C_130324	0	0	NA	NA	NA	NA
estExt_Genemark1.C_130325	0	0	NA	NA	NA	NA
estExt_Genemark1.C_130326	0	0	NA	NA	NA	NA
estExt_Genemark1.C_130327	1168.79414525987	1895.25621068693	-0.69737	0.29349	0.66576	FALSE
estExt_Genemark1.C_130329	0	0	NA	NA	NA	NA
estExt_Genemark1.C_130330	0	0	NA	NA	NA	NA
estExt_Genemark1.C_130331	0	0	NA	NA	NA	NA
estExt_Genemark1.C_130332	0	0	NA	NA	NA	NA
estExt_Genemark1.C_130333	0	0	NA	NA	NA	NA
estExt_Genemark1.C_130334	0	0	NA	NA	NA	NA
estExt_Genemark1.C_130335	0	0	NA	NA	NA	NA
estExt_Genemark1.C_130336	0	0	NA	NA	NA	NA
estExt_Genemark1.C_130337	0	0	NA	NA	NA	NA
estExt_Genemark1.C_130338	0	0	NA	NA	NA	NA
estExt_Genemark1.C_130339	0	0	NA	NA	NA	NA
estExt_Genemark1.C_130340	138.622288636009	317.885286751941	-1.1973	0.088323	0.33546	FALSE
estExt_Genemark1.C_130341	0	0	NA	NA	NA	NA
estExt_Genemark1.C_130342	0	1.00460119277042	-Inf	0.84753	1	FALSE
estExt_Genemark1.C_130343	0	0	NA	NA	NA	NA
estExt_Genemark1.C_130344	0	0	NA	NA	NA	NA
estExt_Genemark1.C_130345	0	0	NA	NA	NA	NA
estExt_Genemark1.C_130346	0	0	NA	NA	NA	NA
estExt_Genemark1.C_130347	0	0	NA	NA	NA	NA
estExt_Genemark1.C_130348	41.3513473835682	97.1191933602242	-1.2318	0.11733	0.39858	FALSE
estExt_Genemark1.C_130349	0	0	NA	NA	NA	NA
estExt_Genemark1.C_130350	0	0	NA	NA	NA	NA
estExt_Genemark1.C_130351	0	0	NA	NA	NA	NA
estExt_Genemark1.C_130352	0	0	NA	NA	NA	NA
estExt_Genemark1.C_130353	0	0	NA	NA	NA	NA
estExt_Genemark1.C_130354	0	0	NA	NA	NA	NA
estExt_Genemark1.C_130355	0	0	NA	NA	NA	NA
estExt_Genemark1.C_130356	0	0	NA	NA	NA	NA
estExt_Genemark1.C_130357	0	0	NA	NA	NA	NA
estExt_Genemark1.C_130358	0	0	NA	NA	NA	NA
estExt_Genemark1.C_130359	0	0	NA	NA	NA	NA
estExt_Genemark1.C_130360	0	0	NA	NA	NA	NA
estExt_Genemark1.C_130361	0	0	NA	NA	NA	NA
estExt_Genemark1.C_130362	0	0	NA	NA	NA	NA
estExt_Genemark1.C_130363	0	0	NA	NA	NA	NA
estExt_Genemark1.C_130364	0	0	NA	NA	NA	NA
estExt_Genemark1.C_130365	0	0	NA	NA	NA	NA
estExt_Genemark1.C_130366	0	0	NA	NA	NA	NA
estExt_Genemark1.C_130367	0	0	NA	NA	NA	NA
estExt_Genemark1.C_130369	54.6599501542916	38.9754086884275	0.48792	0.54579	0.88195	FALSE
estExt_Genemark1.C_130370	0	0	NA	NA	NA	NA
estExt_Genemark1.C_130371	0	0	NA	NA	NA	NA
estExt_Genemark1.C_130372	0	0	NA	NA	NA	NA
estExt_Genemark1.C_130374	0	0	NA	NA	NA	NA
estExt_Genemark1.C_130375	1937.41736732158	1413.30439615277	0.45506	0.50251	0.85316	FALSE
estExt_Genemark1.C_130376	0	0	NA	NA	NA	NA
estExt_Genemark1.C_130378	59.9398615855925	150.945317777498	-1.3324	0.082951	0.32493	FALSE
estExt_Genemark1.C_130379	0	0	NA	NA	NA	NA
estExt_Genemark1.C_130380	0	0	NA	NA	NA	NA
estExt_Genemark1.C_130381	0	0	NA	NA	NA	NA
estExt_Genemark1.C_130382	0	0	NA	NA	NA	NA
estExt_Genemark1.C_130384	0	0	NA	NA	NA	NA
estExt_Genemark1.C_130385	0	0	NA	NA	NA	NA
estExt_Genemark1.C_130386	0	0	NA	NA	NA	NA
estExt_Genemark1.C_130387	0	0	NA	NA	NA	NA
estExt_Genemark1.C_130388	0	0	NA	NA	NA	NA
estExt_Genemark1.C_130389	0	0	NA	NA	NA	NA
estExt_Genemark1.C_130390	5294.3783160385	766.460637162277	2.7882	0.0001267	0.0029346	TRUE
estExt_Genemark1.C_130391	0	0	NA	NA	NA	NA
estExt_Genemark1.C_130392	0	0	NA	NA	NA	NA
estExt_Genemark1.C_130393	2896.26519255255	843.023997297724	1.7805	0.013008	0.10316	FALSE
estExt_Genemark1.C_130394	24.5367603063158	3.27158968471209	2.9069	0.0059078	0.058145	FALSE
estExt_Genemark1.C_130395	0	0	NA	NA	NA	NA
estExt_Genemark1.C_130396	0	0.651597432547502	-Inf	1	1	FALSE
estExt_Genemark1.C_130397	0	0	NA	NA	NA	NA
estExt_Genemark1.C_130398	0	0	NA	NA	NA	NA
estExt_Genemark1.C_130399	0	0	NA	NA	NA	NA
estExt_Genemark1.C_130400	0	0	NA	NA	NA	NA
estExt_Genemark1.C_130401	0	0	NA	NA	NA	NA
estExt_Genemark1.C_130402	0	0	NA	NA	NA	NA
estExt_Genemark1.C_130403	0	0	NA	NA	NA	NA
estExt_Genemark1.C_130404	0	0	NA	NA	NA	NA
estExt_Genemark1.C_130405	0	0	NA	NA	NA	NA
estExt_Genemark1.C_130407	0	0	NA	NA	NA	NA
estExt_Genemark1.C_130409	0	0	NA	NA	NA	NA
estExt_Genemark1.C_130411	0	0	NA	NA	NA	NA
estExt_Genemark1.C_130412	0	0	NA	NA	NA	NA
estExt_Genemark1.C_130413	0	0	NA	NA	NA	NA
estExt_Genemark1.C_130414	0	0	NA	NA	NA	NA
estExt_Genemark1.C_130415	0	0	NA	NA	NA	NA
estExt_Genemark1.C_130416	0	0	NA	NA	NA	NA
estExt_Genemark1.C_130417	0	0	NA	NA	NA	NA
estExt_Genemark1.C_130418	0	0	NA	NA	NA	NA
estExt_Genemark1.C_130419	1.36352636449693	2.98659853436209	-1.1312	0.76988	1	FALSE
estExt_Genemark1.C_130420	0	0	NA	NA	NA	NA
estExt_Genemark1.C_130421	0	0	NA	NA	NA	NA
estExt_Genemark1.C_130422	0	0	NA	NA	NA	NA
estExt_Genemark1.C_130423	0	0	NA	NA	NA	NA
estExt_Genemark1.C_130424	0	0	NA	NA	NA	NA
estExt_Genemark1.C_130425	0	0	NA	NA	NA	NA
estExt_Genemark1.C_130426	0	0	NA	NA	NA	NA
estExt_Genemark1.C_130427	106.968092651479	33.1783825942567	1.6889	0.02455	0.15393	FALSE
estExt_Genemark1.C_130428	0	0	NA	NA	NA	NA
estExt_Genemark1.C_130429	0	0	NA	NA	NA	NA
estExt_Genemark1.C_130430	0	0	NA	NA	NA	NA
estExt_Genemark1.C_130431	15712.3375438707	1216.12286570835	3.6915	0.00016161	0.003503	TRUE
estExt_Genemark1.C_130432	0	0	NA	NA	NA	NA
estExt_Genemark1.C_130433	0	0	NA	NA	NA	NA
estExt_Genemark1.C_130434	0	0	NA	NA	NA	NA
estExt_Genemark1.C_130435	0	0	NA	NA	NA	NA
estExt_Genemark1.C_130436	586.093181915684	196.070094509203	1.5798	0.026717	0.16172	FALSE
estExt_Genemark1.C_130437	0	0	NA	NA	NA	NA
estExt_Genemark1.C_130438	0	0	NA	NA	NA	NA
estExt_Genemark1.C_130439	0	0	NA	NA	NA	NA
estExt_Genemark1.C_130440	0	0	NA	NA	NA	NA
estExt_Genemark1.C_130442	0	0	NA	NA	NA	NA
estExt_Genemark1.C_130443	0	0	NA	NA	NA	NA
estExt_Genemark1.C_130445	1528.05331645581	988.814254758322	0.62792	0.3416	0.7068	FALSE
estExt_Genemark1.C_130446	0	0	NA	NA	NA	NA
estExt_Genemark1.C_130447	0	0	NA	NA	NA	NA
estExt_Genemark1.C_130448	0	0	NA	NA	NA	NA
estExt_Genemark1.C_130449	118.363729959129	118.772198187128	-0.0049701	1	1	FALSE
estExt_Genemark1.C_130450	0	0	NA	NA	NA	NA
estExt_Genemark1.C_130451	0	0	NA	NA	NA	NA
estExt_Genemark1.C_130452	0	0	NA	NA	NA	NA
estExt_Genemark1.C_130453	0	0	NA	NA	NA	NA
estExt_Genemark1.C_130454	0	0	NA	NA	NA	NA
estExt_Genemark1.C_130456	9.2247379318615	3.9911997271325	1.2087	0.33816	0.70352	FALSE
estExt_Genemark1.C_1310001	0	0	NA	NA	NA	NA
estExt_Genemark1.C_1330002	0	0	NA	NA	NA	NA
estExt_Genemark1.C_1340003	95.2525087242113	44.3106108465787	1.1041	0.33009	0.69703	FALSE
estExt_Genemark1.C_1360002	0	0	NA	NA	NA	NA
estExt_Genemark1.C_1400001	0	0	NA	NA	NA	NA
estExt_Genemark1.C_1400002	2.22619782806113	1.00460119277042	1.148	0.77124	1	FALSE
estExt_Genemark1.C_140002	385.820701691453	338.778535781617	0.18759	0.82391	1	FALSE
estExt_Genemark1.C_140003	532.806641211001	366.159892281703	0.54114	0.65277	0.95582	FALSE
estExt_Genemark1.C_140004	0	0	NA	NA	NA	NA
estExt_Genemark1.C_140005	0	0	NA	NA	NA	NA
estExt_Genemark1.C_140006	0	0	NA	NA	NA	NA
estExt_Genemark1.C_140007	0	0	NA	NA	NA	NA
estExt_Genemark1.C_140008	0	0	NA	NA	NA	NA
estExt_Genemark1.C_140010	0.772217322906333	0.339401238248332	1.186	1	1	FALSE
estExt_Genemark1.C_140011	0	0	NA	NA	NA	NA
estExt_Genemark1.C_140012	0	0	NA	NA	NA	NA
estExt_Genemark1.C_140015	0	0	NA	NA	NA	NA
estExt_Genemark1.C_140016	0	0	NA	NA	NA	NA
estExt_Genemark1.C_140017	0	0	NA	NA	NA	NA
estExt_Genemark1.C_140018	0	0	NA	NA	NA	NA
estExt_Genemark1.C_140019	0	0	NA	NA	NA	NA
estExt_Genemark1.C_140020	0	0	NA	NA	NA	NA
estExt_Genemark1.C_140021	0	0	NA	NA	NA	NA
estExt_Genemark1.C_140022	0	0	NA	NA	NA	NA
estExt_Genemark1.C_140023	0	0	NA	NA	NA	NA
estExt_Genemark1.C_140024	0	0	NA	NA	NA	NA
estExt_Genemark1.C_140025	0	0.339401238248332	-Inf	1	1	FALSE
estExt_Genemark1.C_140026	0	0	NA	NA	NA	NA
estExt_Genemark1.C_140027	0	0	NA	NA	NA	NA
estExt_Genemark1.C_140028	0	0	NA	NA	NA	NA
estExt_Genemark1.C_140029	811.013019350775	991.168814682157	-0.28941	0.70977	0.98464	FALSE
estExt_Genemark1.C_140030	0	0	NA	NA	NA	NA
estExt_Genemark1.C_140031	0	0	NA	NA	NA	NA
estExt_Genemark1.C_140032	0	0	NA	NA	NA	NA
estExt_Genemark1.C_140034	0	0	NA	NA	NA	NA
estExt_Genemark1.C_140035	0	0	NA	NA	NA	NA
estExt_Genemark1.C_140036	0	0	NA	NA	NA	NA
estExt_Genemark1.C_140037	0	0	NA	NA	NA	NA
estExt_Genemark1.C_140038	0	0	NA	NA	NA	NA
estExt_Genemark1.C_140039	0	0	NA	NA	NA	NA
estExt_Genemark1.C_140040	0	0	NA	NA	NA	NA
estExt_Genemark1.C_140041	0	0	NA	NA	NA	NA
estExt_Genemark1.C_140042	859.607412241602	498.750999960958	0.78536	0.24958	0.61321	FALSE
estExt_Genemark1.C_140043	0	0	NA	NA	NA	NA
estExt_Genemark1.C_140044	0	0	NA	NA	NA	NA
estExt_Genemark1.C_140046	0	0	NA	NA	NA	NA
estExt_Genemark1.C_140047	0	0	NA	NA	NA	NA
estExt_Genemark1.C_140048	0	0.325798716273751	-Inf	1	1	FALSE
estExt_Genemark1.C_140049	0	0	NA	NA	NA	NA
estExt_Genemark1.C_140050	0	0	NA	NA	NA	NA
estExt_Genemark1.C_140051	0	0	NA	NA	NA	NA
estExt_Genemark1.C_140052	0	0	NA	NA	NA	NA
estExt_Genemark1.C_140053	0	0	NA	NA	NA	NA
estExt_Genemark1.C_140054	0	0	NA	NA	NA	NA
estExt_Genemark1.C_140056	0	0	NA	NA	NA	NA
estExt_Genemark1.C_140057	0	0	NA	NA	NA	NA
estExt_Genemark1.C_140058	0	0	NA	NA	NA	NA
estExt_Genemark1.C_140059	0	0	NA	NA	NA	NA
estExt_Genemark1.C_140060	477.198695291875	336.454489957312	0.50418	0.49358	0.8504	FALSE
estExt_Genemark1.C_140062	0	0	NA	NA	NA	NA
estExt_Genemark1.C_140063	0	0	NA	NA	NA	NA
estExt_Genemark1.C_140076	1.36352636449693	0	Inf	0.50137	0.85222	FALSE
estExt_Genemark1.C_140077	0	0	NA	NA	NA	NA
estExt_Genemark1.C_140084	532.126839037657	369.117962149883	0.52769	0.40814	0.77282	FALSE
estExt_Genemark1.C_140085	0	0	NA	NA	NA	NA
estExt_Genemark1.C_140086	0	0	NA	NA	NA	NA
estExt_Genemark1.C_140087	0	0	NA	NA	NA	NA
estExt_Genemark1.C_140088	0	0	NA	NA	NA	NA
estExt_Genemark1.C_140089	44.0365301695476	275.324106751153	-2.6444	0.00054643	0.0098704	TRUE
estExt_Genemark1.C_140090	0	0.339401238248332	-Inf	1	1	FALSE
estExt_Genemark1.C_140091	0	0	NA	NA	NA	NA
estExt_Genemark1.C_140093	0	0	NA	NA	NA	NA
estExt_Genemark1.C_140094	0	0	NA	NA	NA	NA
estExt_Genemark1.C_140095	0	0	NA	NA	NA	NA
estExt_Genemark1.C_140096	0	0	NA	NA	NA	NA
estExt_Genemark1.C_140097	0	0	NA	NA	NA	NA
estExt_Genemark1.C_140098	43.8421933789741	62.7049666996292	-0.51626	0.48092	0.84099	FALSE
estExt_Genemark1.C_140099	1.54443464581267	0.990998670795834	0.64012	1	1	FALSE
estExt_Genemark1.C_140100	0	0	NA	NA	NA	NA
estExt_Genemark1.C_140101	0	0	NA	NA	NA	NA
estExt_Genemark1.C_140103	0	0	NA	NA	NA	NA
estExt_Genemark1.C_140105	0	0	NA	NA	NA	NA
estExt_Genemark1.C_140106	0	0	NA	NA	NA	NA
estExt_Genemark1.C_140107	0	0	NA	NA	NA	NA
estExt_Genemark1.C_140108	8.04211984868031	13.64340032869	-0.76256	0.51102	0.85953	FALSE
estExt_Genemark1.C_140109	0	0	NA	NA	NA	NA
estExt_Genemark1.C_140110	0	2.9729960123875	-Inf	0.29776	0.66763	FALSE
estExt_Genemark1.C_140111	0	0	NA	NA	NA	NA
estExt_Genemark1.C_140112	0	0	NA	NA	NA	NA
estExt_Genemark1.C_140113	0	0	NA	NA	NA	NA
estExt_Genemark1.C_140114	0	0	NA	NA	NA	NA
estExt_Genemark1.C_140115	0	0	NA	NA	NA	NA
estExt_Genemark1.C_140116	0	0	NA	NA	NA	NA
estExt_Genemark1.C_140117	0	0.325798716273751	-Inf	1	1	FALSE
estExt_Genemark1.C_140118	0	0	NA	NA	NA	NA
estExt_Genemark1.C_140119	0	0	NA	NA	NA	NA
estExt_Genemark1.C_140120	0	0	NA	NA	NA	NA
estExt_Genemark1.C_140121	0	0	NA	NA	NA	NA
estExt_Genemark1.C_140122	0	0	NA	NA	NA	NA
estExt_Genemark1.C_140123	106.411939298274	136.29863987827	-0.35711	0.62527	0.93391	FALSE
estExt_Genemark1.C_140124	0	0	NA	NA	NA	NA
estExt_Genemark1.C_140125	1424.35341696203	179.387009180485	2.9892	9.8496e-05	0.0024105	TRUE
estExt_Genemark1.C_140126	0	0	NA	NA	NA	NA
estExt_Genemark1.C_140127	0	0	NA	NA	NA	NA
estExt_Genemark1.C_140129	0	0	NA	NA	NA	NA
estExt_Genemark1.C_140130	0	1.62899358136876	-Inf	0.66535	0.96331	FALSE
estExt_Genemark1.C_140133	0	0	NA	NA	NA	NA
estExt_Genemark1.C_140134	0	0	NA	NA	NA	NA
estExt_Genemark1.C_140135	136.396090807948	104.707781488343	0.38143	0.62073	0.93315	FALSE
estExt_Genemark1.C_140136	99.4133991944733	620.508473060216	-2.6419	0.00026084	0.0052538	TRUE
estExt_Genemark1.C_140137	57.5679111646012	420.14792334044	-2.8676	0.00010822	0.0025926	TRUE
estExt_Genemark1.C_140138	0	0	NA	NA	NA	NA
estExt_Genemark1.C_140139	0	0	NA	NA	NA	NA
estExt_Genemark1.C_140140	0	0	NA	NA	NA	NA
estExt_Genemark1.C_140141	0	0	NA	NA	NA	NA
estExt_Genemark1.C_140142	0	0	NA	NA	NA	NA
estExt_Genemark1.C_140143	314.518774071354	76.810852775455	2.0338	0.0052492	0.05406	FALSE
estExt_Genemark1.C_140144	0	0	NA	NA	NA	NA
estExt_Genemark1.C_140145	0	0	NA	NA	NA	NA
estExt_Genemark1.C_140146	0	0	NA	NA	NA	NA
estExt_Genemark1.C_140147	0	0	NA	NA	NA	NA
estExt_Genemark1.C_140148	0	0	NA	NA	NA	NA
estExt_Genemark1.C_140149	0	0	NA	NA	NA	NA
estExt_Genemark1.C_140150	0	0	NA	NA	NA	NA
estExt_Genemark1.C_140151	1.36352636449693	0.325798716273751	2.0653	0.70736	0.98464	FALSE
estExt_Genemark1.C_140154	42.6662895504218	30.5719928640667	0.48089	0.55585	0.88892	FALSE
estExt_Genemark1.C_140155	0	0	NA	NA	NA	NA
estExt_Genemark1.C_140156	14.3103125725888	10.9281904227033	0.389	0.82347	1	FALSE
estExt_Genemark1.C_140158	2.22619782806113	2.66079981808833	-0.25728	1	1	FALSE
estExt_Genemark1.C_140159	0	0	NA	NA	NA	NA
estExt_Genemark1.C_140160	0	0	NA	NA	NA	NA
estExt_Genemark1.C_140161	0.772217322906333	0.665199954522083	0.21522	1	1	FALSE
estExt_Genemark1.C_140162	22.9437414628598	15.8967862986571	0.52937	0.61148	0.92843	FALSE
estExt_Genemark1.C_140163	1.36352636449693	4.62919463770542	-1.7634	0.46074	0.82053	FALSE
estExt_Genemark1.C_140164	5.99683030193492	1.6698011472925	1.8445	0.29577	0.66625	FALSE
estExt_Genemark1.C_140165	374.66127111739	91.5119407625813	2.0336	0.0056845	0.05711	FALSE
estExt_Genemark1.C_140166	0	0	NA	NA	NA	NA
estExt_Genemark1.C_140167	0	0	NA	NA	NA	NA
estExt_Genemark1.C_140168	0	0	NA	NA	NA	NA
estExt_Genemark1.C_140169	156.242664309313	49.767573891385	1.6505	0.26574	0.63135	FALSE
estExt_Genemark1.C_140170	0	0	NA	NA	NA	NA
estExt_Genemark1.C_140171	0	0	NA	NA	NA	NA
estExt_Genemark1.C_140172	0	0	NA	NA	NA	NA
estExt_Genemark1.C_140173	0	0.325798716273751	-Inf	1	1	FALSE
estExt_Genemark1.C_140180	0	0.665199954522083	-Inf	1	1	FALSE
estExt_Genemark1.C_140181	0	0	NA	NA	NA	NA
estExt_Genemark1.C_140182	0	0	NA	NA	NA	NA
estExt_Genemark1.C_140183	0	0	NA	NA	NA	NA
estExt_Genemark1.C_140184	0	0	NA	NA	NA	NA
estExt_Genemark1.C_140185	0	0	NA	NA	NA	NA
estExt_Genemark1.C_140186	0	0	NA	NA	NA	NA
estExt_Genemark1.C_140187	0	0	NA	NA	NA	NA
estExt_Genemark1.C_140188	0	0	NA	NA	NA	NA
estExt_Genemark1.C_140189	0	0	NA	NA	NA	NA
estExt_Genemark1.C_140190	0	0	NA	NA	NA	NA
estExt_Genemark1.C_140191	0	0	NA	NA	NA	NA
estExt_Genemark1.C_140192	0.681763182248463	1.96839481961709	-1.5297	0.80125	1	FALSE
estExt_Genemark1.C_140193	0	0	NA	NA	NA	NA
estExt_Genemark1.C_140194	0	0	NA	NA	NA	NA
estExt_Genemark1.C_140195	29.5318808063853	30.8025739265184	-0.060778	0.93872	1	FALSE
estExt_Genemark1.C_140196	0	0	NA	NA	NA	NA
estExt_Genemark1.C_140197	0	0	NA	NA	NA	NA
estExt_Genemark1.C_140198	0	0	NA	NA	NA	NA
estExt_Genemark1.C_140199	0	0	NA	NA	NA	NA
estExt_Genemark1.C_140200	0	0	NA	NA	NA	NA
estExt_Genemark1.C_140201	6.58813934352552	2.34860362378916	1.4881	0.3471	0.71223	FALSE
estExt_Genemark1.C_140202	0	0	NA	NA	NA	NA
estExt_Genemark1.C_140203	0	0	NA	NA	NA	NA
estExt_Genemark1.C_140204	0	0	NA	NA	NA	NA
estExt_Genemark1.C_140205	0	0	NA	NA	NA	NA
estExt_Genemark1.C_140206	0	0	NA	NA	NA	NA
estExt_Genemark1.C_140207	0	0	NA	NA	NA	NA
estExt_Genemark1.C_140208	0	0.339401238248332	-Inf	1	1	FALSE
estExt_Genemark1.C_140209	0	0	NA	NA	NA	NA
estExt_Genemark1.C_140210	392.219634083792	227.986751615405	0.78271	0.26215	0.6269	FALSE
estExt_Genemark1.C_140212	0	0	NA	NA	NA	NA
estExt_Genemark1.C_140213	40.7114541443343	98.3815806593954	-1.273	0.096191	0.35029	FALSE
estExt_Genemark1.C_140214	0	0	NA	NA	NA	NA
estExt_Genemark1.C_140215	0	0	NA	NA	NA	NA
estExt_Genemark1.C_140216	0	0	NA	NA	NA	NA
estExt_Genemark1.C_140217	0	0	NA	NA	NA	NA
estExt_Genemark1.C_140218	0	0	NA	NA	NA	NA
estExt_Genemark1.C_140219	0	0	NA	NA	NA	NA
estExt_Genemark1.C_140220	0	0	NA	NA	NA	NA
estExt_Genemark1.C_140221	292.020589057155	202.085422766084	0.5311	0.45584	0.81487	FALSE
estExt_Genemark1.C_140222	0	0	NA	NA	NA	NA
estExt_Genemark1.C_140223	0	0	NA	NA	NA	NA
estExt_Genemark1.C_140224	0	0	NA	NA	NA	NA
estExt_Genemark1.C_140225	0	0	NA	NA	NA	NA
estExt_Genemark1.C_140226	0	0	NA	NA	NA	NA
estExt_Genemark1.C_140227	0	0	NA	NA	NA	NA
estExt_Genemark1.C_140228	0	0	NA	NA	NA	NA
estExt_Genemark1.C_140229	0	0	NA	NA	NA	NA
estExt_Genemark1.C_140230	0	0	NA	NA	NA	NA
estExt_Genemark1.C_140231	0	0	NA	NA	NA	NA
estExt_Genemark1.C_140232	0	0	NA	NA	NA	NA
estExt_Genemark1.C_140233	0	0	NA	NA	NA	NA
estExt_Genemark1.C_140234	0	0	NA	NA	NA	NA
estExt_Genemark1.C_140235	0	0	NA	NA	NA	NA
estExt_Genemark1.C_140236	0	0	NA	NA	NA	NA
estExt_Genemark1.C_140237	0	0	NA	NA	NA	NA
estExt_Genemark1.C_140238	0	0	NA	NA	NA	NA
estExt_Genemark1.C_140240	0	0	NA	NA	NA	NA
estExt_Genemark1.C_140241	0	0	NA	NA	NA	NA
estExt_Genemark1.C_140242	0	0	NA	NA	NA	NA
estExt_Genemark1.C_140243	0	0	NA	NA	NA	NA
estExt_Genemark1.C_140244	0	0	NA	NA	NA	NA
estExt_Genemark1.C_140245	0	0	NA	NA	NA	NA
estExt_Genemark1.C_140246	0	0	NA	NA	NA	NA
estExt_Genemark1.C_140247	0	0	NA	NA	NA	NA
estExt_Genemark1.C_140248	0	0	NA	NA	NA	NA
estExt_Genemark1.C_140249	0	0	NA	NA	NA	NA
estExt_Genemark1.C_140250	0	0	NA	NA	NA	NA
estExt_Genemark1.C_140251	0	0	NA	NA	NA	NA
estExt_Genemark1.C_140252	2.316651968719	0	Inf	0.43785	0.79597	FALSE
estExt_Genemark1.C_140253	0	0	NA	NA	NA	NA
estExt_Genemark1.C_140254	563.534945203489	525.739206946014	0.10016	0.85514	1	FALSE
estExt_Genemark1.C_140255	0	0.990998670795834	-Inf	0.85098	1	FALSE
estExt_Genemark1.C_140256	0	0	NA	NA	NA	NA
estExt_Genemark1.C_140257	0	0	NA	NA	NA	NA
estExt_Genemark1.C_140258	0	0	NA	NA	NA	NA
estExt_Genemark1.C_140259	391.04373025524	306.96937522898	0.34924	0.6034	0.92294	FALSE
estExt_Genemark1.C_140260	0	0	NA	NA	NA	NA
estExt_Genemark1.C_140261	0	0	NA	NA	NA	NA
estExt_Genemark1.C_140264	2.22619782806113	1.00460119277042	1.148	0.77124	1	FALSE
estExt_Genemark1.C_140268	0	0	NA	NA	NA	NA
estExt_Genemark1.C_140269	0	0	NA	NA	NA	NA
estExt_Genemark1.C_140270	0	0	NA	NA	NA	NA
estExt_Genemark1.C_140272	0.772217322906333	0.325798716273751	1.245	1	1	FALSE
estExt_Genemark1.C_140274	0	0	NA	NA	NA	NA
estExt_Genemark1.C_140275	0	0	NA	NA	NA	NA
estExt_Genemark1.C_140276	0	0	NA	NA	NA	NA
estExt_Genemark1.C_140277	0	0	NA	NA	NA	NA
estExt_Genemark1.C_140278	0	0	NA	NA	NA	NA
estExt_Genemark1.C_140279	33.8033681811918	78.4391845457075	-1.2144	0.11527	0.39393	FALSE
estExt_Genemark1.C_140280	0	0	NA	NA	NA	NA
estExt_Genemark1.C_140281	0	0	NA	NA	NA	NA
estExt_Genemark1.C_140282	0	0	NA	NA	NA	NA
estExt_Genemark1.C_140283	1.4539805051548	6.63839702324625	-2.1908	0.24123	0.60199	FALSE
estExt_Genemark1.C_140284	0	0	NA	NA	NA	NA
estExt_Genemark1.C_140286	8.22302812999605	27.8839880020292	-1.7617	0.066211	0.28924	FALSE
estExt_Genemark1.C_140287	117.626668324608	93.2096087649392	0.33566	0.68551	0.9782	FALSE
estExt_Genemark1.C_140288	0	0	NA	NA	NA	NA
estExt_Genemark1.C_140289	0	0	NA	NA	NA	NA
estExt_Genemark1.C_140290	0	0	NA	NA	NA	NA
estExt_Genemark1.C_140291	0	0	NA	NA	NA	NA
estExt_Genemark1.C_140292	1193.56711229977	555.480784158515	1.1035	0.12305	0.40767	FALSE
estExt_Genemark1.C_140293	0	0	NA	NA	NA	NA
estExt_Genemark1.C_140294	0	0	NA	NA	NA	NA
estExt_Genemark1.C_140295	0	0	NA	NA	NA	NA
estExt_Genemark1.C_140296	0	0	NA	NA	NA	NA
estExt_Genemark1.C_140297	0	0	NA	NA	NA	NA
estExt_Genemark1.C_140298	0	0	NA	NA	NA	NA
estExt_Genemark1.C_140299	82.2369955545894	26.553588092985	1.6309	0.04096	0.2153	FALSE
estExt_Genemark1.C_140300	0	0	NA	NA	NA	NA
estExt_Genemark1.C_140301	32.2589335353791	10.9962030325763	1.5527	0.089251	0.33624	FALSE
estExt_Genemark1.C_140302	0	0	NA	NA	NA	NA
estExt_Genemark1.C_140303	0	0	NA	NA	NA	NA
estExt_Genemark1.C_140304	0	0	NA	NA	NA	NA
estExt_Genemark1.C_140305	0	0	NA	NA	NA	NA
estExt_Genemark1.C_140306	379.567521892043	221.904072559768	0.77442	0.55612	0.88892	FALSE
estExt_Genemark1.C_140307	0	0	NA	NA	NA	NA
estExt_Genemark1.C_140308	0	0	NA	NA	NA	NA
estExt_Genemark1.C_140309	0	0	NA	NA	NA	NA
estExt_Genemark1.C_140310	0	0	NA	NA	NA	NA
estExt_Genemark1.C_140311	0	0	NA	NA	NA	NA
estExt_Genemark1.C_140312	0	0	NA	NA	NA	NA
estExt_Genemark1.C_140313	0	0	NA	NA	NA	NA
estExt_Genemark1.C_140314	0	0	NA	NA	NA	NA
estExt_Genemark1.C_140315	0	0	NA	NA	NA	NA
estExt_Genemark1.C_140316	0	0	NA	NA	NA	NA
estExt_Genemark1.C_140318	0	0	NA	NA	NA	NA
estExt_Genemark1.C_140319	0	0	NA	NA	NA	NA
estExt_Genemark1.C_140320	0	0	NA	NA	NA	NA
estExt_Genemark1.C_140321	0	0	NA	NA	NA	NA
estExt_Genemark1.C_140322	0	0	NA	NA	NA	NA
estExt_Genemark1.C_140324	0	0	NA	NA	NA	NA
estExt_Genemark1.C_140328	0	0	NA	NA	NA	NA
estExt_Genemark1.C_140329	0	0	NA	NA	NA	NA
estExt_Genemark1.C_140334	0	0	NA	NA	NA	NA
estExt_Genemark1.C_1410001	0	0	NA	NA	NA	NA
estExt_Genemark1.C_1430002	0	0	NA	NA	NA	NA
estExt_Genemark1.C_1440001	0	0	NA	NA	NA	NA
estExt_Genemark1.C_1470002	7.54126494774759	19.6029948754396	-1.3782	0.17437	0.50492	FALSE
estExt_Genemark1.C_1500002	0	0	NA	NA	NA	NA
estExt_Genemark1.C_150001	0	0.325798716273751	-Inf	1	1	FALSE
estExt_Genemark1.C_150003	0	0	NA	NA	NA	NA
estExt_Genemark1.C_150004	0	0	NA	NA	NA	NA
estExt_Genemark1.C_150005	0	0	NA	NA	NA	NA
estExt_Genemark1.C_150006	1125.95683051324	665.852213765747	0.75788	0.50701	0.85498	FALSE
estExt_Genemark1.C_150007	0	0	NA	NA	NA	NA
estExt_Genemark1.C_150008	0	0	NA	NA	NA	NA
estExt_Genemark1.C_150009	0	0	NA	NA	NA	NA
estExt_Genemark1.C_150010	1004.98690440844	240.910541901675	2.0606	0.0043208	0.046829	TRUE
estExt_Genemark1.C_150011	0.681763182248463	1.31679738706959	-0.94969	1	1	FALSE
estExt_Genemark1.C_150012	0	0	NA	NA	NA	NA
estExt_Genemark1.C_150013	335.640004211799	67.198797928705	2.3204	0.0016889	0.023156	TRUE
estExt_Genemark1.C_150014	0	0	NA	NA	NA	NA
estExt_Genemark1.C_150015	3.49927005190018	2.67440234006292	0.38784	0.88728	1	FALSE
estExt_Genemark1.C_150016	0	0	NA	NA	NA	NA
estExt_Genemark1.C_150017	0	0	NA	NA	NA	NA
estExt_Genemark1.C_150018	0	0	NA	NA	NA	NA
estExt_Genemark1.C_150020	0	0	NA	NA	NA	NA
estExt_Genemark1.C_150021	0	0	NA	NA	NA	NA
estExt_Genemark1.C_150022	0	0	NA	NA	NA	NA
estExt_Genemark1.C_150023	0	0	NA	NA	NA	NA
estExt_Genemark1.C_150024	0	0	NA	NA	NA	NA
estExt_Genemark1.C_150025	0	0	NA	NA	NA	NA
estExt_Genemark1.C_150026	0	0	NA	NA	NA	NA
estExt_Genemark1.C_150027	16.0842396973606	37.5633936475358	-1.2237	0.16196	0.48187	FALSE
estExt_Genemark1.C_150028	0	0	NA	NA	NA	NA
estExt_Genemark1.C_150029	0	0	NA	NA	NA	NA
estExt_Genemark1.C_150030	0	0	NA	NA	NA	NA
estExt_Genemark1.C_150031	0	0	NA	NA	NA	NA
estExt_Genemark1.C_150032	0	0	NA	NA	NA	NA
estExt_Genemark1.C_150033	0	0	NA	NA	NA	NA
estExt_Genemark1.C_150034	0	0	NA	NA	NA	NA
estExt_Genemark1.C_150035	0	0	NA	NA	NA	NA
estExt_Genemark1.C_150036	0.681763182248463	3.339602294585	-2.2923	0.48	0.84099	FALSE
estExt_Genemark1.C_150037	0	0	NA	NA	NA	NA
estExt_Genemark1.C_150038	0	0	NA	NA	NA	NA
estExt_Genemark1.C_150039	85.9238881424342	82.4983968827129	0.058693	0.93134	1	FALSE
estExt_Genemark1.C_150040	0	0	NA	NA	NA	NA
estExt_Genemark1.C_150041	0	0	NA	NA	NA	NA
estExt_Genemark1.C_150042	0	0	NA	NA	NA	NA
estExt_Genemark1.C_150043	0	0	NA	NA	NA	NA
estExt_Genemark1.C_150044	0	0	NA	NA	NA	NA
estExt_Genemark1.C_150045	0	0	NA	NA	NA	NA
estExt_Genemark1.C_150046	269.820623483445	266.106525041666	0.019997	0.95179	1	FALSE
estExt_Genemark1.C_150047	0	0	NA	NA	NA	NA
estExt_Genemark1.C_150048	0	0	NA	NA	NA	NA
estExt_Genemark1.C_150049	37.3512224307353	65.2984157189608	-0.80589	0.32248	0.68853	FALSE
estExt_Genemark1.C_150050	176.390626081649	203.633463026721	-0.2072	0.78935	1	FALSE
estExt_Genemark1.C_150051	10.3587718173993	6.66560206719542	0.63605	0.63772	0.94238	FALSE
estExt_Genemark1.C_150053	0	0.325798716273751	-Inf	1	1	FALSE
estExt_Genemark1.C_150054	0	0	NA	NA	NA	NA
estExt_Genemark1.C_150055	0	0	NA	NA	NA	NA
estExt_Genemark1.C_150056	0	0	NA	NA	NA	NA
estExt_Genemark1.C_150057	0	0	NA	NA	NA	NA
estExt_Genemark1.C_150058	0	0	NA	NA	NA	NA
estExt_Genemark1.C_150059	0	0	NA	NA	NA	NA
estExt_Genemark1.C_150060	0	0	NA	NA	NA	NA
estExt_Genemark1.C_150064	0	0	NA	NA	NA	NA
estExt_Genemark1.C_150065	0	0	NA	NA	NA	NA
[truncated: 30,016 more rows]
