# Supplementary material for: Whole Transcriptome Analysis Provides Insights Into the Molecular Mechanisms of Chlamydospore-Like Cell Formation in Phanerochaete chrysosporium
Source: Front Microbiol. 2020 Dec 7;11:527389. doi: 10.3389/fmicb.2020.527389 (PMC7750433; doi:10.3389/fmicb.2020.527389)
Supplement: Supplementary file 2 [file Data_Sheet_2.ZIP › DEGsList/mR_T36vsmR_CK36.DEG.xls]

Gene_id	readcount_mR_T36	readcount_mR_CK36	log2FoldChange	pval	padj	Blast swiss prot
estExt_Genemark1.C_100286	74.7444245612592	10.852105058606	2.784	0.0014995	0.046416	-//-
estExt_Genemark1.C_100331	146.587810865513	1053.68873596696	-2.8456	6.7598e-05	0.0074647	-//-
estExt_Genemark1.C_100386	76.0545554202816	10.3972711697656	2.8708	0.00047683	0.024201	-//-
estExt_Genemark1.C_11_t10111	65.0253485895792	411.333588080469	-2.6612	0.00018531	0.013109	sp|Q9CS74|ECD_MOUSE Protein ecdysoneless homolog OS=Mus musculus GN=Ecd PE=1 SV=2//6.5241e-49
estExt_Genemark1.C_11_t10278	24.2864757776607	154.200675548589	-2.6666	0.00040058	0.023223	-//-
estExt_Genemark1.C_120266	7280.30801455876	38394.0646573402	-2.3988	0.00046657	0.024201	-//-
estExt_Genemark1.C_130369	42.6996313366739	3.29680451506895	3.6951	0.00016383	0.013109	sp|O94481|TFC5_SCHPO Transcription factor TFIIIB component B&apos;&apos; OS=Schizosaccharomyces pombe (strain 972 / ATCC 24843) GN=bdp1 PE=3 SV=2//1.22592e-21
estExt_Genemark1.C_130394	19.2019126983061	1.36896157739599	3.8101	0.0015919	0.047328	sp|Q8LF05|RBL19_ARATH Rhomboid-like protein 19 OS=Arabidopsis thaliana GN=RBL19 PE=2 SV=1//8.75354e-20
estExt_Genemark1.C_130431	12246.2457619621	1528.90718910142	3.0018	0.00039807	0.023223	sp|A8N1T1|LIPA_COPC7 Lipoyl synthase, mitochondrial OS=Coprinopsis cinerea (strain Okayama-7 / 130 / ATCC MYA-4618 / FGSC 9003) GN=CC1G_03624 PE=3 SV=1//0
estExt_Genemark1.C_140099	1.19427003241579	20.3397084506907	-4.0901	0.001344	0.044526	-//-
estExt_Genemark1.C_150039	67.2356596507229	9.07587341721322	2.8891	0.0003907	0.023223	-//-
estExt_Genemark1.C_150079	0	18.1086429204574	-Inf	0.00017821	0.013109	sp|Q8SW18|HD10_ENCCU Homeobox protein HD-10 OS=Encephalitozoon cuniculi (strain GB-M1) GN=HD-10 PE=3 SV=1//7.99776e-17
estExt_Genemark1.C_150137	154.484257785998	705.140115536881	-2.1905	0.0015222	0.046416	-//-
estExt_Genemark1.C_150143	70.9922609878801	343.197651624979	-2.2733	0.0012355	0.042763	-//-
estExt_Genemark1.C_160206	102.043281830691	663.773975054636	-2.7015	0.00014472	0.01243	-//-
estExt_Genemark1.C_160231	338.994619858522	25.4647683428707	3.7347	1.9288e-06	0.00055911	-//-
estExt_Genemark1.C_170175	45.8368290106701	257.424250586593	-2.4896	0.00060771	0.027633	-//-
estExt_Genemark1.C_180028	35.7078023820891	373.591269455003	-3.3871	6.5174e-06	0.001374	-//-
estExt_Genemark1.C_180133	2127.5705923824	111.771786471063	4.2506	5.2492e-05	0.0064068	-//-
estExt_Genemark1.C_190055	40.5027133949273	4.21093220362449	3.2658	0.00079137	0.031105	-//-
estExt_Genemark1.C_1_t10073	164.136447988755	16.9343965533106	3.2769	1.7997e-05	0.0027824	sp|Q4P331|IF4A_USTMA ATP-dependent RNA helicase eIF4A OS=Ustilago maydis (strain 521 / FGSC 9021) GN=TIF1 PE=3 SV=1//0
estExt_Genemark1.C_1_t10242	2790.33300892824	266.715643573652	3.3871	3.6416e-06	0.00093833	-//-
estExt_Genemark1.C_1_t10497	150.69199468249	793.416559648481	-2.3965	0.00076958	0.03077	-//-
estExt_Genemark1.C_1_t20498	120.71042768987	623.524127771625	-2.3689	0.00064623	0.028275	-//-
estExt_Genemark1.C_1_t30001	12.4418053969343	145.263033695032	-3.5454	1.0977e-05	0.0021213	-//-
estExt_Genemark1.C_210073	1056.98318979006	6154.82611606919	-2.5418	0.0010074	0.035942	-//-
estExt_Genemark1.C_210088	1.19427003241579	44.9899366655678	-5.2354	4.8119e-06	0.0011159	-//-
estExt_Genemark1.C_250010	29.295277560537	1.52057287367614	4.268	0.00010514	0.0097529	-//-
estExt_Genemark1.C_280013	15363.8268301397	2986.53180468069	2.363	0.00085955	0.031918	sp|Q9UU78|RLA5_SCHPO 60S acidic ribosomal protein P1-alpha 5 OS=Schizosaccharomyces pombe (strain 972 / ATCC 24843) GN=rpp103 PE=1 SV=1//1.19963e-11
estExt_Genemark1.C_2_t10079	7632.82840437668	1459.57764576705	2.3867	0.00048006	0.024201	-//-
estExt_Genemark1.C_2_t10365	437.673420125781	90.2266122771029	2.2782	0.0015412	0.046416	sp|O74777|KRR1_SCHPO KRR1 small subunit processome component homolog OS=Schizosaccharomyces pombe (strain 972 / ATCC 24843) GN=mis3 PE=3 SV=1//5.7087e-136
estExt_Genemark1.C_2_t10372	891.376132993711	4662.43363433633	-2.387	0.00066361	0.028498	sp|P41751|ALDH_ASPNG Aldehyde dehydrogenase OS=Aspergillus niger GN=aldA PE=3 SV=1//6.66861e-08
estExt_Genemark1.C_2_t10381	8444.09833284591	715.925321932368	3.5601	0.00036344	0.022779	sp|P05747|RL29_YEAST 60S ribosomal protein L29 OS=Saccharomyces cerevisiae (strain ATCC 204508 / S288c) GN=RPL29 PE=1 SV=3//3.71865e-12
estExt_Genemark1.C_2_t10421	264.339269885075	3995.34197338666	-3.9179	1.2159e-07	9.3986e-05	-//-
estExt_Genemark1.C_2_t20049	48.3590607852833	0.506857624558714	6.5761	7.428e-05	0.0078298	-//-
estExt_Genemark1.C_2_t20109	1.13633961911251	28.3498428830682	-4.6409	0.00018654	0.013109	sp|Q9P0J0|NDUAD_HUMAN NADH dehydrogenase [ubiquinone] 1 alpha subcomplex subunit 13 OS=Homo sapiens GN=NDUFA13 PE=1 SV=3//3.26786e-18
estExt_Genemark1.C_2_t20230	65.1590402993608	328.247581655934	-2.3327	0.00082728	0.03145	-//-
estExt_Genemark1.C_2_t30079	211.827050225131	32.2575524941324	2.7152	0.00034006	0.021905	-//-
estExt_Genemark1.C_2_t30080	17.7759210126771	0.355246328278562	5.645	0.001517	0.046416	sp|Q8YTC2|Y2800_NOSS1 Uncharacterized WD repeat-containing protein alr2800 OS=Nostoc sp. (strain PCC 7120 / UTEX 2576) GN=alr2800 PE=3 SV=1//6.69081e-10
estExt_Genemark1.C_2_t30087	257.084575102768	41.3378858222202	2.6367	0.00042528	0.023862	sp|Q8YTC2|Y2800_NOSS1 Uncharacterized WD repeat-containing protein alr2800 OS=Nostoc sp. (strain PCC 7120 / UTEX 2576) GN=alr2800 PE=3 SV=1//6.86049e-08
estExt_Genemark1.C_3_t10082	337.876031294522	1697.36528160599	-2.3287	0.00072677	0.029568	-//-
estExt_Genemark1.C_3_t10152	41.1978783545667	241.359382613092	-2.5505	0.00050651	0.024471	-//-
estExt_Genemark1.C_3_t10174	3.4669492706408	44.6302304264146	-3.6863	0.00018033	0.013109	-//-
estExt_Genemark1.C_3_t10200	31.3941655588522	157.246281206816	-2.3245	0.0014827	0.046416	sp|P53388|DIP5_YEAST Dicarboxylic amino acid permease OS=Saccharomyces cerevisiae (strain ATCC 204508 / S288c) GN=DIP5 PE=1 SV=1//7.50323e-98
estExt_Genemark1.C_3_t10248	7.18345107766981	77.7498868733843	-3.4361	8.6439e-05	0.0087153	-//-
estExt_Genemark1.C_3_t10261	5.7975589221691	126.799144446296	-4.451	3.3839e-07	0.00019618	-//-
estExt_Genemark1.C_3_t10306	4390.00114401296	984.96715868594	2.1561	0.0017602	0.04978	sp|P34737|RS15_PODAS 40S ribosomal protein S15 OS=Podospora anserina GN=RPS15 PE=3 SV=1//2.30017e-72
estExt_Genemark1.C_3_t10488	4.54535847645003	50.3617355037152	-3.4699	0.00023172	0.015805	sp|P0CT40|TF29_SCHPO Transposon Tf2-9 polyprotein OS=Schizosaccharomyces pombe (strain 972 / ATCC 24843) GN=Tf2-9 PE=3 SV=1//7.34256e-16
estExt_Genemark1.C_3_t20073	138.392756522894	642.121788673143	-2.2141	0.0013401	0.044526	-//-
estExt_Genemark1.C_3_t20253	121.837891781426	616.269085104551	-2.3386	0.00081993	0.03145	-//-
estExt_Genemark1.C_4_t10071	22.0137965394357	164.606866540104	-2.9025	0.00017433	0.013109	sp|P38148|PPS1_YEAST Dual specificity protein phosphatase PPS1 OS=Saccharomyces cerevisiae (strain ATCC 204508 / S288c) GN=PPS1 PE=3 SV=1//1.7047e-16
estExt_Genemark1.C_4_t10109	137.51048703201	1156.22857781365	-3.0718	2.1519e-05	0.0029355	-//-
estExt_Genemark1.C_4_t10158	86.8921401278991	1282.15071770625	-3.8832	6.2121e-07	0.0002401	sp|P0CG11|CTF8_BOVIN Chromosome transmission fidelity protein 8 homolog OS=Bos taurus GN=CHTF8 PE=3 SV=1//1.68182e-08
estExt_Genemark1.C_4_t20268	215.311830378947	25.0054745431556	3.1061	5.8702e-05	0.0068065	sp|Q5ZID0|NMRL1_CHICK NmrA-like family domain-containing protein 1 OS=Gallus gallus GN=NMRAL1 PE=2 SV=1//1.22133e-07
estExt_Genemark1.C_5_t10309	55.9881242862043	304.727000699458	-2.4443	0.00069139	0.028631	-//-
estExt_Genemark1.C_5_t10494	1175.36292800034	86.2282349272261	3.7688	5.9179e-07	0.0002401	-//-
estExt_Genemark1.C_5_t20090	206.965333271433	40.5278056051012	2.3524	0.0016323	0.047915	-//-
estExt_Genemark1.C_6_t10157	1.19427003241579	36.9233185865973	-4.9503	2.4812e-05	0.0031966	sp|P23262|NHG1_PSEPU Salicylate hydroxylase OS=Pseudomonas putida GN=nahG PE=1 SV=4//6.64144e-12
estExt_Genemark1.C_6_t10353	0	12.2255265468766	-Inf	0.0016825	0.048169	-//-
estExt_Genemark1.C_6_t10412	9.62992155580467	86.3798462235063	-3.1651	0.00013849	0.012352	-//-
estExt_Genemark1.C_6_t20116	619.545849253211	17.3981502639003	5.1542	1.1056e-06	0.00036626	-//-
estExt_Genemark1.C_6_t20208	1.07840920580923	23.3288304623247	-4.4351	0.00068421	0.028631	sp|O13755|OSM1_SCHPO Fumarate reductase OS=Schizosaccharomyces pombe (strain 972 / ATCC 24843) GN=osm1 PE=3 SV=1//1.14959e-128
estExt_Genemark1.C_7_t10462	262.895447316271	1204.26112974789	-2.1956	0.0014395	0.046416	-//-
estExt_Genemark1.C_8_t10081	7.60679485396786	53.1041185693818	-2.8035	0.0016552	0.047981	sp|P0DKI3|TRNH1_ARATH Tropinone reductase homolog At1g07440 OS=Arabidopsis thaliana GN=At1g07440 PE=1 SV=1//6.7792e-25
estExt_Genemark1.C_8_t20004	1072.02282860196	5968.90008694187	-2.4771	0.00043724	0.023862	-//-
estExt_Genemark1.C_8_t20048	35.8815936219989	191.791382877775	-2.4182	0.00086712	0.031918	-//-
estExt_Genemark1.C_9_t10020	60.1859002828347	576.668761247172	-3.2602	1.7394e-05	0.0027824	-//-
estExt_Genemark1.C_9_t10208	46.433964026878	239.870029115538	-2.369	0.0010888	0.038258	-//-
estExt_Genemark1.C_9_t10289	80.9073968464231	10.2456598734854	2.9813	0.00090007	0.032613	-//-
estExt_Genemark1.C_9_t10378	265.734197224258	4228.47286564872	-3.9921	7.912e-08	9.174e-05	-//-
estExt_Genemark1.C_9_t10439	26.1536421227627	1.72420790567455	3.923	0.001477	0.046416	-//-
estExt_Genewise1.C_11_t20318	1923.5064570241	357.82219944709	2.4264	0.00063568	0.028275	sp|Q54GD8|PX24C_DICDI PXMP2/4 family protein 3 OS=Dictyostelium discoideum GN=DDB_G0290223 PE=3 SV=1//4.00392e-06
estExt_Genewise1.C_12_t20309	9.39819990259154	70.0518948553163	-2.898	0.00057561	0.0268	sp|Q8FXX1|DNAJ_BRUSU Chaperone protein DnaJ OS=Brucella suis biovar 1 (strain 1330) GN=dnaJ PE=3 SV=1//1.12838e-12
estExt_Genewise1.C_1_t20480	2.3306096515283	30.1305344353357	-3.6924	0.00057784	0.0268	sp|Q0J4P2|HSP81_ORYSJ Heat shock protein 81-1 OS=Oryza sativa subsp. japonica GN=HSP81-1 PE=3 SV=2//0
estExt_Genewise1.C_2_t40053	6.0471114585573	203.859343022719	-5.0752	9.6326e-09	2.2338e-05	-//-
estExt_Genewise1.C_3_t30129	3.52487968394409	38.6950903171155	-3.4565	0.00050497	0.024471	sp|Q5VWG9|TAF3_HUMAN Transcription initiation factor TFIID subunit 3 OS=Homo sapiens GN=TAF3 PE=1 SV=1//9.27928e-07
estExt_Genewise1.C_3_t40196	0	26.2703886491151	-Inf	1.6057e-05	0.0027824	-//-
estExt_Genewise1.C_5_t30116	2.15681841161845	32.2055287584141	-3.9003	0.00044246	0.023862	-//-
estExt_Genewise1.C_6_t10142	32.0269623414102	303.738549720811	-3.2455	2.097e-05	0.0029355	-//-
estExt_Genewise1.C_6_t10265	3.4669492706408	40.8265682867869	-3.5578	0.00033697	0.021905	sp|Q10294|PAC2_SCHPO cAMP-independent regulatory protein pac2 OS=Schizosaccharomyces pombe (strain 972 / ATCC 24843) GN=pac2 PE=2 SV=1//1.15217e-11
estExt_Genewise1.C_7_t30189	46.5943621473909	325.802466077176	-2.8058	0.00010278	0.0097529	sp|Q54GH4|MIOX_DICDI Inositol oxygenase OS=Dictyostelium discoideum GN=miox PE=3 SV=1//1.59301e-85
estExt_Genewise1.C_9_t20416	2.86981425443291	44.7431977196003	-3.9626	0.0013319	0.044526	-//-
