# Supplementary material for: Whole Transcriptome Analysis Provides Insights Into the Molecular Mechanisms of Chlamydospore-Like Cell Formation in Phanerochaete chrysosporium
Source: Front Microbiol. 2020 Dec 7;11:527389. doi: 10.3389/fmicb.2020.527389 (PMC7750433; doi:10.3389/fmicb.2020.527389)
Supplement: Supplementary file 2 [file Data_Sheet_2.ZIP › DEGsList/mR_T36vsmR_CK36.Differential_analysis_results.xls]

Gene_id	readcount_mR_T36	readcount_mR_CK36	log2FoldChange	pval	padj	significant
estExt_Genemark1.C_100015	0	0	NA	NA	NA	NA
estExt_Genemark1.C_100016	0	0	NA	NA	NA	NA
estExt_Genemark1.C_100017	0	0	NA	NA	NA	NA
estExt_Genemark1.C_100018	0	0	NA	NA	NA	NA
estExt_Genemark1.C_100019	0	0	NA	NA	NA	NA
estExt_Genemark1.C_100020	0	0	NA	NA	NA	NA
estExt_Genemark1.C_100021	47.0890294563892	40.4668620476337	0.21865	0.71899	0.98543	FALSE
estExt_Genemark1.C_100022	0	0	NA	NA	NA	NA
estExt_Genemark1.C_100023	0	0	NA	NA	NA	NA
estExt_Genemark1.C_100024	0	0	NA	NA	NA	NA
estExt_Genemark1.C_100025	0	1.06573898483569	-Inf	0.66228	0.95251	FALSE
estExt_Genemark1.C_100027	0.597135016207895	1.21735028111584	-1.0276	0.92124	1	FALSE
estExt_Genemark1.C_100028	0	0	NA	NA	NA	NA
estExt_Genemark1.C_100029	0	0	NA	NA	NA	NA
estExt_Genemark1.C_100030	0	0	NA	NA	NA	NA
estExt_Genemark1.C_100031	0	0	NA	NA	NA	NA
estExt_Genemark1.C_100032	0	0	NA	NA	NA	NA
estExt_Genemark1.C_100033	0	0	NA	NA	NA	NA
estExt_Genemark1.C_100034	0	0	NA	NA	NA	NA
estExt_Genemark1.C_100035	34.7452540028864	28.4583502653794	0.28796	0.81024	1	FALSE
estExt_Genemark1.C_100036	0	0	NA	NA	NA	NA
estExt_Genemark1.C_100037	0	0	NA	NA	NA	NA
estExt_Genemark1.C_100038	0	0	NA	NA	NA	NA
estExt_Genemark1.C_100039	0	0	NA	NA	NA	NA
estExt_Genemark1.C_100040	0	0	NA	NA	NA	NA
estExt_Genemark1.C_100041	0	0	NA	NA	NA	NA
estExt_Genemark1.C_100042	0	0	NA	NA	NA	NA
estExt_Genemark1.C_100043	5.14249349265792	19.8804146509756	-1.9508	0.060642	0.33722	FALSE
estExt_Genemark1.C_100044	0	0	NA	NA	NA	NA
estExt_Genemark1.C_100045	0	0	NA	NA	NA	NA
estExt_Genemark1.C_100046	0	0	NA	NA	NA	NA
estExt_Genemark1.C_100047	0	0	NA	NA	NA	NA
estExt_Genemark1.C_100048	3.83236263363557	4.76535365302684	-0.31435	1	1	FALSE
estExt_Genemark1.C_100049	370.62058689865	374.110011617409	-0.01352	0.94944	1	FALSE
estExt_Genemark1.C_100051	68.3140688565321	181.159257299888	-1.407	0.049797	0.30238	FALSE
estExt_Genemark1.C_100052	0	0	NA	NA	NA	NA
estExt_Genemark1.C_100053	0	0	NA	NA	NA	NA
estExt_Genemark1.C_100065	1.13633961911251	2.78994689051024	-1.2958	0.62535	0.94515	FALSE
estExt_Genemark1.C_100076	0	0	NA	NA	NA	NA
estExt_Genemark1.C_100089	0	0	NA	NA	NA	NA
estExt_Genemark1.C_100090	0	0	NA	NA	NA	NA
estExt_Genemark1.C_100092	2.75395342782635	13.4384169171179	-2.2868	0.073347	0.37206	FALSE
estExt_Genemark1.C_100098	0	0	NA	NA	NA	NA
estExt_Genemark1.C_100099	0	0	NA	NA	NA	NA
estExt_Genemark1.C_100100	0	0	NA	NA	NA	NA
estExt_Genemark1.C_100101	0	0	NA	NA	NA	NA
estExt_Genemark1.C_100102	0	0	NA	NA	NA	NA
estExt_Genemark1.C_100103	0	0	NA	NA	NA	NA
estExt_Genemark1.C_100104	46.6121930305659	93.7270518241703	-1.0078	0.15101	0.5431	FALSE
estExt_Genemark1.C_100105	0	0	NA	NA	NA	NA
estExt_Genemark1.C_100106	0	0	NA	NA	NA	NA
estExt_Genemark1.C_100107	0	0	NA	NA	NA	NA
estExt_Genemark1.C_100108	0	0	NA	NA	NA	NA
estExt_Genemark1.C_100109	0	0	NA	NA	NA	NA
estExt_Genemark1.C_100111	0	0	NA	NA	NA	NA
estExt_Genemark1.C_100112	0	0	NA	NA	NA	NA
estExt_Genemark1.C_100113	21.6483831764409	21.201812403528	0.030072	1	1	FALSE
estExt_Genemark1.C_100114	0	0	NA	NA	NA	NA
estExt_Genemark1.C_100115	0	0	NA	NA	NA	NA
estExt_Genemark1.C_100116	0	0	NA	NA	NA	NA
estExt_Genemark1.C_100117	0	0	NA	NA	NA	NA
estExt_Genemark1.C_100118	0	0	NA	NA	NA	NA
estExt_Genemark1.C_100119	0	0	NA	NA	NA	NA
estExt_Genemark1.C_100120	0	0	NA	NA	NA	NA
estExt_Genemark1.C_100121	0	0	NA	NA	NA	NA
estExt_Genemark1.C_100122	0	0	NA	NA	NA	NA
estExt_Genemark1.C_100123	295.795803621009	27.6482700482603	3.4193	0.065606	0.34985	FALSE
estExt_Genemark1.C_100124	0	0	NA	NA	NA	NA
estExt_Genemark1.C_100125	0	0	NA	NA	NA	NA
estExt_Genemark1.C_100126	0	0	NA	NA	NA	NA
estExt_Genemark1.C_100127	0	0	NA	NA	NA	NA
estExt_Genemark1.C_100128	893.060632571347	147.38113193208	2.5992	0.0030489	0.066701	FALSE
estExt_Genemark1.C_100130	35.3423890190943	28.1506677619444	0.32823	0.73387	0.99581	FALSE
estExt_Genemark1.C_100131	0	0	NA	NA	NA	NA
estExt_Genemark1.C_100132	0	0	NA	NA	NA	NA
estExt_Genemark1.C_100133	0	0	NA	NA	NA	NA
estExt_Genemark1.C_100134	39.3441051288616	39.3535592379544	-0.00034663	0.95107	1	FALSE
estExt_Genemark1.C_100135	0	0	NA	NA	NA	NA
estExt_Genemark1.C_100136	0	0	NA	NA	NA	NA
estExt_Genemark1.C_100137	0	0	NA	NA	NA	NA
estExt_Genemark1.C_100138	0	0	NA	NA	NA	NA
estExt_Genemark1.C_100139	0	0	NA	NA	NA	NA
estExt_Genemark1.C_100140	0	0	NA	NA	NA	NA
estExt_Genemark1.C_100141	0	0	NA	NA	NA	NA
estExt_Genemark1.C_100142	0	0	NA	NA	NA	NA
estExt_Genemark1.C_100143	0	0	NA	NA	NA	NA
estExt_Genemark1.C_100144	13996.7430160458	15790.8014909646	-0.17399	0.84264	1	FALSE
estExt_Genemark1.C_100145	14.8882758750692	10.1460723129235	0.55326	0.67522	0.96064	FALSE
estExt_Genemark1.C_100146	0	1.06573898483569	-Inf	0.66228	0.95251	FALSE
estExt_Genemark1.C_100147	0	0	NA	NA	NA	NA
estExt_Genemark1.C_100148	0	0	NA	NA	NA	NA
estExt_Genemark1.C_100149	0	0	NA	NA	NA	NA
estExt_Genemark1.C_100150	0	0	NA	NA	NA	NA
estExt_Genemark1.C_100151	0	0	NA	NA	NA	NA
estExt_Genemark1.C_100152	0	0	NA	NA	NA	NA
estExt_Genemark1.C_100153	0	0	NA	NA	NA	NA
estExt_Genemark1.C_100154	0	0	NA	NA	NA	NA
estExt_Genemark1.C_100155	0	0	NA	NA	NA	NA
estExt_Genemark1.C_100156	0	0	NA	NA	NA	NA
estExt_Genemark1.C_100157	25.4228153967732	27.5442225768238	-0.11563	0.86139	1	FALSE
estExt_Genemark1.C_100158	0	0	NA	NA	NA	NA
estExt_Genemark1.C_100159	0	0	NA	NA	NA	NA
estExt_Genemark1.C_100160	0	0	NA	NA	NA	NA
estExt_Genemark1.C_100162	0	0	NA	NA	NA	NA
estExt_Genemark1.C_100163	0	0	NA	NA	NA	NA
estExt_Genemark1.C_100164	0	0	NA	NA	NA	NA
estExt_Genemark1.C_100165	0	0	NA	NA	NA	NA
estExt_Genemark1.C_100166	0	0	NA	NA	NA	NA
estExt_Genemark1.C_100167	0	0	NA	NA	NA	NA
estExt_Genemark1.C_100168	0	0	NA	NA	NA	NA
estExt_Genemark1.C_100169	0	0	NA	NA	NA	NA
estExt_Genemark1.C_100170	0	0	NA	NA	NA	NA
estExt_Genemark1.C_100171	10.8821220015237	4.36254349990464	1.3187	0.30257	0.72261	FALSE
estExt_Genemark1.C_100172	0	0	NA	NA	NA	NA
estExt_Genemark1.C_100173	0	0	NA	NA	NA	NA
estExt_Genemark1.C_100174	0	0	NA	NA	NA	NA
estExt_Genemark1.C_100176	0	0	NA	NA	NA	NA
estExt_Genemark1.C_100177	40.850295874747	21.0977649320915	0.95326	0.23538	0.65889	FALSE
estExt_Genemark1.C_100178	0	0	NA	NA	NA	NA
estExt_Genemark1.C_100179	0	0	NA	NA	NA	NA
estExt_Genemark1.C_100180	13.9257274958665	32.2099886692888	-1.2098	0.13566	0.52344	FALSE
estExt_Genemark1.C_100181	0	0	NA	NA	NA	NA
estExt_Genemark1.C_100182	0	0	NA	NA	NA	NA
estExt_Genemark1.C_100183	0	0	NA	NA	NA	NA
estExt_Genemark1.C_100184	22.9763449186383	2.78994689051024	3.0418	0.0050864	0.089359	FALSE
estExt_Genemark1.C_100185	1.67554422201712	0.506857624558714	1.725	0.65606	0.95251	FALSE
estExt_Genemark1.C_100186	0	0	NA	NA	NA	NA
estExt_Genemark1.C_100187	74.4012798452176	95.2000608730028	-0.35564	0.60992	0.94515	FALSE
estExt_Genemark1.C_100188	0	0	NA	NA	NA	NA
estExt_Genemark1.C_100189	0	0	NA	NA	NA	NA
estExt_Genemark1.C_100190	0	0	NA	NA	NA	NA
estExt_Genemark1.C_100191	0	0	NA	NA	NA	NA
estExt_Genemark1.C_100192	0	0	NA	NA	NA	NA
estExt_Genemark1.C_100193	0	0	NA	NA	NA	NA
estExt_Genemark1.C_100194	0	0	NA	NA	NA	NA
estExt_Genemark1.C_100195	0	0	NA	NA	NA	NA
estExt_Genemark1.C_100196	0	0	NA	NA	NA	NA
estExt_Genemark1.C_100197	0	0	NA	NA	NA	NA
estExt_Genemark1.C_100198	0	0	NA	NA	NA	NA
estExt_Genemark1.C_100199	159.243507032486	210.024877629265	-0.39933	0.54679	0.90524	FALSE
estExt_Genemark1.C_100200	86.0899898692092	131.374242799949	-0.60977	0.36893	0.79481	FALSE
estExt_Genemark1.C_100201	0	0	NA	NA	NA	NA
estExt_Genemark1.C_100202	80.470659950728	41.8923072716226	0.94178	0.2157	0.63689	FALSE
estExt_Genemark1.C_100203	0	0	NA	NA	NA	NA
estExt_Genemark1.C_100204	0	0	NA	NA	NA	NA
estExt_Genemark1.C_100205	0	0	NA	NA	NA	NA
estExt_Genemark1.C_100206	0	0	NA	NA	NA	NA
estExt_Genemark1.C_100207	0	0	NA	NA	NA	NA
estExt_Genemark1.C_100208	0	0	NA	NA	NA	NA
estExt_Genemark1.C_100209	0	0	NA	NA	NA	NA
estExt_Genemark1.C_100210	0	0.355246328278562	-Inf	1	1	FALSE
estExt_Genemark1.C_100211	0	0	NA	NA	NA	NA
estExt_Genemark1.C_100212	0	0	NA	NA	NA	NA
estExt_Genemark1.C_100213	0	0	NA	NA	NA	NA
estExt_Genemark1.C_100214	0	0	NA	NA	NA	NA
estExt_Genemark1.C_100215	0	0	NA	NA	NA	NA
estExt_Genemark1.C_100216	0	0	NA	NA	NA	NA
estExt_Genemark1.C_100217	0	0	NA	NA	NA	NA
estExt_Genemark1.C_100218	0	0	NA	NA	NA	NA
estExt_Genemark1.C_100219	1348.88022397689	733.797615249928	0.87831	0.474	0.86226	FALSE
estExt_Genemark1.C_100220	0	0	NA	NA	NA	NA
estExt_Genemark1.C_100221	0	0	NA	NA	NA	NA
estExt_Genemark1.C_100222	0	0	NA	NA	NA	NA
estExt_Genemark1.C_100223	0	0	NA	NA	NA	NA
estExt_Genemark1.C_100224	0	0	NA	NA	NA	NA
estExt_Genemark1.C_100225	0	0	NA	NA	NA	NA
estExt_Genemark1.C_100226	0	0	NA	NA	NA	NA
estExt_Genemark1.C_100234	3.83236263363557	1.72420790567455	1.1523	0.54392	0.90413	FALSE
estExt_Genemark1.C_100244	0	0	NA	NA	NA	NA
estExt_Genemark1.C_100245	0	0	NA	NA	NA	NA
estExt_Genemark1.C_100246	0	0	NA	NA	NA	NA
estExt_Genemark1.C_100247	0	0	NA	NA	NA	NA
estExt_Genemark1.C_100248	0	0	NA	NA	NA	NA
estExt_Genemark1.C_100254	0	16.4275389287519	-Inf	0.0074725	0.11364	FALSE
estExt_Genemark1.C_100255	5.85548933547238	13.7460994205528	-1.2312	0.23032	0.65241	FALSE
estExt_Genemark1.C_100256	0	0	NA	NA	NA	NA
estExt_Genemark1.C_100257	22.071726952739	24.3945694471604	-0.14436	0.89985	1	FALSE
estExt_Genemark1.C_100258	0	0	NA	NA	NA	NA
estExt_Genemark1.C_100259	259.972300068439	524.139894160245	-1.0116	0.14597	0.53731	FALSE
estExt_Genemark1.C_100260	0	0	NA	NA	NA	NA
estExt_Genemark1.C_100261	0.597135016207895	1.42098531311425	-1.2508	0.77939	1	FALSE
estExt_Genemark1.C_100262	0	0	NA	NA	NA	NA
estExt_Genemark1.C_100263	0	0	NA	NA	NA	NA
estExt_Genemark1.C_100264	0	0	NA	NA	NA	NA
estExt_Genemark1.C_100265	0	0	NA	NA	NA	NA
estExt_Genemark1.C_100266	0	0	NA	NA	NA	NA
estExt_Genemark1.C_100267	0	0	NA	NA	NA	NA
estExt_Genemark1.C_100268	0	0	NA	NA	NA	NA
estExt_Genemark1.C_100269	0	0	NA	NA	NA	NA
estExt_Genemark1.C_100270	5.7975589221691	6.54158529441965	-0.17419	0.97541	1	FALSE
estExt_Genemark1.C_100271	0	0	NA	NA	NA	NA
estExt_Genemark1.C_100272	1.7334746353204	1.72420790567455	0.007733	1	1	FALSE
estExt_Genemark1.C_100273	0	0	NA	NA	NA	NA
estExt_Genemark1.C_100274	0	0	NA	NA	NA	NA
estExt_Genemark1.C_100275	0	0	NA	NA	NA	NA
estExt_Genemark1.C_100276	0	0	NA	NA	NA	NA
estExt_Genemark1.C_100277	0	0	NA	NA	NA	NA
estExt_Genemark1.C_100278	0	0	NA	NA	NA	NA
estExt_Genemark1.C_100279	0	0	NA	NA	NA	NA
estExt_Genemark1.C_100280	0	0	NA	NA	NA	NA
estExt_Genemark1.C_100281	0	0	NA	NA	NA	NA
estExt_Genemark1.C_100282	0	0	NA	NA	NA	NA
estExt_Genemark1.C_100283	0	0	NA	NA	NA	NA
estExt_Genemark1.C_100284	112.417423231882	24.1433705903184	2.2192	0.0037777	0.073003	FALSE
estExt_Genemark1.C_100285	0	0	NA	NA	NA	NA
estExt_Genemark1.C_100286	74.7444245612592	10.852105058606	2.784	0.0014995	0.046416	TRUE
estExt_Genemark1.C_100287	11.55501831421	26.9853412165469	-1.2237	0.17392	0.57682	FALSE
estExt_Genemark1.C_100289	0	0	NA	NA	NA	NA
estExt_Genemark1.C_100290	5.25835431926449	32.1104011087269	-2.6104	0.0050438	0.089287	FALSE
estExt_Genemark1.C_100291	0	0	NA	NA	NA	NA
estExt_Genemark1.C_100292	0	0	NA	NA	NA	NA
estExt_Genemark1.C_100293	0	0	NA	NA	NA	NA
estExt_Genemark1.C_100294	0	0	NA	NA	NA	NA
estExt_Genemark1.C_100295	0	0	NA	NA	NA	NA
estExt_Genemark1.C_100296	0	0	NA	NA	NA	NA
estExt_Genemark1.C_100297	0	0	NA	NA	NA	NA
estExt_Genemark1.C_100298	0	0	NA	NA	NA	NA
estExt_Genemark1.C_100299	3177.36557401877	794.140457711119	2.0004	0.0076689	0.11364	FALSE
estExt_Genemark1.C_100300	0	0	NA	NA	NA	NA
estExt_Genemark1.C_100301	0	0	NA	NA	NA	NA
estExt_Genemark1.C_100302	0	0	NA	NA	NA	NA
estExt_Genemark1.C_100303	69.3746471791662	75.7789400217423	-0.12739	0.82983	1	FALSE
estExt_Genemark1.C_100304	0	0	NA	NA	NA	NA
estExt_Genemark1.C_100305	0	0	NA	NA	NA	NA
estExt_Genemark1.C_100306	546.321088385297	228.294051667751	1.2589	0.32478	0.75694	FALSE
estExt_Genemark1.C_100307	30.8326923089944	39.8128530376695	-0.36877	0.69886	0.97395	FALSE
estExt_Genemark1.C_100309	0	0	NA	NA	NA	NA
estExt_Genemark1.C_100311	0	0	NA	NA	NA	NA
estExt_Genemark1.C_100312	1747.52557813881	1480.40642354571	0.23932	0.71573	0.98329	FALSE
estExt_Genemark1.C_100313	429.344833729506	464.954953617479	-0.11495	0.95736	1	FALSE
estExt_Genemark1.C_100314	0	0	NA	NA	NA	NA
estExt_Genemark1.C_100315	0	0	NA	NA	NA	NA
estExt_Genemark1.C_100316	6.99182895458489	18.3122779524558	-1.3891	0.14144	0.53334	FALSE
estExt_Genemark1.C_100317	0	0	NA	NA	NA	NA
estExt_Genemark1.C_100318	0	0	NA	NA	NA	NA
estExt_Genemark1.C_100319	0	0	NA	NA	NA	NA
estExt_Genemark1.C_100320	0	0	NA	NA	NA	NA
estExt_Genemark1.C_100321	0	0	NA	NA	NA	NA
estExt_Genemark1.C_100322	0	0	NA	NA	NA	NA
estExt_Genemark1.C_100323	0	0	NA	NA	NA	NA
estExt_Genemark1.C_100324	0	0	NA	NA	NA	NA
estExt_Genemark1.C_100325	0	0	NA	NA	NA	NA
estExt_Genemark1.C_100326	0	0	NA	NA	NA	NA
estExt_Genemark1.C_100327	0	0	NA	NA	NA	NA
estExt_Genemark1.C_100328	0	0	NA	NA	NA	NA
estExt_Genemark1.C_100329	0	0	NA	NA	NA	NA
estExt_Genemark1.C_100330	0	0	NA	NA	NA	NA
estExt_Genemark1.C_100331	146.587810865513	1053.68873596696	-2.8456	6.7598e-05	0.0074647	TRUE
estExt_Genemark1.C_100332	84.4902069436704	45.041960401286	0.90751	0.22704	0.65124	FALSE
estExt_Genemark1.C_100333	0	0	NA	NA	NA	NA
estExt_Genemark1.C_100334	0	0	NA	NA	NA	NA
estExt_Genemark1.C_100335	0	0	NA	NA	NA	NA
estExt_Genemark1.C_100336	64.9273186461477	80.8564360890787	-0.31654	0.59557	0.93509	FALSE
estExt_Genemark1.C_100337	0	0	NA	NA	NA	NA
estExt_Genemark1.C_100338	0	0	NA	NA	NA	NA
estExt_Genemark1.C_100339	0	0	NA	NA	NA	NA
estExt_Genemark1.C_100340	0	0	NA	NA	NA	NA
estExt_Genemark1.C_100341	0	0	NA	NA	NA	NA
estExt_Genemark1.C_100342	0	0	NA	NA	NA	NA
estExt_Genemark1.C_100343	4.71914971635987	35.043039473768	-2.8925	0.0026642	0.062088	FALSE
estExt_Genemark1.C_100344	238.684812663152	125.547610072961	0.92687	0.20784	0.62551	FALSE
estExt_Genemark1.C_100345	19.5093956479975	37.3350485614688	-0.93636	0.24018	0.66148	FALSE
estExt_Genemark1.C_100346	0	0	NA	NA	NA	NA
estExt_Genemark1.C_100347	3.40901885733752	16.536046311063	-2.2782	0.041076	0.26912	FALSE
estExt_Genemark1.C_100348	0	0	NA	NA	NA	NA
estExt_Genemark1.C_100349	0	0	NA	NA	NA	NA
estExt_Genemark1.C_100350	0	0	NA	NA	NA	NA
estExt_Genemark1.C_100351	0	0	NA	NA	NA	NA
estExt_Genemark1.C_100352	1.19427003241579	15.2146485585107	-3.6713	0.0072498	0.11364	FALSE
estExt_Genemark1.C_100354	0	0	NA	NA	NA	NA
estExt_Genemark1.C_100356	0	0	NA	NA	NA	NA
estExt_Genemark1.C_100357	0	0	NA	NA	NA	NA
estExt_Genemark1.C_100365	0	0	NA	NA	NA	NA
estExt_Genemark1.C_100366	0	0	NA	NA	NA	NA
estExt_Genemark1.C_100367	0	0	NA	NA	NA	NA
estExt_Genemark1.C_100368	0	0	NA	NA	NA	NA
estExt_Genemark1.C_100369	0	0	NA	NA	NA	NA
estExt_Genemark1.C_100370	0	0	NA	NA	NA	NA
estExt_Genemark1.C_100371	0	0	NA	NA	NA	NA
estExt_Genemark1.C_100372	66.7365545779464	73.2788359911685	-0.13492	0.89173	1	FALSE
estExt_Genemark1.C_100373	0	0	NA	NA	NA	NA
estExt_Genemark1.C_100374	0	0	NA	NA	NA	NA
estExt_Genemark1.C_100375	39.3307120094646	40.6704970796321	-0.048326	0.97766	1	FALSE
estExt_Genemark1.C_100376	0	0	NA	NA	NA	NA
estExt_Genemark1.C_100377	0	0	NA	NA	NA	NA
estExt_Genemark1.C_100378	0	0	NA	NA	NA	NA
estExt_Genemark1.C_100379	9.14864736620334	9.89041354520686	-0.11247	0.94566	1	FALSE
estExt_Genemark1.C_100380	0	0	NA	NA	NA	NA
estExt_Genemark1.C_100381	0	0	NA	NA	NA	NA
estExt_Genemark1.C_100382	0	0	NA	NA	NA	NA
estExt_Genemark1.C_100383	0	0	NA	NA	NA	NA
estExt_Genemark1.C_100384	0	0	NA	NA	NA	NA
estExt_Genemark1.C_100385	7.12552066436653	9.68677851320845	-0.44302	0.77943	1	FALSE
estExt_Genemark1.C_100386	76.0545554202816	10.3972711697656	2.8708	0.00047683	0.024201	TRUE
estExt_Genemark1.C_100387	0.539204602904613	0	Inf	0.94779	1	FALSE
estExt_Genemark1.C_100388	0	0	NA	NA	NA	NA
estExt_Genemark1.C_100389	0	0	NA	NA	NA	NA
estExt_Genemark1.C_100390	0	0	NA	NA	NA	NA
estExt_Genemark1.C_100391	0	0	NA	NA	NA	NA
estExt_Genemark1.C_100392	32.8379881276561	6.44199773385775	2.3498	0.012399	0.14315	FALSE
estExt_Genemark1.C_100393	0	0.506857624558714	-Inf	1	1	FALSE
estExt_Genemark1.C_100394	0	0	NA	NA	NA	NA
estExt_Genemark1.C_100395	52.2493538322222	11.4630101546013	2.1884	0.029789	0.22356	FALSE
estExt_Genemark1.C_100396	0	0	NA	NA	NA	NA
estExt_Genemark1.C_100397	53.9293358180174	59.792855249207	-0.1489	0.84945	1	FALSE
estExt_Genemark1.C_100398	319.445204508459	621.713712038012	-0.96068	0.16702	0.56051	FALSE
estExt_Genemark1.C_100399	0	0	NA	NA	NA	NA
estExt_Genemark1.C_100400	0.597135016207895	0.355246328278562	0.74924	1	1	FALSE
estExt_Genemark1.C_100401	0	0	NA	NA	NA	NA
estExt_Genemark1.C_100402	0	0	NA	NA	NA	NA
estExt_Genemark1.C_100403	0	0	NA	NA	NA	NA
estExt_Genemark1.C_100404	0	0	NA	NA	NA	NA
estExt_Genemark1.C_100405	1.13633961911251	3.548003371911	-1.6426	0.70078	0.97585	FALSE
estExt_Genemark1.C_100410	0	0	NA	NA	NA	NA
estExt_Genemark1.C_100411	0	0	NA	NA	NA	NA
estExt_Genemark1.C_100412	1.07840920580923	8.97628585665132	-3.0572	0.064612	0.34927	FALSE
estExt_Genemark1.C_100413	0	0	NA	NA	NA	NA
estExt_Genemark1.C_100414	0	0	NA	NA	NA	NA
estExt_Genemark1.C_100415	0	0	NA	NA	NA	NA
estExt_Genemark1.C_100416	0	0	NA	NA	NA	NA
estExt_Genemark1.C_100417	0	0	NA	NA	NA	NA
estExt_Genemark1.C_100418	18.0655730791936	8.82467456037117	1.0336	0.28657	0.7069	FALSE
estExt_Genemark1.C_100419	0	0	NA	NA	NA	NA
estExt_Genemark1.C_100420	0	0	NA	NA	NA	NA
estExt_Genemark1.C_100421	0	0	NA	NA	NA	NA
estExt_Genemark1.C_100422	0	0	NA	NA	NA	NA
estExt_Genemark1.C_100423	0	0	NA	NA	NA	NA
estExt_Genemark1.C_100424	0	0	NA	NA	NA	NA
estExt_Genemark1.C_100425	0	0	NA	NA	NA	NA
estExt_Genemark1.C_100426	0	0	NA	NA	NA	NA
estExt_Genemark1.C_100427	0	0	NA	NA	NA	NA
estExt_Genemark1.C_100428	0	0	NA	NA	NA	NA
estExt_Genemark1.C_100429	0	0	NA	NA	NA	NA
estExt_Genemark1.C_100430	0	0	NA	NA	NA	NA
estExt_Genemark1.C_100431	1.79140504862368	6.44199773385775	-1.8464	0.23093	0.65302	FALSE
estExt_Genemark1.C_100432	36.0732157450838	100.784414564898	-1.4823	0.043495	0.2771	FALSE
estExt_Genemark1.C_100434	43.2744977059287	12.7323841714354	1.765	0.098194	0.43791	FALSE
estExt_Genemark1.C_100436	0	0	NA	NA	NA	NA
estExt_Genemark1.C_100437	9.93740450549615	1.72420790567455	2.5269	0.099058	0.43984	FALSE
estExt_Genemark1.C_100439	0	0	NA	NA	NA	NA
estExt_Genemark1.C_100440	0	0	NA	NA	NA	NA
estExt_Genemark1.C_100441	9.14864736620334	10.9561525300425	-0.26011	0.80972	1	FALSE
estExt_Genemark1.C_100442	1.13633961911251	5.37625874902207	-2.2422	0.23638	0.65965	FALSE
estExt_Genemark1.C_100443	2779.85687878822	1793.93726877249	0.63188	0.32122	0.75165	FALSE
estExt_Genemark1.C_100449	0	0	NA	NA	NA	NA
estExt_Genemark1.C_100450	0	0	NA	NA	NA	NA
estExt_Genemark1.C_100451	0	0	NA	NA	NA	NA
estExt_Genemark1.C_100452	0	0	NA	NA	NA	NA
estExt_Genemark1.C_100453	0	0	NA	NA	NA	NA
estExt_Genemark1.C_100454	0	0	NA	NA	NA	NA
estExt_Genemark1.C_100455	0	0	NA	NA	NA	NA
estExt_Genemark1.C_100456	0	0	NA	NA	NA	NA
estExt_Genemark1.C_1010001	0	0	NA	NA	NA	NA
estExt_Genemark1.C_1040002	1.07840920580923	7.04844291897836	-2.7084	0.13906	0.52778	FALSE
estExt_Genemark1.C_1090001	0	0	NA	NA	NA	NA
estExt_Genemark1.C_1140002	0	0	NA	NA	NA	NA
estExt_Genemark1.C_1190002	0	1.01371524911743	-Inf	0.79437	1	FALSE
estExt_Genemark1.C_11_t10004	0	0	NA	NA	NA	NA
estExt_Genemark1.C_11_t10005	0	0	NA	NA	NA	NA
estExt_Genemark1.C_11_t10006	0	0	NA	NA	NA	NA
estExt_Genemark1.C_11_t10007	0	0	NA	NA	NA	NA
estExt_Genemark1.C_11_t10009	15.1199975282823	28.8611604185016	-0.93267	0.24838	0.66899	FALSE
estExt_Genemark1.C_11_t10010	376.574026349491	1099.16622109226	-1.5454	0.02115	0.18391	FALSE
estExt_Genemark1.C_11_t10011	0	0	NA	NA	NA	NA
estExt_Genemark1.C_11_t10012	0	0	NA	NA	NA	NA
estExt_Genemark1.C_11_t10014	0	0	NA	NA	NA	NA
estExt_Genemark1.C_11_t10016	0	0	NA	NA	NA	NA
estExt_Genemark1.C_11_t10017	0	0	NA	NA	NA	NA
estExt_Genemark1.C_11_t10018	0	0	NA	NA	NA	NA
estExt_Genemark1.C_11_t10019	0	0	NA	NA	NA	NA
estExt_Genemark1.C_11_t10020	0	0	NA	NA	NA	NA
estExt_Genemark1.C_11_t10022	0	0	NA	NA	NA	NA
estExt_Genemark1.C_11_t10023	0	0	NA	NA	NA	NA
estExt_Genemark1.C_11_t10025	0	0	NA	NA	NA	NA
estExt_Genemark1.C_11_t10026	0	0	NA	NA	NA	NA
estExt_Genemark1.C_11_t10027	0	0	NA	NA	NA	NA
estExt_Genemark1.C_11_t10028	0	0	NA	NA	NA	NA
estExt_Genemark1.C_11_t10029	3510.38488491981	1801.66648016668	0.9623	0.14622	0.53738	FALSE
estExt_Genemark1.C_11_t10030	0	0	NA	NA	NA	NA
estExt_Genemark1.C_11_t10031	0	0	NA	NA	NA	NA
estExt_Genemark1.C_11_t10032	0	0	NA	NA	NA	NA
estExt_Genemark1.C_11_t10033	0	0	NA	NA	NA	NA
estExt_Genemark1.C_11_t10034	0	0	NA	NA	NA	NA
estExt_Genemark1.C_11_t10035	0	0	NA	NA	NA	NA
estExt_Genemark1.C_11_t10036	0	0	NA	NA	NA	NA
estExt_Genemark1.C_11_t10037	0	0	NA	NA	NA	NA
estExt_Genemark1.C_11_t10038	0	0	NA	NA	NA	NA
estExt_Genemark1.C_11_t10039	0	0	NA	NA	NA	NA
estExt_Genemark1.C_11_t10040	0	0	NA	NA	NA	NA
estExt_Genemark1.C_11_t10041	0	0	NA	NA	NA	NA
estExt_Genemark1.C_11_t10042	0	0	NA	NA	NA	NA
estExt_Genemark1.C_11_t10043	86.036497219684	23.4849016694795	1.8732	0.01825	0.173	FALSE
estExt_Genemark1.C_11_t10044	0	0	NA	NA	NA	NA
estExt_Genemark1.C_11_t10045	0	0	NA	NA	NA	NA
estExt_Genemark1.C_11_t10046	0	0	NA	NA	NA	NA
estExt_Genemark1.C_11_t10047	0	0	NA	NA	NA	NA
estExt_Genemark1.C_11_t10048	3.94822346024213	8.77265082465291	-1.1518	0.41715	0.8361	FALSE
estExt_Genemark1.C_11_t10049	0	0	NA	NA	NA	NA
estExt_Genemark1.C_11_t10050	0	0	NA	NA	NA	NA
estExt_Genemark1.C_11_t10051	0	0	NA	NA	NA	NA
estExt_Genemark1.C_11_t10052	0	0	NA	NA	NA	NA
estExt_Genemark1.C_11_t10053	0	0	NA	NA	NA	NA
estExt_Genemark1.C_11_t10054	0	0	NA	NA	NA	NA
estExt_Genemark1.C_11_t10055	0	0	NA	NA	NA	NA
estExt_Genemark1.C_11_t10056	0	0	NA	NA	NA	NA
estExt_Genemark1.C_11_t10057	0	0	NA	NA	NA	NA
estExt_Genemark1.C_11_t10058	0	0	NA	NA	NA	NA
estExt_Genemark1.C_11_t10059	0	0	NA	NA	NA	NA
estExt_Genemark1.C_11_t10060	0	0	NA	NA	NA	NA
estExt_Genemark1.C_11_t10061	0	0	NA	NA	NA	NA
estExt_Genemark1.C_11_t10062	0	0	NA	NA	NA	NA
estExt_Genemark1.C_11_t10063	0	0	NA	NA	NA	NA
estExt_Genemark1.C_11_t10064	0	0	NA	NA	NA	NA
estExt_Genemark1.C_11_t10065	0	0	NA	NA	NA	NA
estExt_Genemark1.C_11_t10066	0	0	NA	NA	NA	NA
estExt_Genemark1.C_11_t10067	0	0	NA	NA	NA	NA
estExt_Genemark1.C_11_t10068	458.9342809484	668.103803983641	-0.54178	0.52178	0.89573	FALSE
estExt_Genemark1.C_11_t10069	1.19427003241579	1.01371524911743	0.23648	1	1	FALSE
estExt_Genemark1.C_11_t10070	0	0	NA	NA	NA	NA
estExt_Genemark1.C_11_t10071	0	0	NA	NA	NA	NA
estExt_Genemark1.C_11_t10073	0	0	NA	NA	NA	NA
estExt_Genemark1.C_11_t10074	0	0	NA	NA	NA	NA
estExt_Genemark1.C_11_t10075	32.606266474443	6.89683162269821	2.2411	0.012428	0.14315	FALSE
estExt_Genemark1.C_11_t10076	0	0	NA	NA	NA	NA
estExt_Genemark1.C_11_t10077	0	0	NA	NA	NA	NA
estExt_Genemark1.C_11_t10078	0	0	NA	NA	NA	NA
estExt_Genemark1.C_11_t10079	0	0	NA	NA	NA	NA
estExt_Genemark1.C_11_t10080	0	0	NA	NA	NA	NA
estExt_Genemark1.C_11_t10081	0	0	NA	NA	NA	NA
estExt_Genemark1.C_11_t10082	4.37156723654018	8.87669829608943	-1.0219	0.43779	0.84285	FALSE
estExt_Genemark1.C_11_t10083	0	0	NA	NA	NA	NA
estExt_Genemark1.C_11_t10084	480.114623398511	506.77146807769	-0.077956	0.89997	1	FALSE
estExt_Genemark1.C_11_t10085	0	0	NA	NA	NA	NA
estExt_Genemark1.C_11_t10086	0	0	NA	NA	NA	NA
estExt_Genemark1.C_11_t10088	149.858700249291	110.475652988981	0.43987	0.56053	0.90648	FALSE
estExt_Genemark1.C_11_t10090	0	0	NA	NA	NA	NA
estExt_Genemark1.C_11_t10091	0	0	NA	NA	NA	NA
estExt_Genemark1.C_11_t10092	0	0	NA	NA	NA	NA
estExt_Genemark1.C_11_t10093	0	0	NA	NA	NA	NA
estExt_Genemark1.C_11_t10094	11.6708791408166	52.3936259128247	-2.1665	0.010353	0.13241	FALSE
estExt_Genemark1.C_11_t10095	0	0	NA	NA	NA	NA
estExt_Genemark1.C_11_t10096	0	0	NA	NA	NA	NA
estExt_Genemark1.C_11_t10097	0.597135016207895	0.355246328278562	0.74924	1	1	FALSE
estExt_Genemark1.C_11_t10098	0	0	NA	NA	NA	NA
estExt_Genemark1.C_11_t10099	0	0	NA	NA	NA	NA
estExt_Genemark1.C_11_t10101	0	0	NA	NA	NA	NA
estExt_Genemark1.C_11_t10102	0	0	NA	NA	NA	NA
estExt_Genemark1.C_11_t10103	0	0	NA	NA	NA	NA
estExt_Genemark1.C_11_t10104	0	0	NA	NA	NA	NA
estExt_Genemark1.C_11_t10105	0	0	NA	NA	NA	NA
estExt_Genemark1.C_11_t10106	0	0	NA	NA	NA	NA
estExt_Genemark1.C_11_t10107	151.770483716362	15.167084733667	3.3229	0.22495	0.64804	FALSE
estExt_Genemark1.C_11_t10108	5353.68674094342	35.853119690887	7.2223	0.10467	0.45275	FALSE
estExt_Genemark1.C_11_t10109	0	0	NA	NA	NA	NA
estExt_Genemark1.C_11_t10110	0	0	NA	NA	NA	NA
estExt_Genemark1.C_11_t10111	65.0253485895792	411.333588080469	-2.6612	0.00018531	0.013109	TRUE
estExt_Genemark1.C_11_t10112	668.310502759681	838.694869652665	-0.32763	0.68418	0.96596	FALSE
estExt_Genemark1.C_11_t10113	0	0	NA	NA	NA	NA
estExt_Genemark1.C_11_t10114	0	0	NA	NA	NA	NA
estExt_Genemark1.C_11_t10115	0	0	NA	NA	NA	NA
estExt_Genemark1.C_11_t10116	0	0	NA	NA	NA	NA
estExt_Genemark1.C_11_t10117	0	0	NA	NA	NA	NA
estExt_Genemark1.C_11_t10118	0	0	NA	NA	NA	NA
estExt_Genemark1.C_11_t10119	0	0	NA	NA	NA	NA
estExt_Genemark1.C_11_t10120	0	0	NA	NA	NA	NA
estExt_Genemark1.C_11_t10121	0	0	NA	NA	NA	NA
estExt_Genemark1.C_11_t10122	52.5390058987386	113.394911621398	-1.1099	0.14338	0.53543	FALSE
estExt_Genemark1.C_11_t10123	0	0	NA	NA	NA	NA
estExt_Genemark1.C_11_t10124	0	0	NA	NA	NA	NA
estExt_Genemark1.C_11_t10125	0	0	NA	NA	NA	NA
estExt_Genemark1.C_11_t10126	0	0.355246328278562	-Inf	1	1	FALSE
estExt_Genemark1.C_11_t10127	0	0	NA	NA	NA	NA
estExt_Genemark1.C_11_t10128	0	0	NA	NA	NA	NA
estExt_Genemark1.C_11_t10129	0	0	NA	NA	NA	NA
estExt_Genemark1.C_11_t10130	0	0	NA	NA	NA	NA
estExt_Genemark1.C_11_t10131	0	0	NA	NA	NA	NA
estExt_Genemark1.C_11_t10132	0	0	NA	NA	NA	NA
estExt_Genemark1.C_11_t10133	0	0	NA	NA	NA	NA
estExt_Genemark1.C_11_t10134	0	0	NA	NA	NA	NA
estExt_Genemark1.C_11_t10135	0	0	NA	NA	NA	NA
estExt_Genemark1.C_11_t10136	0	0	NA	NA	NA	NA
estExt_Genemark1.C_11_t10137	0	0	NA	NA	NA	NA
estExt_Genemark1.C_11_t10138	0	0	NA	NA	NA	NA
estExt_Genemark1.C_11_t10139	0	0	NA	NA	NA	NA
estExt_Genemark1.C_11_t10140	0	0	NA	NA	NA	NA
estExt_Genemark1.C_11_t10141	0	0	NA	NA	NA	NA
estExt_Genemark1.C_11_t10142	0	0	NA	NA	NA	NA
estExt_Genemark1.C_11_t10143	0	0	NA	NA	NA	NA
estExt_Genemark1.C_11_t10144	0	0	NA	NA	NA	NA
estExt_Genemark1.C_11_t10145	0	0	NA	NA	NA	NA
estExt_Genemark1.C_11_t10146	0	0	NA	NA	NA	NA
estExt_Genemark1.C_11_t10147	0	0	NA	NA	NA	NA
estExt_Genemark1.C_11_t10148	0	0	NA	NA	NA	NA
estExt_Genemark1.C_11_t10149	0	0	NA	NA	NA	NA
estExt_Genemark1.C_11_t10150	0	0	NA	NA	NA	NA
estExt_Genemark1.C_11_t10151	0	0	NA	NA	NA	NA
estExt_Genemark1.C_11_t10152	0	0	NA	NA	NA	NA
estExt_Genemark1.C_11_t10153	0	0	NA	NA	NA	NA
estExt_Genemark1.C_11_t10154	0	0	NA	NA	NA	NA
estExt_Genemark1.C_11_t10155	0	0	NA	NA	NA	NA
estExt_Genemark1.C_11_t10156	0	0	NA	NA	NA	NA
estExt_Genemark1.C_11_t10157	0	0	NA	NA	NA	NA
estExt_Genemark1.C_11_t10158	0	0	NA	NA	NA	NA
estExt_Genemark1.C_11_t10159	0	0	NA	NA	NA	NA
estExt_Genemark1.C_11_t10160	0	0	NA	NA	NA	NA
estExt_Genemark1.C_11_t10161	0	0	NA	NA	NA	NA
estExt_Genemark1.C_11_t10162	0	0	NA	NA	NA	NA
estExt_Genemark1.C_11_t10163	0	0	NA	NA	NA	NA
estExt_Genemark1.C_11_t10164	0	0	NA	NA	NA	NA
estExt_Genemark1.C_11_t10165	0	0	NA	NA	NA	NA
estExt_Genemark1.C_11_t10166	0	0	NA	NA	NA	NA
estExt_Genemark1.C_11_t10167	0	0	NA	NA	NA	NA
estExt_Genemark1.C_11_t10168	0	0	NA	NA	NA	NA
estExt_Genemark1.C_11_t10169	3268.49519053311	380.800243492011	3.1015	0.037276	0.25804	FALSE
estExt_Genemark1.C_11_t10170	0	0	NA	NA	NA	NA
estExt_Genemark1.C_11_t10171	0	0	NA	NA	NA	NA
estExt_Genemark1.C_11_t10172	0	0	NA	NA	NA	NA
estExt_Genemark1.C_11_t10173	0	0	NA	NA	NA	NA
estExt_Genemark1.C_11_t10174	0	0	NA	NA	NA	NA
estExt_Genemark1.C_11_t10175	0	0	NA	NA	NA	NA
estExt_Genemark1.C_11_t10176	1033.07544066673	1877.40822003319	-0.8618	0.23507	0.65889	FALSE
estExt_Genemark1.C_11_t10177	137.256496731844	422.631581532709	-1.6225	0.29127	0.70802	FALSE
estExt_Genemark1.C_11_t10178	0	0	NA	NA	NA	NA
estExt_Genemark1.C_11_t10180	0	0	NA	NA	NA	NA
estExt_Genemark1.C_11_t10181	0	0	NA	NA	NA	NA
estExt_Genemark1.C_11_t10182	0	0	NA	NA	NA	NA
estExt_Genemark1.C_11_t10183	0	0	NA	NA	NA	NA
estExt_Genemark1.C_11_t10184	0	0	NA	NA	NA	NA
estExt_Genemark1.C_11_t10185	0	0	NA	NA	NA	NA
estExt_Genemark1.C_11_t10186	0	0	NA	NA	NA	NA
estExt_Genemark1.C_11_t10187	14.233210445558	7.10046665469662	1.0033	0.34888	0.7757	FALSE
estExt_Genemark1.C_11_t10188	0	0	NA	NA	NA	NA
estExt_Genemark1.C_11_t10189	0	0	NA	NA	NA	NA
estExt_Genemark1.C_11_t10190	0	0	NA	NA	NA	NA
estExt_Genemark1.C_11_t10191	0	0	NA	NA	NA	NA
estExt_Genemark1.C_11_t10192	0	0	NA	NA	NA	NA
estExt_Genemark1.C_11_t10193	0	0	NA	NA	NA	NA
estExt_Genemark1.C_11_t10194	0	0	NA	NA	NA	NA
estExt_Genemark1.C_11_t10195	0	0	NA	NA	NA	NA
estExt_Genemark1.C_11_t10196	0	0	NA	NA	NA	NA
estExt_Genemark1.C_11_t10197	0	0	NA	NA	NA	NA
estExt_Genemark1.C_11_t10198	0	0	NA	NA	NA	NA
estExt_Genemark1.C_11_t10199	0	0	NA	NA	NA	NA
estExt_Genemark1.C_11_t10200	0	0	NA	NA	NA	NA
estExt_Genemark1.C_11_t10201	0	0	NA	NA	NA	NA
estExt_Genemark1.C_11_t10202	882.45468968888	989.543726560913	-0.16524	0.85918	1	FALSE
estExt_Genemark1.C_11_t10203	0	0	NA	NA	NA	NA
estExt_Genemark1.C_11_t10204	0	0	NA	NA	NA	NA
estExt_Genemark1.C_11_t10205	0	0	NA	NA	NA	NA
estExt_Genemark1.C_11_t10206	0	0	NA	NA	NA	NA
estExt_Genemark1.C_11_t10207	0	0	NA	NA	NA	NA
estExt_Genemark1.C_11_t10208	0	0	NA	NA	NA	NA
estExt_Genemark1.C_11_t10209	0	0	NA	NA	NA	NA
estExt_Genemark1.C_11_t10210	0	0	NA	NA	NA	NA
estExt_Genemark1.C_11_t10211	0	0	NA	NA	NA	NA
estExt_Genemark1.C_11_t10212	0	0	NA	NA	NA	NA
estExt_Genemark1.C_11_t10213	0	0	NA	NA	NA	NA
estExt_Genemark1.C_11_t10215	0	0	NA	NA	NA	NA
estExt_Genemark1.C_11_t10216	0	0	NA	NA	NA	NA
estExt_Genemark1.C_11_t10217	0	0	NA	NA	NA	NA
estExt_Genemark1.C_11_t10218	0	0	NA	NA	NA	NA
estExt_Genemark1.C_11_t10219	28.9476950807173	94.1209421555433	-1.7011	0.027393	0.2106	FALSE
estExt_Genemark1.C_11_t10220	0	0	NA	NA	NA	NA
estExt_Genemark1.C_11_t10221	0	0	NA	NA	NA	NA
estExt_Genemark1.C_11_t10222	0	0	NA	NA	NA	NA
estExt_Genemark1.C_11_t10223	0	0	NA	NA	NA	NA
estExt_Genemark1.C_11_t10224	0	0	NA	NA	NA	NA
estExt_Genemark1.C_11_t10225	0	0	NA	NA	NA	NA
estExt_Genemark1.C_11_t10226	0	0	NA	NA	NA	NA
estExt_Genemark1.C_11_t10228	0	0	NA	NA	NA	NA
estExt_Genemark1.C_11_t10229	0	0	NA	NA	NA	NA
estExt_Genemark1.C_11_t10230	0	0	NA	NA	NA	NA
estExt_Genemark1.C_11_t10231	0	0	NA	NA	NA	NA
estExt_Genemark1.C_11_t10232	0	0	NA	NA	NA	NA
estExt_Genemark1.C_11_t10233	0	0	NA	NA	NA	NA
estExt_Genemark1.C_11_t10234	0	0	NA	NA	NA	NA
estExt_Genemark1.C_11_t10235	0	0	NA	NA	NA	NA
estExt_Genemark1.C_11_t10236	0	0	NA	NA	NA	NA
estExt_Genemark1.C_11_t10237	0	0	NA	NA	NA	NA
estExt_Genemark1.C_11_t10238	0	0	NA	NA	NA	NA
estExt_Genemark1.C_11_t10239	0	0	NA	NA	NA	NA
estExt_Genemark1.C_11_t10240	0	0	NA	NA	NA	NA
estExt_Genemark1.C_11_t10241	0	0	NA	NA	NA	NA
estExt_Genemark1.C_11_t10242	0	0	NA	NA	NA	NA
estExt_Genemark1.C_11_t10243	0	0	NA	NA	NA	NA
estExt_Genemark1.C_11_t10244	0	0	NA	NA	NA	NA
estExt_Genemark1.C_11_t10246	0	0	NA	NA	NA	NA
estExt_Genemark1.C_11_t10247	0	0	NA	NA	NA	NA
estExt_Genemark1.C_11_t10248	0	0	NA	NA	NA	NA
estExt_Genemark1.C_11_t10249	0	0	NA	NA	NA	NA
estExt_Genemark1.C_11_t10250	0	0	NA	NA	NA	NA
estExt_Genemark1.C_11_t10251	2767.74506447212	2181.46783199006	0.34341	0.53129	0.90025	FALSE
estExt_Genemark1.C_11_t10253	0	0	NA	NA	NA	NA
estExt_Genemark1.C_11_t10254	0	0	NA	NA	NA	NA
estExt_Genemark1.C_11_t10256	0	0	NA	NA	NA	NA
estExt_Genemark1.C_11_t10257	0	0	NA	NA	NA	NA
estExt_Genemark1.C_11_t10258	102.176973540472	74.149859765755	0.46255	0.54592	0.90524	FALSE
estExt_Genemark1.C_11_t10259	0	0	NA	NA	NA	NA
estExt_Genemark1.C_11_t10260	0	0	NA	NA	NA	NA
estExt_Genemark1.C_11_t10261	0	0	NA	NA	NA	NA
estExt_Genemark1.C_11_t10262	0	0	NA	NA	NA	NA
estExt_Genemark1.C_11_t10263	0	0	NA	NA	NA	NA
estExt_Genemark1.C_11_t10264	0	0	NA	NA	NA	NA
estExt_Genemark1.C_11_t10265	0	0	NA	NA	NA	NA
estExt_Genemark1.C_11_t10266	0	0	NA	NA	NA	NA
estExt_Genemark1.C_11_t10267	0	0	NA	NA	NA	NA
estExt_Genemark1.C_11_t10269	0	0	NA	NA	NA	NA
estExt_Genemark1.C_11_t10271	0	0	NA	NA	NA	NA
estExt_Genemark1.C_11_t10272	0	0	NA	NA	NA	NA
estExt_Genemark1.C_11_t10273	0	0	NA	NA	NA	NA
estExt_Genemark1.C_11_t10274	0	0	NA	NA	NA	NA
estExt_Genemark1.C_11_t10275	0	0	NA	NA	NA	NA
estExt_Genemark1.C_11_t10276	0	0	NA	NA	NA	NA
estExt_Genemark1.C_11_t10277	28.2346992379028	97.9513637604187	-1.7946	0.015156	0.15621	FALSE
estExt_Genemark1.C_11_t10278	24.2864757776607	154.200675548589	-2.6666	0.00040058	0.023223	TRUE
estExt_Genemark1.C_11_t10279	0	0	NA	NA	NA	NA
estExt_Genemark1.C_11_t10280	0	0	NA	NA	NA	NA
estExt_Genemark1.C_11_t10281	0	0	NA	NA	NA	NA
estExt_Genemark1.C_11_t10282	0	0	NA	NA	NA	NA
estExt_Genemark1.C_11_t10283	0	0	NA	NA	NA	NA
estExt_Genemark1.C_11_t10284	0	0	NA	NA	NA	NA
estExt_Genemark1.C_11_t10285	0	0	NA	NA	NA	NA
estExt_Genemark1.C_11_t10286	0	0	NA	NA	NA	NA
estExt_Genemark1.C_11_t10287	0	0	NA	NA	NA	NA
estExt_Genemark1.C_11_t10288	0	0	NA	NA	NA	NA
estExt_Genemark1.C_11_t10289	0	0	NA	NA	NA	NA
estExt_Genemark1.C_11_t10290	0	0	NA	NA	NA	NA
estExt_Genemark1.C_11_t10291	31.3184042623738	22.1590440060525	0.49912	0.5707	0.91336	FALSE
estExt_Genemark1.C_11_t10292	0	0	NA	NA	NA	NA
estExt_Genemark1.C_11_t10293	0	0	NA	NA	NA	NA
estExt_Genemark1.C_11_t10294	0	0	NA	NA	NA	NA
estExt_Genemark1.C_11_t10295	0	0	NA	NA	NA	NA
estExt_Genemark1.C_11_t10296	0	0	NA	NA	NA	NA
estExt_Genemark1.C_11_t10297	0	0	NA	NA	NA	NA
estExt_Genemark1.C_11_t10298	0	0	NA	NA	NA	NA
estExt_Genemark1.C_11_t10299	0	0	NA	NA	NA	NA
estExt_Genemark1.C_11_t10300	0	0	NA	NA	NA	NA
estExt_Genemark1.C_11_t10301	0	0	NA	NA	NA	NA
estExt_Genemark1.C_11_t10302	1127.16426533557	434.329471768888	1.3758	0.048133	0.29686	FALSE
estExt_Genemark1.C_11_t10303	0	0	NA	NA	NA	NA
estExt_Genemark1.C_11_t10304	0	0	NA	NA	NA	NA
estExt_Genemark1.C_11_t10305	0	0	NA	NA	NA	NA
estExt_Genemark1.C_11_t10306	0	0	NA	NA	NA	NA
estExt_Genemark1.C_11_t10307	0	0	NA	NA	NA	NA
estExt_Genemark1.C_11_t10308	0	0	NA	NA	NA	NA
estExt_Genemark1.C_11_t10309	0	0	NA	NA	NA	NA
estExt_Genemark1.C_11_t10310	0	0	NA	NA	NA	NA
estExt_Genemark1.C_11_t10312	0	0	NA	NA	NA	NA
estExt_Genemark1.C_11_t10313	0	0	NA	NA	NA	NA
estExt_Genemark1.C_11_t10314	0	0	NA	NA	NA	NA
estExt_Genemark1.C_11_t10315	0	0	NA	NA	NA	NA
estExt_Genemark1.C_11_t10316	0	0.862103952837276	-Inf	0.81612	1	FALSE
estExt_Genemark1.C_11_t10317	0	0	NA	NA	NA	NA
estExt_Genemark1.C_11_t10318	0	0	NA	NA	NA	NA
estExt_Genemark1.C_11_t10319	0	0	NA	NA	NA	NA
estExt_Genemark1.C_11_t10320	0	0	NA	NA	NA	NA
estExt_Genemark1.C_11_t10321	0	0	NA	NA	NA	NA
estExt_Genemark1.C_11_t10322	0	0	NA	NA	NA	NA
estExt_Genemark1.C_11_t10323	0	0	NA	NA	NA	NA
estExt_Genemark1.C_11_t10324	0	0	NA	NA	NA	NA
estExt_Genemark1.C_11_t10325	457.499174251026	248.468769089538	0.8807	0.21431	0.63689	FALSE
estExt_Genemark1.C_11_t10326	0	0	NA	NA	NA	NA
estExt_Genemark1.C_11_t10327	0	0	NA	NA	NA	NA
estExt_Genemark1.C_11_t10328	0	0	NA	NA	NA	NA
estExt_Genemark1.C_11_t10329	0	0	NA	NA	NA	NA
estExt_Genemark1.C_11_t10330	0	0	NA	NA	NA	NA
estExt_Genemark1.C_11_t10331	0	0	NA	NA	NA	NA
estExt_Genemark1.C_11_t10332	0	0	NA	NA	NA	NA
estExt_Genemark1.C_11_t10333	0	0	NA	NA	NA	NA
estExt_Genemark1.C_11_t10334	0	0	NA	NA	NA	NA
estExt_Genemark1.C_11_t10335	0	0	NA	NA	NA	NA
estExt_Genemark1.C_11_t10336	0	0	NA	NA	NA	NA
estExt_Genemark1.C_11_t10337	0	0	NA	NA	NA	NA
estExt_Genemark1.C_11_t10338	0	0	NA	NA	NA	NA
estExt_Genemark1.C_11_t10339	0	0	NA	NA	NA	NA
estExt_Genemark1.C_11_t10340	401.435288668344	66.3909241902195	2.5961	0.020643	0.18209	FALSE
estExt_Genemark1.C_11_t10341	0	0	NA	NA	NA	NA
estExt_Genemark1.C_11_t10342	123.058868224573	46.2072869466836	1.4132	0.20499	0.62278	FALSE
estExt_Genemark1.C_11_t10343	0	0	NA	NA	NA	NA
estExt_Genemark1.C_11_t10344	0	0	NA	NA	NA	NA
estExt_Genemark1.C_11_t10345	0	0	NA	NA	NA	NA
estExt_Genemark1.C_11_t10346	0	0	NA	NA	NA	NA
estExt_Genemark1.C_11_t10347	0	0	NA	NA	NA	NA
estExt_Genemark1.C_11_t10348	0	0	NA	NA	NA	NA
estExt_Genemark1.C_11_t10349	0	0	NA	NA	NA	NA
estExt_Genemark1.C_11_t10350	0	0	NA	NA	NA	NA
estExt_Genemark1.C_11_t10351	0	0	NA	NA	NA	NA
estExt_Genemark1.C_11_t10352	7.41517273088294	17.4457140887439	-1.2343	0.23029	0.65241	FALSE
estExt_Genemark1.C_11_t10353	0	0	NA	NA	NA	NA
estExt_Genemark1.C_11_t10354	465.524954945577	226.560923940328	1.039	0.12934	0.51359	FALSE
estExt_Genemark1.C_11_t10355	0	0	NA	NA	NA	NA
estExt_Genemark1.C_11_t10359	0.539204602904613	11.3589626831647	-4.3969	0.012332	0.14315	FALSE
estExt_Genemark1.C_11_t10365	0	0	NA	NA	NA	NA
estExt_Genemark1.C_11_t10366	0	0	NA	NA	NA	NA
estExt_Genemark1.C_11_t10367	0	0	NA	NA	NA	NA
estExt_Genemark1.C_11_t10368	0	0	NA	NA	NA	NA
estExt_Genemark1.C_11_t10369	0	0	NA	NA	NA	NA
estExt_Genemark1.C_11_t10370	0	0	NA	NA	NA	NA
estExt_Genemark1.C_11_t10371	0	0	NA	NA	NA	NA
estExt_Genemark1.C_11_t10372	0	0	NA	NA	NA	NA
estExt_Genemark1.C_11_t10373	0	0	NA	NA	NA	NA
estExt_Genemark1.C_11_t10374	0	0	NA	NA	NA	NA
estExt_Genemark1.C_11_t10375	0	0	NA	NA	NA	NA
estExt_Genemark1.C_11_t10376	0	0	NA	NA	NA	NA
estExt_Genemark1.C_11_t10377	336.7798710336	540.351913519152	-0.68209	0.28694	0.7069	FALSE
estExt_Genemark1.C_11_t10378	0	0	NA	NA	NA	NA
estExt_Genemark1.C_11_t10379	0	0	NA	NA	NA	NA
estExt_Genemark1.C_11_t10380	0	0	NA	NA	NA	NA
estExt_Genemark1.C_11_t10381	33.5287153235175	20.1836372435359	0.73221	0.50283	0.88134	FALSE
estExt_Genemark1.C_11_t10382	0	0	NA	NA	NA	NA
estExt_Genemark1.C_11_t10383	0	0	NA	NA	NA	NA
estExt_Genemark1.C_11_t10384	0	0	NA	NA	NA	NA
estExt_Genemark1.C_11_t10385	0	0	NA	NA	NA	NA
estExt_Genemark1.C_11_t10386	0	0	NA	NA	NA	NA
estExt_Genemark1.C_11_t10387	0	0	NA	NA	NA	NA
estExt_Genemark1.C_11_t10388	0	0	NA	NA	NA	NA
estExt_Genemark1.C_11_t10389	0	0	NA	NA	NA	NA
estExt_Genemark1.C_11_t10390	753.860968713734	593.695320734072	0.34458	0.60204	0.94206	FALSE
estExt_Genemark1.C_11_t10391	0	0	NA	NA	NA	NA
estExt_Genemark1.C_11_t10392	0	0	NA	NA	NA	NA
estExt_Genemark1.C_11_t10393	0	0	NA	NA	NA	NA
estExt_Genemark1.C_11_t10394	0	0	NA	NA	NA	NA
estExt_Genemark1.C_11_t10395	216.238716991799	877.605479539626	-2.0209	0.0035381	0.071764	FALSE
estExt_Genemark1.C_11_t10396	0	0	NA	NA	NA	NA
estExt_Genemark1.C_11_t10397	0	0	NA	NA	NA	NA
estExt_Genemark1.C_11_t10398	0	0	NA	NA	NA	NA
estExt_Genemark1.C_11_t10399	0	0	NA	NA	NA	NA
estExt_Genemark1.C_11_t10400	0	0	NA	NA	NA	NA
estExt_Genemark1.C_11_t10401	0	0	NA	NA	NA	NA
estExt_Genemark1.C_11_t10402	0	0	NA	NA	NA	NA
estExt_Genemark1.C_11_t10403	0	0	NA	NA	NA	NA
estExt_Genemark1.C_11_t10404	0	0	NA	NA	NA	NA
estExt_Genemark1.C_11_t10405	0	0	NA	NA	NA	NA
estExt_Genemark1.C_11_t10406	0	0	NA	NA	NA	NA
estExt_Genemark1.C_11_t10407	0	0	NA	NA	NA	NA
estExt_Genemark1.C_11_t10408	23.6492412313246	37.3305886505942	-0.65856	0.44066	0.84314	FALSE
estExt_Genemark1.C_11_t10409	0	0.710492656557124	-Inf	0.84253	1	FALSE
estExt_Genemark1.C_11_t10410	0	0	NA	NA	NA	NA
estExt_Genemark1.C_11_t10411	0	0	NA	NA	NA	NA
estExt_Genemark1.C_11_t10412	73.3006019924552	107.758534193785	-0.55591	0.5011	0.88134	FALSE
estExt_Genemark1.C_11_t10413	0	0	NA	NA	NA	NA
estExt_Genemark1.C_11_t10414	0	0	NA	NA	NA	NA
estExt_Genemark1.C_11_t10415	0	0	NA	NA	NA	NA
estExt_Genemark1.C_11_t10416	0	0	NA	NA	NA	NA
estExt_Genemark1.C_11_t10417	1835.75891347218	2824.17827755174	-0.62145	0.35204	0.7775	FALSE
estExt_Genemark1.C_11_t10418	0	0	NA	NA	NA	NA
estExt_Genemark1.C_11_t10419	0	0	NA	NA	NA	NA
estExt_Genemark1.C_11_t10420	0	0	NA	NA	NA	NA
estExt_Genemark1.C_11_t10421	0	0	NA	NA	NA	NA
estExt_Genemark1.C_11_t10423	0	0	NA	NA	NA	NA
estExt_Genemark1.C_11_t10424	0	0	NA	NA	NA	NA
estExt_Genemark1.C_11_t10425	0	0	NA	NA	NA	NA
estExt_Genemark1.C_11_t10426	0	0	NA	NA	NA	NA
estExt_Genemark1.C_11_t10427	0	0	NA	NA	NA	NA
estExt_Genemark1.C_11_t10428	0	0	NA	NA	NA	NA
estExt_Genemark1.C_11_t10429	0	0	NA	NA	NA	NA
estExt_Genemark1.C_11_t10430	0	0	NA	NA	NA	NA
estExt_Genemark1.C_11_t10431	0	0	NA	NA	NA	NA
estExt_Genemark1.C_11_t10432	0	0	NA	NA	NA	NA
estExt_Genemark1.C_11_t10433	0	0	NA	NA	NA	NA
estExt_Genemark1.C_11_t10434	0	0	NA	NA	NA	NA
estExt_Genemark1.C_11_t10435	0	0	NA	NA	NA	NA
estExt_Genemark1.C_11_t10436	0	0	NA	NA	NA	NA
estExt_Genemark1.C_11_t10437	0	0	NA	NA	NA	NA
estExt_Genemark1.C_11_t10438	0	0	NA	NA	NA	NA
estExt_Genemark1.C_11_t10439	0	0	NA	NA	NA	NA
estExt_Genemark1.C_11_t10440	0	0	NA	NA	NA	NA
estExt_Genemark1.C_11_t10441	0	0	NA	NA	NA	NA
estExt_Genemark1.C_11_t10442	0	0	NA	NA	NA	NA
estExt_Genemark1.C_11_t10443	0	0	NA	NA	NA	NA
estExt_Genemark1.C_11_t10444	0	0	NA	NA	NA	NA
estExt_Genemark1.C_11_t10445	0	0	NA	NA	NA	NA
estExt_Genemark1.C_11_t10446	0	0	NA	NA	NA	NA
estExt_Genemark1.C_11_t10447	0	0	NA	NA	NA	NA
estExt_Genemark1.C_11_t10448	0	0	NA	NA	NA	NA
estExt_Genemark1.C_11_t10449	0	0	NA	NA	NA	NA
estExt_Genemark1.C_11_t10450	0	0	NA	NA	NA	NA
estExt_Genemark1.C_11_t10451	0	0	NA	NA	NA	NA
estExt_Genemark1.C_11_t10452	0	0	NA	NA	NA	NA
estExt_Genemark1.C_11_t10453	23.6893407614528	9.78636607377034	1.2754	0.14046	0.53137	FALSE
estExt_Genemark1.C_11_t10454	0	0	NA	NA	NA	NA
estExt_Genemark1.C_11_t10455	0	0	NA	NA	NA	NA
estExt_Genemark1.C_11_t10456	0	0	NA	NA	NA	NA
estExt_Genemark1.C_11_t10457	0	0	NA	NA	NA	NA
estExt_Genemark1.C_11_t10458	0	0	NA	NA	NA	NA
estExt_Genemark1.C_11_t10459	0	0	NA	NA	NA	NA
estExt_Genemark1.C_11_t10460	0	0	NA	NA	NA	NA
estExt_Genemark1.C_11_t10461	0	0	NA	NA	NA	NA
estExt_Genemark1.C_11_t10462	0	0	NA	NA	NA	NA
estExt_Genemark1.C_11_t10463	0	0	NA	NA	NA	NA
estExt_Genemark1.C_11_t10464	0	0	NA	NA	NA	NA
estExt_Genemark1.C_11_t10465	0	0	NA	NA	NA	NA
estExt_Genemark1.C_11_t10466	0	0	NA	NA	NA	NA
estExt_Genemark1.C_11_t10467	0	0	NA	NA	NA	NA
estExt_Genemark1.C_11_t10468	0	0	NA	NA	NA	NA
estExt_Genemark1.C_11_t10469	0	0	NA	NA	NA	NA
estExt_Genemark1.C_11_t10470	0	0	NA	NA	NA	NA
estExt_Genemark1.C_11_t10471	0	0	NA	NA	NA	NA
estExt_Genemark1.C_11_t10472	0	0	NA	NA	NA	NA
estExt_Genemark1.C_11_t10473	0	0	NA	NA	NA	NA
estExt_Genemark1.C_11_t10474	0	0	NA	NA	NA	NA
estExt_Genemark1.C_11_t10476	0	0	NA	NA	NA	NA
estExt_Genemark1.C_11_t10477	0	0	NA	NA	NA	NA
estExt_Genemark1.C_11_t10478	0	0	NA	NA	NA	NA
estExt_Genemark1.C_11_t10479	0	0	NA	NA	NA	NA
estExt_Genemark1.C_11_t10481	0	0	NA	NA	NA	NA
estExt_Genemark1.C_11_t10482	0	0	NA	NA	NA	NA
estExt_Genemark1.C_11_t10483	0	0	NA	NA	NA	NA
estExt_Genemark1.C_11_t10484	0	0	NA	NA	NA	NA
estExt_Genemark1.C_11_t10485	0	0	NA	NA	NA	NA
estExt_Genemark1.C_11_t10486	0	0	NA	NA	NA	NA
estExt_Genemark1.C_11_t10487	0	0	NA	NA	NA	NA
estExt_Genemark1.C_11_t10488	0	0	NA	NA	NA	NA
estExt_Genemark1.C_11_t10489	0	0	NA	NA	NA	NA
estExt_Genemark1.C_11_t10490	0	0	NA	NA	NA	NA
estExt_Genemark1.C_11_t10491	0	0	NA	NA	NA	NA
estExt_Genemark1.C_11_t10492	0	0	NA	NA	NA	NA
estExt_Genemark1.C_11_t10493	0	0	NA	NA	NA	NA
estExt_Genemark1.C_11_t10494	0	0	NA	NA	NA	NA
estExt_Genemark1.C_11_t10495	320.367653357533	332.676998145501	-0.054394	0.98479	1	FALSE
estExt_Genemark1.C_11_t10496	0	0	NA	NA	NA	NA
estExt_Genemark1.C_11_t10497	0	0	NA	NA	NA	NA
estExt_Genemark1.C_11_t10498	1025.34351031829	556.0094857552	0.88293	0.35373	0.77976	FALSE
estExt_Genemark1.C_11_t10499	0	0	NA	NA	NA	NA
estExt_Genemark1.C_11_t10500	0	0	NA	NA	NA	NA
estExt_Genemark1.C_11_t20001	0	0	NA	NA	NA	NA
estExt_Genemark1.C_11_t20003	0	0	NA	NA	NA	NA
estExt_Genemark1.C_11_t20004	0	0	NA	NA	NA	NA
estExt_Genemark1.C_11_t20005	95.5639510682791	92.3536303358997	0.049298	0.91437	1	FALSE
estExt_Genemark1.C_11_t20006	0	0	NA	NA	NA	NA
estExt_Genemark1.C_11_t20007	0	0	NA	NA	NA	NA
estExt_Genemark1.C_11_t20008	0	0	NA	NA	NA	NA
estExt_Genemark1.C_11_t20009	0	0	NA	NA	NA	NA
estExt_Genemark1.C_11_t20010	0	0	NA	NA	NA	NA
estExt_Genemark1.C_11_t20012	0	0	NA	NA	NA	NA
estExt_Genemark1.C_11_t20013	0	0	NA	NA	NA	NA
estExt_Genemark1.C_11_t20014	938.224485441268	877.980035032723	0.095745	0.80446	1	FALSE
estExt_Genemark1.C_11_t20015	0	0	NA	NA	NA	NA
estExt_Genemark1.C_11_t20016	73.2292784597549	107.373563684161	-0.55215	0.40829	0.83062	FALSE
estExt_Genemark1.C_11_t20017	0	0	NA	NA	NA	NA
estExt_Genemark1.C_11_t20018	0	0	NA	NA	NA	NA
estExt_Genemark1.C_11_t20019	0	0	NA	NA	NA	NA
estExt_Genemark1.C_11_t20020	92.5381764571114	41.9918948321845	1.1399	0.20689	0.62474	FALSE
estExt_Genemark1.C_11_t20021	0	0	NA	NA	NA	NA
estExt_Genemark1.C_11_t20022	0	0	NA	NA	NA	NA
estExt_Genemark1.C_11_t20023	0	0	NA	NA	NA	NA
estExt_Genemark1.C_11_t20024	0	0	NA	NA	NA	NA
estExt_Genemark1.C_11_t20025	0	0	NA	NA	NA	NA
estExt_Genemark1.C_11_t20026	0	0	NA	NA	NA	NA
estExt_Genemark1.C_11_t20027	0	0	NA	NA	NA	NA
estExt_Genemark1.C_11_t20028	0	0	NA	NA	NA	NA
estExt_Genemark1.C_11_t20029	0	0	NA	NA	NA	NA
estExt_Genemark1.C_11_t20030	0	0	NA	NA	NA	NA
estExt_Genemark1.C_11_t20031	0	0	NA	NA	NA	NA
estExt_Genemark1.C_11_t20032	4.54535847645003	1.72420790567455	1.3985	0.44576	0.84662	FALSE
estExt_Genemark1.C_11_t20033	0	0	NA	NA	NA	NA
estExt_Genemark1.C_11_t20034	0	0	NA	NA	NA	NA
estExt_Genemark1.C_11_t20035	42.9313529898871	40.2721468373846	0.092249	0.96072	1	FALSE
estExt_Genemark1.C_11_t20037	0	0	NA	NA	NA	NA
estExt_Genemark1.C_11_t20038	0	0	NA	NA	NA	NA
estExt_Genemark1.C_11_t20039	5888.37989092055	1060.33583825413	2.4733	0.044882	0.28266	FALSE
estExt_Genemark1.C_11_t20040	11.3633961911251	12.3771378431568	-0.12328	0.89551	1	FALSE
estExt_Genemark1.C_11_t20041	0	0	NA	NA	NA	NA
estExt_Genemark1.C_11_t20042	0	0	NA	NA	NA	NA
estExt_Genemark1.C_11_t20043	0	0.355246328278562	-Inf	1	1	FALSE
estExt_Genemark1.C_11_t20044	5.73962850886582	4.31051976418638	0.4131	0.81894	1	FALSE
estExt_Genemark1.C_120005	0	0	NA	NA	NA	NA
estExt_Genemark1.C_120020	0	0	NA	NA	NA	NA
estExt_Genemark1.C_120021	0	0	NA	NA	NA	NA
estExt_Genemark1.C_120022	0	0	NA	NA	NA	NA
estExt_Genemark1.C_120023	0	0	NA	NA	NA	NA
estExt_Genemark1.C_120024	0	0	NA	NA	NA	NA
estExt_Genemark1.C_120025	0	0	NA	NA	NA	NA
estExt_Genemark1.C_120026	0	0	NA	NA	NA	NA
estExt_Genemark1.C_120027	0	0	NA	NA	NA	NA
estExt_Genemark1.C_120028	0	0	NA	NA	NA	NA
estExt_Genemark1.C_120029	0	0	NA	NA	NA	NA
estExt_Genemark1.C_120030	0	0	NA	NA	NA	NA
estExt_Genemark1.C_120031	0	0	NA	NA	NA	NA
estExt_Genemark1.C_120032	0	0	NA	NA	NA	NA
estExt_Genemark1.C_120033	0	0	NA	NA	NA	NA
estExt_Genemark1.C_120034	0	0	NA	NA	NA	NA
estExt_Genemark1.C_120035	0	0	NA	NA	NA	NA
estExt_Genemark1.C_120036	0	0	NA	NA	NA	NA
estExt_Genemark1.C_120037	0	0	NA	NA	NA	NA
estExt_Genemark1.C_120038	645.102116875578	418.420675002542	0.62457	0.38144	0.80979	FALSE
estExt_Genemark1.C_120039	0	0	NA	NA	NA	NA
estExt_Genemark1.C_120040	0	0	NA	NA	NA	NA
estExt_Genemark1.C_120041	0	0	NA	NA	NA	NA
estExt_Genemark1.C_120042	0	0	NA	NA	NA	NA
estExt_Genemark1.C_120043	98.9507012786635	23.4804417586049	2.0753	0.095309	0.43075	FALSE
estExt_Genemark1.C_120044	0	0	NA	NA	NA	NA
estExt_Genemark1.C_120046	0	0	NA	NA	NA	NA
estExt_Genemark1.C_120047	0	0	NA	NA	NA	NA
estExt_Genemark1.C_120048	0	0	NA	NA	NA	NA
estExt_Genemark1.C_120049	0	0	NA	NA	NA	NA
estExt_Genemark1.C_120050	0	0	NA	NA	NA	NA
estExt_Genemark1.C_120051	0	0	NA	NA	NA	NA
estExt_Genemark1.C_120052	0	0	NA	NA	NA	NA
estExt_Genemark1.C_120053	2.3306096515283	3.1451932187888	-0.43244	0.85804	1	FALSE
estExt_Genemark1.C_120054	0	0	NA	NA	NA	NA
estExt_Genemark1.C_120055	0	0	NA	NA	NA	NA
estExt_Genemark1.C_120056	0	0	NA	NA	NA	NA
estExt_Genemark1.C_120057	0	0	NA	NA	NA	NA
estExt_Genemark1.C_120058	0	0	NA	NA	NA	NA
estExt_Genemark1.C_120059	0	0	NA	NA	NA	NA
estExt_Genemark1.C_120061	0	0	NA	NA	NA	NA
estExt_Genemark1.C_120062	0	0	NA	NA	NA	NA
estExt_Genemark1.C_120063	0	0	NA	NA	NA	NA
estExt_Genemark1.C_120064	3.35108844403424	26.8812937451103	-3.0039	0.0043316	0.079722	FALSE
estExt_Genemark1.C_120065	0	0	NA	NA	NA	NA
estExt_Genemark1.C_120066	0	0	NA	NA	NA	NA
estExt_Genemark1.C_120067	0	0	NA	NA	NA	NA
estExt_Genemark1.C_120068	0	0	NA	NA	NA	NA
estExt_Genemark1.C_120069	0.597135016207895	0	Inf	0.94794	1	FALSE
estExt_Genemark1.C_120070	0	0	NA	NA	NA	NA
estExt_Genemark1.C_120071	0	0	NA	NA	NA	NA
estExt_Genemark1.C_120072	0	0	NA	NA	NA	NA
estExt_Genemark1.C_120073	1254.88926959536	2594.87494487229	-1.0481	0.14521	0.53625	FALSE
estExt_Genemark1.C_120074	195.044981422291	280.244728229582	-0.52288	0.63833	0.94658	FALSE
estExt_Genemark1.C_120075	1409.83269258013	94.8537343664735	3.8937	0.14224	0.53461	FALSE
estExt_Genemark1.C_120076	230.498793504214	31.8071785161666	2.8573	0.21158	0.63228	FALSE
estExt_Genemark1.C_120077	0	0	NA	NA	NA	NA
estExt_Genemark1.C_120078	0	0	NA	NA	NA	NA
estExt_Genemark1.C_120080	0	0	NA	NA	NA	NA
estExt_Genemark1.C_120081	0	0	NA	NA	NA	NA
estExt_Genemark1.C_120082	0	0	NA	NA	NA	NA
estExt_Genemark1.C_120083	30.739100129341	19.8848745618502	0.6284	0.51327	0.88942	FALSE
estExt_Genemark1.C_120084	1123.65753584705	134.369319917235	3.0639	0.067845	0.35694	FALSE
estExt_Genemark1.C_120085	250.043691262436	71.2514054929336	1.8112	0.042521	0.27358	FALSE
estExt_Genemark1.C_120086	0	0	NA	NA	NA	NA
estExt_Genemark1.C_120087	0	0	NA	NA	NA	NA
estExt_Genemark1.C_120088	13.4622841894402	31.3434248055769	-1.2192	0.16652	0.55979	FALSE
estExt_Genemark1.C_120089	3.23522761742768	12.1690429002838	-1.9113	0.19546	0.61188	FALSE
estExt_Genemark1.C_120090	18.2215334359283	25.4603084319961	-0.48261	0.56562	0.90837	FALSE
estExt_Genemark1.C_120092	415.726509355268	424.312711197872	-0.029493	0.95321	1	FALSE
estExt_Genemark1.C_120093	0	0	NA	NA	NA	NA
estExt_Genemark1.C_120094	0	0	NA	NA	NA	NA
estExt_Genemark1.C_120095	0	0	NA	NA	NA	NA
estExt_Genemark1.C_120096	161.271071498101	55.7900179884555	1.5314	0.09169	0.42105	FALSE
estExt_Genemark1.C_120097	0	0	NA	NA	NA	NA
estExt_Genemark1.C_120098	0	0	NA	NA	NA	NA
estExt_Genemark1.C_120099	0	0	NA	NA	NA	NA
estExt_Genemark1.C_120100	0	0	NA	NA	NA	NA
estExt_Genemark1.C_120101	0	0	NA	NA	NA	NA
estExt_Genemark1.C_120102	110.269480347819	143.02304834305	-0.37521	0.55749	0.90648	FALSE
estExt_Genemark1.C_120103	0	0	NA	NA	NA	NA
estExt_Genemark1.C_120108	0	0	NA	NA	NA	NA
estExt_Genemark1.C_120109	0	0	NA	NA	NA	NA
estExt_Genemark1.C_120110	0	0	NA	NA	NA	NA
estExt_Genemark1.C_120111	0	0	NA	NA	NA	NA
estExt_Genemark1.C_120112	0	0	NA	NA	NA	NA
estExt_Genemark1.C_120113	0	0	NA	NA	NA	NA
estExt_Genemark1.C_120114	0	0	NA	NA	NA	NA
estExt_Genemark1.C_120115	0	0	NA	NA	NA	NA
estExt_Genemark1.C_120116	0	0	NA	NA	NA	NA
estExt_Genemark1.C_120117	0	0	NA	NA	NA	NA
estExt_Genemark1.C_120118	220.048810978481	66.3344405436266	1.73	0.01506	0.15591	FALSE
estExt_Genemark1.C_120119	0	0	NA	NA	NA	NA
estExt_Genemark1.C_120120	0	0	NA	NA	NA	NA
estExt_Genemark1.C_120121	0	0	NA	NA	NA	NA
estExt_Genemark1.C_120122	0	0	NA	NA	NA	NA
estExt_Genemark1.C_120123	0	0	NA	NA	NA	NA
estExt_Genemark1.C_120124	0	0	NA	NA	NA	NA
estExt_Genemark1.C_120125	0	0	NA	NA	NA	NA
estExt_Genemark1.C_120126	0	0	NA	NA	NA	NA
estExt_Genemark1.C_120127	0	0	NA	NA	NA	NA
estExt_Genemark1.C_120128	87.7432654442732	148.60294212407	-0.7601	0.30173	0.7221	FALSE
estExt_Genemark1.C_120129	785.228427861855	652.197997606849	0.2678	0.69445	0.97013	FALSE
estExt_Genemark1.C_120130	36.937734180855	59.1953298858356	-0.68039	0.37323	0.79938	FALSE
estExt_Genemark1.C_120131	4.37156723654018	3.44841581134911	0.34222	0.85034	1	FALSE
estExt_Genemark1.C_120132	178.935649276012	226.352828997455	-0.33913	0.6506	0.95251	FALSE
estExt_Genemark1.C_120133	0	0	NA	NA	NA	NA
estExt_Genemark1.C_120134	496.92363809627	1435.45067097237	-1.5304	0.026657	0.20955	FALSE
estExt_Genemark1.C_120135	0	0	NA	NA	NA	NA
estExt_Genemark1.C_120136	0	0	NA	NA	NA	NA
estExt_Genemark1.C_120137	159.261337915661	93.215734288737	0.77275	0.2694	0.69262	FALSE
estExt_Genemark1.C_120138	0	0	NA	NA	NA	NA
estExt_Genemark1.C_120139	1.19427003241579	0.355246328278562	1.7492	0.88918	1	FALSE
estExt_Genemark1.C_120140	0	0	NA	NA	NA	NA
estExt_Genemark1.C_120141	0	0	NA	NA	NA	NA
estExt_Genemark1.C_120142	0	0	NA	NA	NA	NA
estExt_Genemark1.C_120143	0	0	NA	NA	NA	NA
estExt_Genemark1.C_120168	0	0.506857624558714	-Inf	1	1	FALSE
estExt_Genemark1.C_120177	0	0	NA	NA	NA	NA
estExt_Genemark1.C_120178	0	0	NA	NA	NA	NA
estExt_Genemark1.C_120179	0	0	NA	NA	NA	NA
estExt_Genemark1.C_120180	0	0	NA	NA	NA	NA
estExt_Genemark1.C_120181	0	0	NA	NA	NA	NA
estExt_Genemark1.C_120182	0	0	NA	NA	NA	NA
estExt_Genemark1.C_120183	0	0	NA	NA	NA	NA
estExt_Genemark1.C_120184	0	0	NA	NA	NA	NA
estExt_Genemark1.C_120185	47.458880583162	137.196415616062	-1.5315	0.030236	0.2254	FALSE
estExt_Genemark1.C_120186	0	0	NA	NA	NA	NA
estExt_Genemark1.C_120187	0	0	NA	NA	NA	NA
estExt_Genemark1.C_120188	0	0	NA	NA	NA	NA
estExt_Genemark1.C_120189	0	0	NA	NA	NA	NA
estExt_Genemark1.C_120190	0	0	NA	NA	NA	NA
estExt_Genemark1.C_120191	0	0	NA	NA	NA	NA
estExt_Genemark1.C_120192	0	0	NA	NA	NA	NA
estExt_Genemark1.C_120193	0	0	NA	NA	NA	NA
estExt_Genemark1.C_120194	0	0	NA	NA	NA	NA
estExt_Genemark1.C_120195	0	0	NA	NA	NA	NA
estExt_Genemark1.C_120196	0	0	NA	NA	NA	NA
estExt_Genemark1.C_120197	0	0	NA	NA	NA	NA
estExt_Genemark1.C_120198	0	0	NA	NA	NA	NA
estExt_Genemark1.C_120199	0	0	NA	NA	NA	NA
estExt_Genemark1.C_120200	0	0	NA	NA	NA	NA
estExt_Genemark1.C_120201	0	0	NA	NA	NA	NA
estExt_Genemark1.C_120202	0	0	NA	NA	NA	NA
estExt_Genemark1.C_120203	0	0	NA	NA	NA	NA
estExt_Genemark1.C_120204	0	0	NA	NA	NA	NA
estExt_Genemark1.C_120205	0	0	NA	NA	NA	NA
estExt_Genemark1.C_120206	0	0	NA	NA	NA	NA
estExt_Genemark1.C_120207	7.29931190427637	36.6765796406299	-2.329	0.010454	0.13241	FALSE
estExt_Genemark1.C_120208	0	0	NA	NA	NA	NA
estExt_Genemark1.C_120209	0	0	NA	NA	NA	NA
estExt_Genemark1.C_120211	0	0	NA	NA	NA	NA
estExt_Genemark1.C_120212	0	0	NA	NA	NA	NA
estExt_Genemark1.C_120213	0	0	NA	NA	NA	NA
estExt_Genemark1.C_120214	0	0	NA	NA	NA	NA
estExt_Genemark1.C_120215	0	0	NA	NA	NA	NA
estExt_Genemark1.C_120216	0	0	NA	NA	NA	NA
estExt_Genemark1.C_120217	1280.08052299504	52.5972609448231	4.6051	0.13873	0.52739	FALSE
estExt_Genemark1.C_120218	0	0	NA	NA	NA	NA
estExt_Genemark1.C_120219	0	0	NA	NA	NA	NA
estExt_Genemark1.C_120220	521.780382823282	243.266421191169	1.1009	0.12446	0.50381	FALSE
estExt_Genemark1.C_120221	0	0	NA	NA	NA	NA
estExt_Genemark1.C_120222	0	0	NA	NA	NA	NA
estExt_Genemark1.C_120223	0	0	NA	NA	NA	NA
estExt_Genemark1.C_120224	0	0	NA	NA	NA	NA
estExt_Genemark1.C_120225	0.539204602904613	2.07945423395311	-1.9473	0.63069	0.94515	FALSE
estExt_Genemark1.C_120226	0	0	NA	NA	NA	NA
estExt_Genemark1.C_120227	2308.58761808581	3723.05533018028	-0.68948	0.34392	0.77059	FALSE
estExt_Genemark1.C_120228	0	0	NA	NA	NA	NA
estExt_Genemark1.C_120229	0	0	NA	NA	NA	NA
estExt_Genemark1.C_120230	52.9846183219898	174.782663034373	-1.7219	0.015423	0.15826	FALSE
estExt_Genemark1.C_120231	0	0	NA	NA	NA	NA
estExt_Genemark1.C_120232	1.7334746353204	0	Inf	0.41009	0.83062	FALSE
estExt_Genemark1.C_120233	0	0	NA	NA	NA	NA
estExt_Genemark1.C_120234	42.8511539296307	174.305529591159	-2.0242	0.0067173	0.10818	FALSE
estExt_Genemark1.C_120235	0	0	NA	NA	NA	NA
estExt_Genemark1.C_120236	0	0	NA	NA	NA	NA
estExt_Genemark1.C_120237	0	0	NA	NA	NA	NA
estExt_Genemark1.C_120239	4012.6637896859	1285.00459854378	1.6428	0.15682	0.54699	FALSE
estExt_Genemark1.C_120241	125.509856294549	162.665643869807	-0.37411	0.59709	0.93621	FALSE
estExt_Genemark1.C_120243	207.054487687308	179.808135365991	0.20355	0.77189	1	FALSE
estExt_Genemark1.C_120246	228.809776334737	75.3196462220272	1.6031	0.026404	0.20827	FALSE
estExt_Genemark1.C_120247	0	0	NA	NA	NA	NA
estExt_Genemark1.C_120248	0	0	NA	NA	NA	NA
estExt_Genemark1.C_120249	58.6262168874241	103.275598773722	-0.81688	0.23841	0.66148	FALSE
estExt_Genemark1.C_120250	0	0	NA	NA	NA	NA
estExt_Genemark1.C_120251	0	0	NA	NA	NA	NA
estExt_Genemark1.C_120252	0	0	NA	NA	NA	NA
estExt_Genemark1.C_120253	0	0	NA	NA	NA	NA
estExt_Genemark1.C_120254	0	0	NA	NA	NA	NA
estExt_Genemark1.C_120256	0	0	NA	NA	NA	NA
estExt_Genemark1.C_120257	128.040963596719	191.819611864343	-0.58314	0.46309	0.8533	FALSE
estExt_Genemark1.C_120258	0	0	NA	NA	NA	NA
estExt_Genemark1.C_120259	0	0	NA	NA	NA	NA
estExt_Genemark1.C_120260	0	0	NA	NA	NA	NA
estExt_Genemark1.C_120261	0	0	NA	NA	NA	NA
estExt_Genemark1.C_120262	0	0	NA	NA	NA	NA
estExt_Genemark1.C_120263	0	0	NA	NA	NA	NA
estExt_Genemark1.C_120264	54.68243119096	164.450795332949	-1.5885	0.020278	0.18087	FALSE
estExt_Genemark1.C_120265	0	0	NA	NA	NA	NA
estExt_Genemark1.C_120266	7280.30801455876	38394.0646573402	-2.3988	0.00046657	0.024201	TRUE
estExt_Genemark1.C_120267	0	0	NA	NA	NA	NA
estExt_Genemark1.C_120268	0	0	NA	NA	NA	NA
estExt_Genemark1.C_120269	0	0	NA	NA	NA	NA
estExt_Genemark1.C_120270	0	0	NA	NA	NA	NA
estExt_Genemark1.C_120271	0	0	NA	NA	NA	NA
estExt_Genemark1.C_120272	0	0	NA	NA	NA	NA
estExt_Genemark1.C_120273	0	0	NA	NA	NA	NA
estExt_Genemark1.C_120274	0	0	NA	NA	NA	NA
estExt_Genemark1.C_120275	0	0	NA	NA	NA	NA
estExt_Genemark1.C_120276	0	0	NA	NA	NA	NA
estExt_Genemark1.C_120277	0	0	NA	NA	NA	NA
estExt_Genemark1.C_120278	0	0	NA	NA	NA	NA
estExt_Genemark1.C_120279	0	0	NA	NA	NA	NA
estExt_Genemark1.C_120280	0	0	NA	NA	NA	NA
estExt_Genemark1.C_120281	0	0	NA	NA	NA	NA
estExt_Genemark1.C_120282	0	0	NA	NA	NA	NA
estExt_Genemark1.C_120283	0	0	NA	NA	NA	NA
estExt_Genemark1.C_120284	0	0	NA	NA	NA	NA
estExt_Genemark1.C_120285	0	0	NA	NA	NA	NA
estExt_Genemark1.C_120286	0	0	NA	NA	NA	NA
estExt_Genemark1.C_120287	0	0	NA	NA	NA	NA
estExt_Genemark1.C_120288	0	0	NA	NA	NA	NA
estExt_Genemark1.C_120289	186.546881893758	86.4274100483499	1.11	0.11679	0.48422	FALSE
estExt_Genemark1.C_120290	0	0	NA	NA	NA	NA
estExt_Genemark1.C_120291	0	0	NA	NA	NA	NA
estExt_Genemark1.C_120292	0	0	NA	NA	NA	NA
estExt_Genemark1.C_120293	0	0	NA	NA	NA	NA
estExt_Genemark1.C_120294	324.765847176742	269.627477579097	0.26843	0.72623	0.99125	FALSE
estExt_Genemark1.C_120295	0	0	NA	NA	NA	NA
estExt_Genemark1.C_120296	0	0	NA	NA	NA	NA
estExt_Genemark1.C_120297	0	0	NA	NA	NA	NA
estExt_Genemark1.C_120298	1554.45942560864	899.648565862938	0.78898	0.18744	0.60039	FALSE
estExt_Genemark1.C_120299	72.6722429736752	108.998184029274	-0.58483	0.36913	0.79481	FALSE
estExt_Genemark1.C_120300	0	0	NA	NA	NA	NA
estExt_Genemark1.C_120303	50.97488473955	30.9881784772983	0.71807	0.65939	0.95251	FALSE
estExt_Genemark1.C_120304	0	0	NA	NA	NA	NA
estExt_Genemark1.C_120305	0	0	NA	NA	NA	NA
estExt_Genemark1.C_120306	0	0	NA	NA	NA	NA
estExt_Genemark1.C_120307	0	0	NA	NA	NA	NA
estExt_Genemark1.C_120308	0	0	NA	NA	NA	NA
estExt_Genemark1.C_120309	0	0	NA	NA	NA	NA
estExt_Genemark1.C_120310	8.84116441651186	47.3681535812066	-2.4216	0.0048387	0.086983	FALSE
estExt_Genemark1.C_120311	175.290391173621	118.983725224168	0.55898	0.44529	0.84662	FALSE
estExt_Genemark1.C_120312	88.4963608172159	107.161008830414	-0.27609	0.74	0.99735	FALSE
estExt_Genemark1.C_120313	0	0	NA	NA	NA	NA
estExt_Genemark1.C_120314	0	0	NA	NA	NA	NA
estExt_Genemark1.C_120316	0	0	NA	NA	NA	NA
estExt_Genemark1.C_120317	0	0	NA	NA	NA	NA
estExt_Genemark1.C_120318	0	0	NA	NA	NA	NA
estExt_Genemark1.C_120319	0	0	NA	NA	NA	NA
estExt_Genemark1.C_120320	0	0	NA	NA	NA	NA
estExt_Genemark1.C_120321	0	0	NA	NA	NA	NA
estExt_Genemark1.C_120323	2329.41110338823	1597.74771445473	0.54393	0.51397	0.88942	FALSE
estExt_Genemark1.C_120324	0	0	NA	NA	NA	NA
estExt_Genemark1.C_120325	0	0	NA	NA	NA	NA
estExt_Genemark1.C_120326	585.330844497611	270.306750859532	1.1147	0.090657	0.41943	FALSE
estExt_Genemark1.C_120327	0	0	NA	NA	NA	NA
estExt_Genemark1.C_120328	0	0	NA	NA	NA	NA
estExt_Genemark1.C_120329	0	0	NA	NA	NA	NA
estExt_Genemark1.C_120330	0	0	NA	NA	NA	NA
estExt_Genemark1.C_120331	0	0	NA	NA	NA	NA
estExt_Genemark1.C_120332	0	0	NA	NA	NA	NA
estExt_Genemark1.C_120333	287.23549557152	308.639170221397	-0.10369	0.86769	1	FALSE
estExt_Genemark1.C_120334	24.344406190964	23.8401479977581	0.030197	1	1	FALSE
estExt_Genemark1.C_120335	0	0	NA	NA	NA	NA
estExt_Genemark1.C_120336	0	0	NA	NA	NA	NA
estExt_Genemark1.C_120337	0	0	NA	NA	NA	NA
estExt_Genemark1.C_120338	0	0	NA	NA	NA	NA
estExt_Genemark1.C_120339	0	0	NA	NA	NA	NA
estExt_Genemark1.C_120340	0	0	NA	NA	NA	NA
estExt_Genemark1.C_120341	0	0	NA	NA	NA	NA
estExt_Genemark1.C_120342	0	0	NA	NA	NA	NA
estExt_Genemark1.C_120343	0	0	NA	NA	NA	NA
estExt_Genemark1.C_120344	0	0	NA	NA	NA	NA
estExt_Genemark1.C_120345	0	0	NA	NA	NA	NA
estExt_Genemark1.C_120346	192.077057396364	341.705307737871	-0.83107	0.24305	0.66311	FALSE
estExt_Genemark1.C_120347	0	0	NA	NA	NA	NA
estExt_Genemark1.C_120348	0	0	NA	NA	NA	NA
estExt_Genemark1.C_120349	0	0	NA	NA	NA	NA
estExt_Genemark1.C_120350	0	0	NA	NA	NA	NA
estExt_Genemark1.C_120351	0	0	NA	NA	NA	NA
estExt_Genemark1.C_120352	0	0	NA	NA	NA	NA
estExt_Genemark1.C_120353	0	0	NA	NA	NA	NA
estExt_Genemark1.C_120354	0	0	NA	NA	NA	NA
estExt_Genemark1.C_120355	0	0	NA	NA	NA	NA
estExt_Genemark1.C_120356	0	0	NA	NA	NA	NA
estExt_Genemark1.C_120357	0	0	NA	NA	NA	NA
estExt_Genemark1.C_120358	0	0	NA	NA	NA	NA
estExt_Genemark1.C_120359	0	0	NA	NA	NA	NA
estExt_Genemark1.C_120360	0	0	NA	NA	NA	NA
estExt_Genemark1.C_120361	0	0	NA	NA	NA	NA
estExt_Genemark1.C_120362	0	0	NA	NA	NA	NA
estExt_Genemark1.C_120363	0	0	NA	NA	NA	NA
estExt_Genemark1.C_120364	0	0	NA	NA	NA	NA
estExt_Genemark1.C_120365	0	0	NA	NA	NA	NA
estExt_Genemark1.C_120366	0	0	NA	NA	NA	NA
estExt_Genemark1.C_120367	0	0	NA	NA	NA	NA
estExt_Genemark1.C_120368	0	0	NA	NA	NA	NA
estExt_Genemark1.C_120369	0	0	NA	NA	NA	NA
estExt_Genemark1.C_120370	0	0	NA	NA	NA	NA
estExt_Genemark1.C_120371	0	0	NA	NA	NA	NA
estExt_Genemark1.C_120372	0	0	NA	NA	NA	NA
estExt_Genemark1.C_120373	0	0	NA	NA	NA	NA
estExt_Genemark1.C_120374	0	0.710492656557124	-Inf	0.84253	1	FALSE
estExt_Genemark1.C_120375	0	0	NA	NA	NA	NA
estExt_Genemark1.C_120376	0	0	NA	NA	NA	NA
estExt_Genemark1.C_120377	0	0	NA	NA	NA	NA
estExt_Genemark1.C_120378	276.972697405094	80.0463558719596	1.7908	0.11365	0.47571	FALSE
estExt_Genemark1.C_120379	0	0	NA	NA	NA	NA
estExt_Genemark1.C_120380	0	0	NA	NA	NA	NA
estExt_Genemark1.C_120381	0	0	NA	NA	NA	NA
estExt_Genemark1.C_120382	0	0	NA	NA	NA	NA
estExt_Genemark1.C_120384	0	0	NA	NA	NA	NA
estExt_Genemark1.C_120385	0	0	NA	NA	NA	NA
estExt_Genemark1.C_120386	0	0	NA	NA	NA	NA
estExt_Genemark1.C_120387	0	0	NA	NA	NA	NA
estExt_Genemark1.C_120388	0	0	NA	NA	NA	NA
estExt_Genemark1.C_120389	0	0	NA	NA	NA	NA
estExt_Genemark1.C_120390	0	0	NA	NA	NA	NA
estExt_Genemark1.C_120391	0	0	NA	NA	NA	NA
estExt_Genemark1.C_120392	0	0	NA	NA	NA	NA
estExt_Genemark1.C_120393	0	0	NA	NA	NA	NA
estExt_Genemark1.C_120394	0	0	NA	NA	NA	NA
estExt_Genemark1.C_120395	0	0	NA	NA	NA	NA
estExt_Genemark1.C_120396	0	0	NA	NA	NA	NA
estExt_Genemark1.C_120397	0	0	NA	NA	NA	NA
estExt_Genemark1.C_120398	0	0	NA	NA	NA	NA
estExt_Genemark1.C_120399	0	0	NA	NA	NA	NA
estExt_Genemark1.C_120400	0	0	NA	NA	NA	NA
estExt_Genemark1.C_120401	0	0	NA	NA	NA	NA
estExt_Genemark1.C_120402	0	0	NA	NA	NA	NA
estExt_Genemark1.C_120403	0	0	NA	NA	NA	NA
estExt_Genemark1.C_120404	0	0	NA	NA	NA	NA
estExt_Genemark1.C_120405	0	0	NA	NA	NA	NA
estExt_Genemark1.C_120406	59.419411790495	63.6619208571768	-0.099496	0.80753	1	FALSE
estExt_Genemark1.C_120407	0	0	NA	NA	NA	NA
estExt_Genemark1.C_120408	0	0	NA	NA	NA	NA
estExt_Genemark1.C_120409	0	0	NA	NA	NA	NA
estExt_Genemark1.C_120411	29.3131084437121	60.2090451349531	-1.0384	0.16552	0.55979	FALSE
estExt_Genemark1.C_120412	9.57199114250139	15.6739423582257	-0.71148	0.46409	0.85346	FALSE
estExt_Genemark1.C_120413	0	0	NA	NA	NA	NA
estExt_Genemark1.C_120414	0	0	NA	NA	NA	NA
estExt_Genemark1.C_120415	0	0	NA	NA	NA	NA
estExt_Genemark1.C_120416	0	0	NA	NA	NA	NA
estExt_Genemark1.C_120417	589.53757584986	673.016334695531	-0.19106	0.783	1	FALSE
estExt_Genemark1.C_120418	0	0	NA	NA	NA	NA
estExt_Genemark1.C_120419	0	0	NA	NA	NA	NA
estExt_Genemark1.C_120420	0	0	NA	NA	NA	NA
estExt_Genemark1.C_120421	0	0	NA	NA	NA	NA
estExt_Genemark1.C_120422	0	0	NA	NA	NA	NA
estExt_Genemark1.C_120423	0	0	NA	NA	NA	NA
estExt_Genemark1.C_120424	0	0	NA	NA	NA	NA
estExt_Genemark1.C_120425	0	0	NA	NA	NA	NA
estExt_Genemark1.C_120426	0	0	NA	NA	NA	NA
estExt_Genemark1.C_120429	36.1311461583871	24.399029358035	0.56642	0.53058	0.90025	FALSE
estExt_Genemark1.C_120430	10.2849869853158	8.92872203180769	0.20401	0.98093	1	FALSE
estExt_Genemark1.C_120431	711.794134159618	778.239085571745	-0.12875	0.8307	1	FALSE
estExt_Genemark1.C_120432	0	0	NA	NA	NA	NA
estExt_Genemark1.C_120433	12.0362925038113	25.0054745431556	-1.0549	0.25935	0.68194	FALSE
estExt_Genemark1.C_120434	0	0	NA	NA	NA	NA
estExt_Genemark1.C_120435	0	0	NA	NA	NA	NA
estExt_Genemark1.C_120436	0	0	NA	NA	NA	NA
estExt_Genemark1.C_120437	0	0	NA	NA	NA	NA
estExt_Genemark1.C_120438	0	0	NA	NA	NA	NA
estExt_Genemark1.C_1220001	0	0	NA	NA	NA	NA
estExt_Genemark1.C_1230001	0	0	NA	NA	NA	NA
estExt_Genemark1.C_1230002	0.539204602904613	1.52057287367614	-1.4957	0.90648	1	FALSE
estExt_Genemark1.C_1260004	0	0	NA	NA	NA	NA
estExt_Genemark1.C_1270002	0	0	NA	NA	NA	NA
estExt_Genemark1.C_1280002	0	0	NA	NA	NA	NA
estExt_Genemark1.C_1300001	2.21474882492173	1.01371524911743	1.1275	0.66458	0.95251	FALSE
estExt_Genemark1.C_1300003	0	0	NA	NA	NA	NA
estExt_Genemark1.C_130004	0	0	NA	NA	NA	NA
estExt_Genemark1.C_130006	0	0	NA	NA	NA	NA
estExt_Genemark1.C_130011	0	0	NA	NA	NA	NA
estExt_Genemark1.C_130020	0	0	NA	NA	NA	NA
estExt_Genemark1.C_130022	25.1153324470817	23.0256078697644	0.12533	0.91689	1	FALSE
estExt_Genemark1.C_130023	0	0	NA	NA	NA	NA
estExt_Genemark1.C_130024	0	0	NA	NA	NA	NA
estExt_Genemark1.C_130025	0	0	NA	NA	NA	NA
estExt_Genemark1.C_130026	0	0	NA	NA	NA	NA
estExt_Genemark1.C_130027	0	0	NA	NA	NA	NA
estExt_Genemark1.C_130028	0	0	NA	NA	NA	NA
estExt_Genemark1.C_130029	0	0	NA	NA	NA	NA
estExt_Genemark1.C_130030	0	0	NA	NA	NA	NA
estExt_Genemark1.C_130031	0	0	NA	NA	NA	NA
estExt_Genemark1.C_130032	0	0	NA	NA	NA	NA
estExt_Genemark1.C_130033	0	0	NA	NA	NA	NA
estExt_Genemark1.C_130034	0	0	NA	NA	NA	NA
estExt_Genemark1.C_130035	1245.5976558515	2509.39881132081	-1.0105	0.14731	0.53967	FALSE
estExt_Genemark1.C_130036	0	0	NA	NA	NA	NA
estExt_Genemark1.C_130037	0	0	NA	NA	NA	NA
estExt_Genemark1.C_130038	0	0	NA	NA	NA	NA
estExt_Genemark1.C_130039	0	0	NA	NA	NA	NA
estExt_Genemark1.C_130040	0	0	NA	NA	NA	NA
estExt_Genemark1.C_130041	0	0	NA	NA	NA	NA
estExt_Genemark1.C_130042	0	0	NA	NA	NA	NA
estExt_Genemark1.C_130043	0	0	NA	NA	NA	NA
estExt_Genemark1.C_130044	0	0	NA	NA	NA	NA
estExt_Genemark1.C_130045	0	0	NA	NA	NA	NA
estExt_Genemark1.C_130046	0	0	NA	NA	NA	NA
estExt_Genemark1.C_130047	0	0	NA	NA	NA	NA
estExt_Genemark1.C_130048	0	0	NA	NA	NA	NA
estExt_Genemark1.C_130049	0	0	NA	NA	NA	NA
estExt_Genemark1.C_130050	0	0	NA	NA	NA	NA
estExt_Genemark1.C_130051	0	0	NA	NA	NA	NA
estExt_Genemark1.C_130052	0	0	NA	NA	NA	NA
estExt_Genemark1.C_130054	0	0	NA	NA	NA	NA
estExt_Genemark1.C_130055	0	0	NA	NA	NA	NA
estExt_Genemark1.C_130056	0	0	NA	NA	NA	NA
estExt_Genemark1.C_130057	0	0	NA	NA	NA	NA
estExt_Genemark1.C_130058	46.2022423736649	18.0045954490209	1.3596	0.085505	0.4022	FALSE
estExt_Genemark1.C_130059	0	0	NA	NA	NA	NA
estExt_Genemark1.C_130060	0	0	NA	NA	NA	NA
estExt_Genemark1.C_130061	0	0	NA	NA	NA	NA
estExt_Genemark1.C_130062	0	0	NA	NA	NA	NA
estExt_Genemark1.C_130063	0	0	NA	NA	NA	NA
estExt_Genemark1.C_130064	0	0	NA	NA	NA	NA
estExt_Genemark1.C_130065	0	0	NA	NA	NA	NA
estExt_Genemark1.C_130066	0	0	NA	NA	NA	NA
estExt_Genemark1.C_130067	0	0	NA	NA	NA	NA
estExt_Genemark1.C_130068	0	0	NA	NA	NA	NA
estExt_Genemark1.C_130069	0	0	NA	NA	NA	NA
estExt_Genemark1.C_130070	0	1.72420790567455	-Inf	0.47532	0.86317	FALSE
estExt_Genemark1.C_130071	0	0	NA	NA	NA	NA
estExt_Genemark1.C_130072	0	0	NA	NA	NA	NA
estExt_Genemark1.C_130073	4358.4682901841	1238.95933790991	1.8147	0.0083826	0.11853	FALSE
estExt_Genemark1.C_130074	1.13633961911251	3.50043954706736	-1.6231	0.46143	0.8533	FALSE
estExt_Genemark1.C_130075	0	0	NA	NA	NA	NA
estExt_Genemark1.C_130076	0	0	NA	NA	NA	NA
estExt_Genemark1.C_130077	0	0	NA	NA	NA	NA
estExt_Genemark1.C_130078	0	0	NA	NA	NA	NA
estExt_Genemark1.C_130079	0	0	NA	NA	NA	NA
estExt_Genemark1.C_130080	0	0	NA	NA	NA	NA
estExt_Genemark1.C_130081	0.539204602904613	0.862103952837276	-0.67703	1	1	FALSE
estExt_Genemark1.C_130082	6.76010730137176	13.5944881242726	-1.0079	0.33278	0.76174	FALSE
estExt_Genemark1.C_130083	0	0	NA	NA	NA	NA
estExt_Genemark1.C_130084	0	0	NA	NA	NA	NA
estExt_Genemark1.C_130085	0	0	NA	NA	NA	NA
estExt_Genemark1.C_130086	0	0	NA	NA	NA	NA
estExt_Genemark1.C_130087	0	0	NA	NA	NA	NA
estExt_Genemark1.C_130088	0	0	NA	NA	NA	NA
estExt_Genemark1.C_130089	75.9030328273249	84.2914721678039	-0.15123	0.84693	1	FALSE
estExt_Genemark1.C_130090	433.511385723564	310.080959894107	0.48342	0.45805	0.8533	FALSE
estExt_Genemark1.C_130091	0	0	NA	NA	NA	NA
estExt_Genemark1.C_130092	0	0	NA	NA	NA	NA
estExt_Genemark1.C_130093	74.8290613852937	69.1288473450115	0.11431	0.93276	1	FALSE
estExt_Genemark1.C_130096	0	0	NA	NA	NA	NA
estExt_Genemark1.C_130097	0	0	NA	NA	NA	NA
estExt_Genemark1.C_130098	0	0	NA	NA	NA	NA
estExt_Genemark1.C_130099	0	0	NA	NA	NA	NA
estExt_Genemark1.C_130100	0	0	NA	NA	NA	NA
estExt_Genemark1.C_130101	0	0	NA	NA	NA	NA
estExt_Genemark1.C_130102	0	0	NA	NA	NA	NA
estExt_Genemark1.C_130103	0	0	NA	NA	NA	NA
estExt_Genemark1.C_130104	0	0	NA	NA	NA	NA
estExt_Genemark1.C_130105	0	0	NA	NA	NA	NA
estExt_Genemark1.C_130106	0	0	NA	NA	NA	NA
estExt_Genemark1.C_130107	0	0	NA	NA	NA	NA
estExt_Genemark1.C_130108	0	0	NA	NA	NA	NA
estExt_Genemark1.C_130109	0	0	NA	NA	NA	NA
estExt_Genemark1.C_130110	0	0	NA	NA	NA	NA
estExt_Genemark1.C_130111	0	0	NA	NA	NA	NA
estExt_Genemark1.C_130112	0	0	NA	NA	NA	NA
estExt_Genemark1.C_130113	0	0	NA	NA	NA	NA
estExt_Genemark1.C_130114	5.68169809556254	5.57989378102048	0.026085	1	1	FALSE
estExt_Genemark1.C_130115	48.1317768958483	36.2083660191656	0.41067	0.58422	0.92814	FALSE
estExt_Genemark1.C_130117	0	0	NA	NA	NA	NA
estExt_Genemark1.C_130119	0	0	NA	NA	NA	NA
estExt_Genemark1.C_130120	0	0	NA	NA	NA	NA
estExt_Genemark1.C_130121	0	0	NA	NA	NA	NA
estExt_Genemark1.C_130122	0	0	NA	NA	NA	NA
estExt_Genemark1.C_130123	0	0	NA	NA	NA	NA
estExt_Genemark1.C_130124	0.539204602904613	0.355246328278562	0.60201	1	1	FALSE
estExt_Genemark1.C_130125	0	0	NA	NA	NA	NA
estExt_Genemark1.C_130126	0	0	NA	NA	NA	NA
estExt_Genemark1.C_130127	0	0	NA	NA	NA	NA
estExt_Genemark1.C_130128	0	0	NA	NA	NA	NA
estExt_Genemark1.C_130129	0	0	NA	NA	NA	NA
estExt_Genemark1.C_130130	0	0	NA	NA	NA	NA
estExt_Genemark1.C_130131	49.1923552184824	31.1353298627038	0.65988	0.41427	0.83393	FALSE
estExt_Genemark1.C_130132	0	0	NA	NA	NA	NA
estExt_Genemark1.C_130133	0	0	NA	NA	NA	NA
estExt_Genemark1.C_130134	0	0	NA	NA	NA	NA
estExt_Genemark1.C_130135	268.292010937158	430.69673009036	-0.68287	0.33685	0.76369	FALSE
estExt_Genemark1.C_130136	0	0	NA	NA	NA	NA
estExt_Genemark1.C_130137	0	0	NA	NA	NA	NA
estExt_Genemark1.C_130138	0	0	NA	NA	NA	NA
estExt_Genemark1.C_130139	0	0	NA	NA	NA	NA
estExt_Genemark1.C_130140	0	0	NA	NA	NA	NA
estExt_Genemark1.C_130141	0	0	NA	NA	NA	NA
estExt_Genemark1.C_130142	0	0	NA	NA	NA	NA
estExt_Genemark1.C_130143	0	0	NA	NA	NA	NA
estExt_Genemark1.C_130144	0	0	NA	NA	NA	NA
estExt_Genemark1.C_130145	0	0	NA	NA	NA	NA
estExt_Genemark1.C_130146	0	0	NA	NA	NA	NA
estExt_Genemark1.C_130147	353.085263066742	227.145069571075	0.6364	0.32186	0.75165	FALSE
estExt_Genemark1.C_130148	343.339400856268	76.9442665671399	2.1577	0.0042351	0.079517	FALSE
estExt_Genemark1.C_130149	0	0	NA	NA	NA	NA
estExt_Genemark1.C_130150	88.5765598774723	172.646725153827	-0.96283	0.16625	0.55979	FALSE
estExt_Genemark1.C_130151	0	0	NA	NA	NA	NA
estExt_Genemark1.C_130152	0	0	NA	NA	NA	NA
estExt_Genemark1.C_130153	0	0	NA	NA	NA	NA
estExt_Genemark1.C_130154	0	0	NA	NA	NA	NA
estExt_Genemark1.C_130157	0	0	NA	NA	NA	NA
estExt_Genemark1.C_130158	0	0	NA	NA	NA	NA
estExt_Genemark1.C_130159	193.663447202506	117.974469885925	0.71508	0.32964	0.76089	FALSE
estExt_Genemark1.C_130160	0	0	NA	NA	NA	NA
estExt_Genemark1.C_130161	0	0	NA	NA	NA	NA
estExt_Genemark1.C_130162	0	0	NA	NA	NA	NA
estExt_Genemark1.C_130163	0	0	NA	NA	NA	NA
estExt_Genemark1.C_130164	0	0	NA	NA	NA	NA
estExt_Genemark1.C_130165	0	0	NA	NA	NA	NA
estExt_Genemark1.C_130166	0	0	NA	NA	NA	NA
estExt_Genemark1.C_130167	0	0	NA	NA	NA	NA
estExt_Genemark1.C_130168	0	0	NA	NA	NA	NA
estExt_Genemark1.C_130169	0	0	NA	NA	NA	NA
estExt_Genemark1.C_130170	0	0	NA	NA	NA	NA
estExt_Genemark1.C_130171	0	0	NA	NA	NA	NA
estExt_Genemark1.C_130172	0	0	NA	NA	NA	NA
estExt_Genemark1.C_130173	603.253850339466	779.023901518393	-0.3689	0.60572	0.94293	FALSE
estExt_Genemark1.C_130174	0	0	NA	NA	NA	NA
estExt_Genemark1.C_130175	0	0	NA	NA	NA	NA
estExt_Genemark1.C_130176	414.407502968689	189.291278847201	1.1304	0.10414	0.45275	FALSE
estExt_Genemark1.C_130177	0	0	NA	NA	NA	NA
estExt_Genemark1.C_130178	331.325536655536	412.322039059116	-0.31552	0.65662	0.95251	FALSE
estExt_Genemark1.C_130179	0	0	NA	NA	NA	NA
estExt_Genemark1.C_130180	0	0	NA	NA	NA	NA
estExt_Genemark1.C_130181	0	0	NA	NA	NA	NA
estExt_Genemark1.C_130182	0	0	NA	NA	NA	NA
estExt_Genemark1.C_130183	0	0	NA	NA	NA	NA
estExt_Genemark1.C_130184	0	0	NA	NA	NA	NA
estExt_Genemark1.C_130185	808.062205543155	497.729778752697	0.6991	0.30223	0.72254	FALSE
estExt_Genemark1.C_130186	0	0	NA	NA	NA	NA
estExt_Genemark1.C_130187	0	0	NA	NA	NA	NA
estExt_Genemark1.C_130188	0	0	NA	NA	NA	NA
estExt_Genemark1.C_130189	0	0	NA	NA	NA	NA
estExt_Genemark1.C_130191	1369.5073300802	581.059559407101	1.2369	0.16307	0.55606	FALSE
estExt_Genemark1.C_130192	0	0	NA	NA	NA	NA
estExt_Genemark1.C_130194	0	0	NA	NA	NA	NA
estExt_Genemark1.C_130195	0	0	NA	NA	NA	NA
estExt_Genemark1.C_130196	9.74578238241124	5.93514010929904	0.7155	0.61783	0.94515	FALSE
estExt_Genemark1.C_130197	0	0	NA	NA	NA	NA
estExt_Genemark1.C_130198	84.7798590101869	76.7971151817343	0.14267	0.88584	1	FALSE
estExt_Genemark1.C_130200	0	2.43470056223168	-Inf	0.29094	0.70797	FALSE
estExt_Genemark1.C_130201	44.2414838489094	22.8695366626096	0.95197	0.21554	0.63689	FALSE
estExt_Genemark1.C_130202	0	0	NA	NA	NA	NA
estExt_Genemark1.C_130203	0	0	NA	NA	NA	NA
estExt_Genemark1.C_130204	0	0	NA	NA	NA	NA
estExt_Genemark1.C_130205	0	0	NA	NA	NA	NA
estExt_Genemark1.C_130206	0	0	NA	NA	NA	NA
estExt_Genemark1.C_130207	0	0	NA	NA	NA	NA
estExt_Genemark1.C_130208	0	0	NA	NA	NA	NA
estExt_Genemark1.C_130209	0	0	NA	NA	NA	NA
estExt_Genemark1.C_130210	3434.40712856082	6233.75929749875	-0.86004	0.22883	0.65124	FALSE
estExt_Genemark1.C_130211	81.7585221627972	27.9990564656643	1.546	0.047504	0.29499	FALSE
estExt_Genemark1.C_130212	0	0	NA	NA	NA	NA
estExt_Genemark1.C_130213	0	0	NA	NA	NA	NA
estExt_Genemark1.C_130214	0	0	NA	NA	NA	NA
estExt_Genemark1.C_130215	25.5966066366831	35.8010959551688	-0.48405	0.60009	0.94028	FALSE
estExt_Genemark1.C_130216	0	0	NA	NA	NA	NA
estExt_Genemark1.C_130217	0	0	NA	NA	NA	NA
estExt_Genemark1.C_130218	0	0	NA	NA	NA	NA
estExt_Genemark1.C_130219	0	0	NA	NA	NA	NA
estExt_Genemark1.C_130220	2.81188384112963	15.4227435013837	-2.4555	0.071154	0.36737	FALSE
estExt_Genemark1.C_130221	0	0	NA	NA	NA	NA
estExt_Genemark1.C_130222	0	0	NA	NA	NA	NA
estExt_Genemark1.C_130223	0	0	NA	NA	NA	NA
estExt_Genemark1.C_130224	0	0	NA	NA	NA	NA
estExt_Genemark1.C_130225	0	1.21735028111584	-Inf	0.63526	0.94515	FALSE
estExt_Genemark1.C_130226	109.596584035133	39.7697491237005	1.4625	0.29718	0.71639	FALSE
estExt_Genemark1.C_130227	0	0	NA	NA	NA	NA
estExt_Genemark1.C_130228	0	0	NA	NA	NA	NA
estExt_Genemark1.C_130229	0	0	NA	NA	NA	NA
estExt_Genemark1.C_130230	21.3008006966212	19.9279784758192	0.096112	0.85758	1	FALSE
estExt_Genemark1.C_130231	0	0	NA	NA	NA	NA
estExt_Genemark1.C_130232	0	0	NA	NA	NA	NA
estExt_Genemark1.C_130233	0	0	NA	NA	NA	NA
estExt_Genemark1.C_130234	0	0	NA	NA	NA	NA
estExt_Genemark1.C_130235	0	0	NA	NA	NA	NA
estExt_Genemark1.C_130236	0	0	NA	NA	NA	NA
estExt_Genemark1.C_130237	0	0	NA	NA	NA	NA
estExt_Genemark1.C_130238	0	0	NA	NA	NA	NA
estExt_Genemark1.C_130240	0	0	NA	NA	NA	NA
estExt_Genemark1.C_130241	0	0	NA	NA	NA	NA
estExt_Genemark1.C_130242	0	0	NA	NA	NA	NA
estExt_Genemark1.C_130243	0	0	NA	NA	NA	NA
estExt_Genemark1.C_130244	344.466864947824	120.58308129881	1.5143	0.040775	0.26912	FALSE
estExt_Genemark1.C_130245	0	0	NA	NA	NA	NA
estExt_Genemark1.C_130246	0	0	NA	NA	NA	NA
estExt_Genemark1.C_130247	0	0	NA	NA	NA	NA
estExt_Genemark1.C_130248	0	0	NA	NA	NA	NA
estExt_Genemark1.C_130249	0	0	NA	NA	NA	NA
estExt_Genemark1.C_130250	0	0	NA	NA	NA	NA
estExt_Genemark1.C_130251	0	0	NA	NA	NA	NA
estExt_Genemark1.C_130252	0	2.43470056223168	-Inf	0.29094	0.70797	FALSE
estExt_Genemark1.C_130253	1419.01224463665	1744.16266928908	-0.29765	0.69367	0.97013	FALSE
estExt_Genemark1.C_130254	0	0	NA	NA	NA	NA
estExt_Genemark1.C_130255	0	0	NA	NA	NA	NA
estExt_Genemark1.C_130256	2945.36082925286	1667.92737451026	0.82039	0.20518	0.62278	FALSE
estExt_Genemark1.C_130257	0	0	NA	NA	NA	NA
estExt_Genemark1.C_130258	0	0	NA	NA	NA	NA
estExt_Genemark1.C_130259	2144.91501254379	4288.60155536756	-0.99959	0.15264	0.54456	FALSE
estExt_Genemark1.C_130260	0	0.355246328278562	-Inf	1	1	FALSE
estExt_Genemark1.C_130261	0	0	NA	NA	NA	NA
estExt_Genemark1.C_130262	82.1952590584923	73.2922157237923	0.1654	0.83868	1	FALSE
estExt_Genemark1.C_130263	78.7906779649328	190.334718277664	-1.2724	0.077063	0.38023	FALSE
estExt_Genemark1.C_130264	0	0	NA	NA	NA	NA
estExt_Genemark1.C_130265	0	0	NA	NA	NA	NA
estExt_Genemark1.C_130266	0	0	NA	NA	NA	NA
estExt_Genemark1.C_130267	0	0	NA	NA	NA	NA
estExt_Genemark1.C_130268	2454.89433310011	755.6519671421	1.6999	0.014744	0.15591	FALSE
estExt_Genemark1.C_130269	0	0	NA	NA	NA	NA
estExt_Genemark1.C_130271	0	0	NA	NA	NA	NA
estExt_Genemark1.C_130272	0	0	NA	NA	NA	NA
estExt_Genemark1.C_130273	0	0	NA	NA	NA	NA
estExt_Genemark1.C_130274	0	0	NA	NA	NA	NA
estExt_Genemark1.C_130275	0	0	NA	NA	NA	NA
estExt_Genemark1.C_130276	0	0	NA	NA	NA	NA
estExt_Genemark1.C_130277	0	0	NA	NA	NA	NA
estExt_Genemark1.C_130278	0	0	NA	NA	NA	NA
estExt_Genemark1.C_130279	0	0	NA	NA	NA	NA
estExt_Genemark1.C_130280	0	0	NA	NA	NA	NA
estExt_Genemark1.C_130281	0	0	NA	NA	NA	NA
estExt_Genemark1.C_130282	0	0	NA	NA	NA	NA
estExt_Genemark1.C_130283	0	0	NA	NA	NA	NA
estExt_Genemark1.C_130284	0	0	NA	NA	NA	NA
estExt_Genemark1.C_130285	0	0	NA	NA	NA	NA
estExt_Genemark1.C_130286	819.617223857365	540.521364458931	0.6006	0.4209	0.83723	FALSE
estExt_Genemark1.C_130287	2881.69418743967	1587.04866454026	0.86057	0.38735	0.81294	FALSE
estExt_Genemark1.C_130288	0	0	NA	NA	NA	NA
estExt_Genemark1.C_130289	0	0	NA	NA	NA	NA
estExt_Genemark1.C_130290	0	0	NA	NA	NA	NA
estExt_Genemark1.C_130291	0	0	NA	NA	NA	NA
estExt_Genemark1.C_130292	0	0	NA	NA	NA	NA
estExt_Genemark1.C_130293	0	0	NA	NA	NA	NA
estExt_Genemark1.C_130294	0	1.5725966093944	-Inf	0.49554	0.87789	FALSE
estExt_Genemark1.C_130295	0	0	NA	NA	NA	NA
estExt_Genemark1.C_130296	0	0	NA	NA	NA	NA
estExt_Genemark1.C_130297	0	0	NA	NA	NA	NA
estExt_Genemark1.C_130298	0	0	NA	NA	NA	NA
estExt_Genemark1.C_130299	0	0	NA	NA	NA	NA
estExt_Genemark1.C_130300	671.799481193086	230.658888850766	1.5423	0.026026	0.20669	FALSE
estExt_Genemark1.C_130301	0	0	NA	NA	NA	NA
estExt_Genemark1.C_130302	0	0	NA	NA	NA	NA
estExt_Genemark1.C_130303	0	0	NA	NA	NA	NA
estExt_Genemark1.C_130304	26.617085429189	9.38355592064815	1.5041	0.10543	0.45275	FALSE
estExt_Genemark1.C_130305	0	0	NA	NA	NA	NA
estExt_Genemark1.C_130306	0	0	NA	NA	NA	NA
estExt_Genemark1.C_130307	0	0	NA	NA	NA	NA
estExt_Genemark1.C_130308	0	0	NA	NA	NA	NA
estExt_Genemark1.C_130309	0	0	NA	NA	NA	NA
estExt_Genemark1.C_130310	0	0	NA	NA	NA	NA
estExt_Genemark1.C_130311	0	0	NA	NA	NA	NA
estExt_Genemark1.C_130312	0	0	NA	NA	NA	NA
estExt_Genemark1.C_130313	0	0	NA	NA	NA	NA
estExt_Genemark1.C_130314	0	0	NA	NA	NA	NA
estExt_Genemark1.C_130315	0	0	NA	NA	NA	NA
estExt_Genemark1.C_130316	0	0	NA	NA	NA	NA
estExt_Genemark1.C_130317	0	0	NA	NA	NA	NA
estExt_Genemark1.C_130318	0	0	NA	NA	NA	NA
estExt_Genemark1.C_130319	0	0	NA	NA	NA	NA
estExt_Genemark1.C_130320	0	0	NA	NA	NA	NA
estExt_Genemark1.C_130321	0	0	NA	NA	NA	NA
estExt_Genemark1.C_130322	13.3464233628337	23.8832519117271	-0.83955	0.41828	0.83723	FALSE
estExt_Genemark1.C_130323	0	0	NA	NA	NA	NA
estExt_Genemark1.C_130324	0	0	NA	NA	NA	NA
estExt_Genemark1.C_130325	0	0	NA	NA	NA	NA
estExt_Genemark1.C_130326	0	0	NA	NA	NA	NA
estExt_Genemark1.C_130327	911.330901580771	2362.45469930753	-1.3742	0.041082	0.26912	FALSE
estExt_Genemark1.C_130329	0	0	NA	NA	NA	NA
estExt_Genemark1.C_130330	0	0	NA	NA	NA	NA
estExt_Genemark1.C_130331	0	0	NA	NA	NA	NA
estExt_Genemark1.C_130332	0	0	NA	NA	NA	NA
estExt_Genemark1.C_130333	0	0	NA	NA	NA	NA
estExt_Genemark1.C_130334	0	0	NA	NA	NA	NA
estExt_Genemark1.C_130335	0	0	NA	NA	NA	NA
estExt_Genemark1.C_130336	0	0	NA	NA	NA	NA
estExt_Genemark1.C_130337	0	0	NA	NA	NA	NA
estExt_Genemark1.C_130338	0	0	NA	NA	NA	NA
estExt_Genemark1.C_130339	0	0	NA	NA	NA	NA
estExt_Genemark1.C_130340	108.166154585726	446.983072739358	-2.047	0.0032805	0.070441	FALSE
estExt_Genemark1.C_130341	0	0	NA	NA	NA	NA
estExt_Genemark1.C_130342	0	0.506857624558714	-Inf	1	1	FALSE
estExt_Genemark1.C_130343	0	0	NA	NA	NA	NA
estExt_Genemark1.C_130344	0	0	NA	NA	NA	NA
estExt_Genemark1.C_130345	0	0	NA	NA	NA	NA
estExt_Genemark1.C_130346	0	0	NA	NA	NA	NA
estExt_Genemark1.C_130347	0	0	NA	NA	NA	NA
estExt_Genemark1.C_130348	32.4324752345332	98.3883580057606	-1.601	0.036074	0.25274	FALSE
estExt_Genemark1.C_130349	0	0	NA	NA	NA	NA
estExt_Genemark1.C_130350	0	0	NA	NA	NA	NA
estExt_Genemark1.C_130351	0	0	NA	NA	NA	NA
estExt_Genemark1.C_130352	0	0	NA	NA	NA	NA
estExt_Genemark1.C_130353	0	0	NA	NA	NA	NA
estExt_Genemark1.C_130354	0	0	NA	NA	NA	NA
estExt_Genemark1.C_130355	0	0	NA	NA	NA	NA
estExt_Genemark1.C_130356	0	0	NA	NA	NA	NA
estExt_Genemark1.C_130357	0	0	NA	NA	NA	NA
estExt_Genemark1.C_130358	0	0	NA	NA	NA	NA
estExt_Genemark1.C_130359	0	0	NA	NA	NA	NA
estExt_Genemark1.C_130360	0	0	NA	NA	NA	NA
estExt_Genemark1.C_130361	0	0	NA	NA	NA	NA
estExt_Genemark1.C_130362	0	0	NA	NA	NA	NA
estExt_Genemark1.C_130363	0	0.355246328278562	-Inf	1	1	FALSE
estExt_Genemark1.C_130364	0	0	NA	NA	NA	NA
estExt_Genemark1.C_130365	0	0	NA	NA	NA	NA
estExt_Genemark1.C_130366	0	0	NA	NA	NA	NA
estExt_Genemark1.C_130367	0	0	NA	NA	NA	NA
estExt_Genemark1.C_130369	42.6996313366739	3.29680451506895	3.6951	0.00016383	0.013109	TRUE
estExt_Genemark1.C_130370	0	0	NA	NA	NA	NA
estExt_Genemark1.C_130371	0	0	NA	NA	NA	NA
estExt_Genemark1.C_130372	0	0	NA	NA	NA	NA
estExt_Genemark1.C_130374	0	0	NA	NA	NA	NA
estExt_Genemark1.C_130375	1515.19084229206	1494.88974941461	0.01946	0.94619	1	FALSE
estExt_Genemark1.C_130376	0	0	NA	NA	NA	NA
estExt_Genemark1.C_130378	47.1068603395643	172.304858558172	-1.871	0.010096	0.13092	FALSE
estExt_Genemark1.C_130379	0	0	NA	NA	NA	NA
estExt_Genemark1.C_130380	0	0	NA	NA	NA	NA
estExt_Genemark1.C_130381	0	0	NA	NA	NA	NA
estExt_Genemark1.C_130382	0	0	NA	NA	NA	NA
estExt_Genemark1.C_130384	0	0	NA	NA	NA	NA
estExt_Genemark1.C_130385	0	0	NA	NA	NA	NA
estExt_Genemark1.C_130386	0	0	NA	NA	NA	NA
estExt_Genemark1.C_130387	0	0	NA	NA	NA	NA
estExt_Genemark1.C_130388	0	0	NA	NA	NA	NA
estExt_Genemark1.C_130389	0	0	NA	NA	NA	NA
estExt_Genemark1.C_130390	4134.4088875683	2328.9144187374	0.82802	0.22377	0.64624	FALSE
estExt_Genemark1.C_130391	0	0	NA	NA	NA	NA
estExt_Genemark1.C_130392	0	0	NA	NA	NA	NA
estExt_Genemark1.C_130393	2258.82903254144	594.637703082653	1.9255	0.00617	0.10301	FALSE
estExt_Genemark1.C_130394	19.2019126983061	1.36896157739599	3.8101	0.0015919	0.047328	TRUE
estExt_Genemark1.C_130395	0	0	NA	NA	NA	NA
estExt_Genemark1.C_130396	0	2.63833559423009	-Inf	0.23991	0.66148	FALSE
estExt_Genemark1.C_130397	0	0	NA	NA	NA	NA
estExt_Genemark1.C_130398	0	0	NA	NA	NA	NA
estExt_Genemark1.C_130399	0	0	NA	NA	NA	NA
estExt_Genemark1.C_130400	0	0	NA	NA	NA	NA
estExt_Genemark1.C_130401	0	0	NA	NA	NA	NA
estExt_Genemark1.C_130402	0	0	NA	NA	NA	NA
estExt_Genemark1.C_130403	0	0	NA	NA	NA	NA
estExt_Genemark1.C_130404	0	0	NA	NA	NA	NA
estExt_Genemark1.C_130405	0	0	NA	NA	NA	NA
estExt_Genemark1.C_130407	0	0	NA	NA	NA	NA
estExt_Genemark1.C_130409	0	0	NA	NA	NA	NA
estExt_Genemark1.C_130411	0	0	NA	NA	NA	NA
estExt_Genemark1.C_130412	0	0	NA	NA	NA	NA
estExt_Genemark1.C_130413	0	0	NA	NA	NA	NA
estExt_Genemark1.C_130414	0	0	NA	NA	NA	NA
estExt_Genemark1.C_130415	0	0	NA	NA	NA	NA
estExt_Genemark1.C_130416	0	0	NA	NA	NA	NA
estExt_Genemark1.C_130417	0	0	NA	NA	NA	NA
estExt_Genemark1.C_130418	0	0	NA	NA	NA	NA
estExt_Genemark1.C_130419	1.07840920580923	2.58631185851183	-1.262	0.72246	0.98784	FALSE
estExt_Genemark1.C_130420	0	0	NA	NA	NA	NA
estExt_Genemark1.C_130421	0	0	NA	NA	NA	NA
estExt_Genemark1.C_130422	0	0	NA	NA	NA	NA
estExt_Genemark1.C_130423	0	0	NA	NA	NA	NA
estExt_Genemark1.C_130424	0	0	NA	NA	NA	NA
estExt_Genemark1.C_130425	0	0	NA	NA	NA	NA
estExt_Genemark1.C_130426	0	0	NA	NA	NA	NA
estExt_Genemark1.C_130427	83.8930719274626	129.922038110712	-0.63102	0.42421	0.83723	FALSE
estExt_Genemark1.C_130428	0	0	NA	NA	NA	NA
estExt_Genemark1.C_130429	0	0	NA	NA	NA	NA
estExt_Genemark1.C_130430	0	0	NA	NA	NA	NA
estExt_Genemark1.C_130431	12246.2457619621	1528.90718910142	3.0018	0.00039807	0.023223	TRUE
estExt_Genemark1.C_130432	0	0	NA	NA	NA	NA
estExt_Genemark1.C_130433	0	0	NA	NA	NA	NA
estExt_Genemark1.C_130434	0	0	NA	NA	NA	NA
estExt_Genemark1.C_130435	0	0	NA	NA	NA	NA
estExt_Genemark1.C_130436	458.136488625425	397.227782420763	0.20581	0.77313	1	FALSE
estExt_Genemark1.C_130437	0	0	NA	NA	NA	NA
estExt_Genemark1.C_130438	0	0	NA	NA	NA	NA
estExt_Genemark1.C_130439	0	0	NA	NA	NA	NA
estExt_Genemark1.C_130440	0	0	NA	NA	NA	NA
estExt_Genemark1.C_130442	0	0	NA	NA	NA	NA
estExt_Genemark1.C_130443	0	0	NA	NA	NA	NA
estExt_Genemark1.C_130445	1197.31887395454	1045.28917111408	0.19591	0.75275	1	FALSE
estExt_Genemark1.C_130446	0	0	NA	NA	NA	NA
estExt_Genemark1.C_130447	0	0	NA	NA	NA	NA
estExt_Genemark1.C_130448	0	0	NA	NA	NA	NA
estExt_Genemark1.C_130449	92.5247833377144	82.8838665873135	0.15875	0.88625	1	FALSE
estExt_Genemark1.C_130450	0	0	NA	NA	NA	NA
estExt_Genemark1.C_130451	0	0	NA	NA	NA	NA
estExt_Genemark1.C_130452	0	0	NA	NA	NA	NA
estExt_Genemark1.C_130453	0	0	NA	NA	NA	NA
estExt_Genemark1.C_130454	0	0	NA	NA	NA	NA
estExt_Genemark1.C_130456	7.24138149097309	10.6484700266076	-0.55631	0.72023	0.98654	FALSE
estExt_Genemark1.C_1310001	0	0	NA	NA	NA	NA
estExt_Genemark1.C_1330002	0	0.355246328278562	-Inf	1	1	FALSE
estExt_Genemark1.C_1340003	74.9538775675192	56.4053829953254	0.41017	0.6872	0.96787	FALSE
estExt_Genemark1.C_1360002	0	0	NA	NA	NA	NA
estExt_Genemark1.C_1400001	0	0.506857624558714	-Inf	1	1	FALSE
estExt_Genemark1.C_1400002	1.7334746353204	9.33153218492989	-2.4284	0.096278	0.43187	FALSE
estExt_Genemark1.C_140002	300.639769519594	144.864683452785	1.0533	0.15297	0.54456	FALSE
estExt_Genemark1.C_140003	414.059760832744	78.7680620333763	2.3942	0.12813	0.51285	FALSE
estExt_Genemark1.C_140004	0	0	NA	NA	NA	NA
estExt_Genemark1.C_140005	0	0	NA	NA	NA	NA
estExt_Genemark1.C_140006	0	0	NA	NA	NA	NA
estExt_Genemark1.C_140007	0	0	NA	NA	NA	NA
estExt_Genemark1.C_140008	0	0	NA	NA	NA	NA
estExt_Genemark1.C_140010	0.597135016207895	2.94155818679039	-2.3005	0.42266	0.83723	FALSE
estExt_Genemark1.C_140011	0	0	NA	NA	NA	NA
estExt_Genemark1.C_140012	0	0	NA	NA	NA	NA
estExt_Genemark1.C_140015	0	0	NA	NA	NA	NA
estExt_Genemark1.C_140016	0	0	NA	NA	NA	NA
estExt_Genemark1.C_140017	0	0	NA	NA	NA	NA
estExt_Genemark1.C_140018	0	0	NA	NA	NA	NA
estExt_Genemark1.C_140019	0	0	NA	NA	NA	NA
estExt_Genemark1.C_140020	0	0	NA	NA	NA	NA
estExt_Genemark1.C_140021	0	0	NA	NA	NA	NA
estExt_Genemark1.C_140022	0	0	NA	NA	NA	NA
estExt_Genemark1.C_140023	0	0	NA	NA	NA	NA
estExt_Genemark1.C_140024	0	0	NA	NA	NA	NA
estExt_Genemark1.C_140025	0	0	NA	NA	NA	NA
estExt_Genemark1.C_140026	0	0	NA	NA	NA	NA
estExt_Genemark1.C_140027	0	0	NA	NA	NA	NA
estExt_Genemark1.C_140028	0	0	NA	NA	NA	NA
estExt_Genemark1.C_140029	635.521409861646	918.37262513718	-0.53114	0.40215	0.8275	FALSE
estExt_Genemark1.C_140030	0	0	NA	NA	NA	NA
estExt_Genemark1.C_140031	0	0	NA	NA	NA	NA
estExt_Genemark1.C_140032	0	0	NA	NA	NA	NA
estExt_Genemark1.C_140034	0	0	NA	NA	NA	NA
estExt_Genemark1.C_140035	0	0	NA	NA	NA	NA
estExt_Genemark1.C_140036	0	0	NA	NA	NA	NA
estExt_Genemark1.C_140037	0	0	NA	NA	NA	NA
estExt_Genemark1.C_140038	0	0	NA	NA	NA	NA
estExt_Genemark1.C_140039	0	0	NA	NA	NA	NA
estExt_Genemark1.C_140040	0	0	NA	NA	NA	NA
estExt_Genemark1.C_140041	0	0	NA	NA	NA	NA
estExt_Genemark1.C_140042	672.797771166702	1140.86974258583	-0.76189	0.26361	0.68532	FALSE
estExt_Genemark1.C_140043	0	0	NA	NA	NA	NA
estExt_Genemark1.C_140044	0	0	NA	NA	NA	NA
estExt_Genemark1.C_140046	0	0	NA	NA	NA	NA
estExt_Genemark1.C_140047	0	0	NA	NA	NA	NA
estExt_Genemark1.C_140048	0	0	NA	NA	NA	NA
estExt_Genemark1.C_140049	0	0	NA	NA	NA	NA
estExt_Genemark1.C_140050	0	0	NA	NA	NA	NA
estExt_Genemark1.C_140051	0	0	NA	NA	NA	NA
estExt_Genemark1.C_140052	0	0	NA	NA	NA	NA
estExt_Genemark1.C_140053	0	0	NA	NA	NA	NA
estExt_Genemark1.C_140054	0	0	NA	NA	NA	NA
estExt_Genemark1.C_140056	0	0	NA	NA	NA	NA
estExt_Genemark1.C_140057	0	0	NA	NA	NA	NA
estExt_Genemark1.C_140058	0	0	NA	NA	NA	NA
estExt_Genemark1.C_140059	0	0	NA	NA	NA	NA
estExt_Genemark1.C_140060	372.189065993554	366.300547500932	0.023008	0.9855	1	FALSE
estExt_Genemark1.C_140062	0	0	NA	NA	NA	NA
estExt_Genemark1.C_140063	0	0	NA	NA	NA	NA
estExt_Genemark1.C_140076	1.07840920580923	0	Inf	0.63115	0.94515	FALSE
estExt_Genemark1.C_140077	0	0	NA	NA	NA	NA
estExt_Genemark1.C_140084	417.727447238214	229.312226827743	0.86525	0.204	0.62164	FALSE
estExt_Genemark1.C_140085	0	0	NA	NA	NA	NA
estExt_Genemark1.C_140086	0	0	NA	NA	NA	NA
estExt_Genemark1.C_140087	0	0	NA	NA	NA	NA
estExt_Genemark1.C_140088	0	0	NA	NA	NA	NA
estExt_Genemark1.C_140089	34.66505494263	147.217636097953	-2.0864	0.041273	0.26961	FALSE
estExt_Genemark1.C_140090	0	4.25849602846812	-Inf	0.17522	0.57883	FALSE
estExt_Genemark1.C_140091	0	0	NA	NA	NA	NA
estExt_Genemark1.C_140093	0	0	NA	NA	NA	NA
estExt_Genemark1.C_140094	0	0	NA	NA	NA	NA
estExt_Genemark1.C_140095	0	0	NA	NA	NA	NA
estExt_Genemark1.C_140096	0	0	NA	NA	NA	NA
estExt_Genemark1.C_140097	0	0	NA	NA	NA	NA
estExt_Genemark1.C_140098	34.1302881035034	37.5862474183108	-0.13915	0.80095	1	FALSE
estExt_Genemark1.C_140099	1.19427003241579	20.3397084506907	-4.0901	0.001344	0.044526	TRUE
estExt_Genemark1.C_140100	0	0	NA	NA	NA	NA
estExt_Genemark1.C_140101	0	0	NA	NA	NA	NA
estExt_Genemark1.C_140103	0	0	NA	NA	NA	NA
estExt_Genemark1.C_140105	0	0	NA	NA	NA	NA
estExt_Genemark1.C_140106	0	0	NA	NA	NA	NA
estExt_Genemark1.C_140107	0	0	NA	NA	NA	NA
estExt_Genemark1.C_140108	6.27883311177043	7.30410168669503	-0.21821	0.88601	1	FALSE
estExt_Genemark1.C_140109	0	0	NA	NA	NA	NA
estExt_Genemark1.C_140110	0	6.33795026242124	-Inf	0.036568	0.25466	FALSE
estExt_Genemark1.C_140111	0	0	NA	NA	NA	NA
estExt_Genemark1.C_140112	0	0	NA	NA	NA	NA
estExt_Genemark1.C_140113	0	0.862103952837276	-Inf	0.81612	1	FALSE
estExt_Genemark1.C_140114	0	0	NA	NA	NA	NA
estExt_Genemark1.C_140115	0	0	NA	NA	NA	NA
estExt_Genemark1.C_140116	0	0	NA	NA	NA	NA
estExt_Genemark1.C_140117	0	0	NA	NA	NA	NA
estExt_Genemark1.C_140118	0	0	NA	NA	NA	NA
estExt_Genemark1.C_140119	0	0	NA	NA	NA	NA
estExt_Genemark1.C_140120	0	0	NA	NA	NA	NA
estExt_Genemark1.C_140121	0	0	NA	NA	NA	NA
estExt_Genemark1.C_140122	0	0	NA	NA	NA	NA
estExt_Genemark1.C_140123	83.1265834351229	65.9925739479719	0.33301	0.70756	0.97849	FALSE
estExt_Genemark1.C_140124	0	0	NA	NA	NA	NA
estExt_Genemark1.C_140125	1117.26268225255	709.878709724661	0.65432	0.3255	0.7571	FALSE
estExt_Genemark1.C_140126	0	0	NA	NA	NA	NA
estExt_Genemark1.C_140127	0	0	NA	NA	NA	NA
estExt_Genemark1.C_140129	0	0	NA	NA	NA	NA
estExt_Genemark1.C_140130	0	1.92784293767296	-Inf	0.38772	0.81294	FALSE
estExt_Genemark1.C_140133	0	0	NA	NA	NA	NA
estExt_Genemark1.C_140134	0	0	NA	NA	NA	NA
estExt_Genemark1.C_140135	106.432679950406	74.0458122943185	0.52345	0.47437	0.86226	FALSE
estExt_Genemark1.C_140136	77.6186765794702	152.895622244758	-0.97807	0.17921	0.58312	FALSE
estExt_Genemark1.C_140137	44.972310574899	44.2274202732924	0.024096	1	1	FALSE
estExt_Genemark1.C_140138	0	0	NA	NA	NA	NA
estExt_Genemark1.C_140139	0	0	NA	NA	NA	NA
estExt_Genemark1.C_140140	0	0	NA	NA	NA	NA
estExt_Genemark1.C_140141	0	0	NA	NA	NA	NA
estExt_Genemark1.C_140142	0	0.355246328278562	-Inf	1	1	FALSE
estExt_Genemark1.C_140143	245.948462801078	162.946566907994	0.59396	0.37401	0.79938	FALSE
estExt_Genemark1.C_140144	0	0	NA	NA	NA	NA
estExt_Genemark1.C_140145	0	0	NA	NA	NA	NA
estExt_Genemark1.C_140146	0	0	NA	NA	NA	NA
estExt_Genemark1.C_140147	0	0	NA	NA	NA	NA
estExt_Genemark1.C_140148	0	0	NA	NA	NA	NA
estExt_Genemark1.C_140149	0	0	NA	NA	NA	NA
estExt_Genemark1.C_140150	0	0	NA	NA	NA	NA
estExt_Genemark1.C_140151	1.07840920580923	1.5725966093944	-0.54424	0.99431	1	FALSE
estExt_Genemark1.C_140154	33.3771927305608	17.7013728564606	0.915	0.28528	0.70454	FALSE
estExt_Genemark1.C_140155	0	0	NA	NA	NA	NA
estExt_Genemark1.C_140156	11.1138436547369	7.70691183981723	0.52813	0.68959	0.96978	FALSE
estExt_Genemark1.C_140158	1.7334746353204	4.00729717162608	-1.209	0.53395	0.90047	FALSE
estExt_Genemark1.C_140159	0	0	NA	NA	NA	NA
estExt_Genemark1.C_140160	0	0	NA	NA	NA	NA
estExt_Genemark1.C_140161	0.597135016207895	4.8173773887451	-3.0121	0.18775	0.60053	FALSE
estExt_Genemark1.C_140162	17.8739509561086	14.1533694845496	0.33671	0.83245	1	FALSE
estExt_Genemark1.C_140163	1.07840920580923	0.355246328278562	1.602	0.88697	1	FALSE
estExt_Genemark1.C_140164	4.66121930305659	0.862103952837276	2.4348	0.23611	0.65965	FALSE
estExt_Genemark1.C_140165	292.46706365199	65.2122179121981	2.1651	0.0021245	0.054741	FALSE
estExt_Genemark1.C_140166	0	0	NA	NA	NA	NA
estExt_Genemark1.C_140167	0	0	NA	NA	NA	NA
estExt_Genemark1.C_140168	0	0	NA	NA	NA	NA
estExt_Genemark1.C_140169	123.041117169461	11.2073513868846	3.4566	0.07843	0.3813	FALSE
estExt_Genemark1.C_140170	0	0	NA	NA	NA	NA
estExt_Genemark1.C_140171	0	0	NA	NA	NA	NA
estExt_Genemark1.C_140172	0	0	NA	NA	NA	NA
estExt_Genemark1.C_140173	0	0.710492656557124	-Inf	0.84253	1	FALSE
estExt_Genemark1.C_140180	0	0	NA	NA	NA	NA
estExt_Genemark1.C_140181	0	0	NA	NA	NA	NA
estExt_Genemark1.C_140182	0	0	NA	NA	NA	NA
estExt_Genemark1.C_140183	0	0	NA	NA	NA	NA
estExt_Genemark1.C_140184	0	0	NA	NA	NA	NA
estExt_Genemark1.C_140185	0	0	NA	NA	NA	NA
estExt_Genemark1.C_140186	0	0	NA	NA	NA	NA
estExt_Genemark1.C_140187	0	0	NA	NA	NA	NA
estExt_Genemark1.C_140188	0	0	NA	NA	NA	NA
estExt_Genemark1.C_140189	0	0	NA	NA	NA	NA
estExt_Genemark1.C_140190	0	0	NA	NA	NA	NA
estExt_Genemark1.C_140191	0	0	NA	NA	NA	NA
estExt_Genemark1.C_140192	0.539204602904613	0	Inf	0.94779	1	FALSE
estExt_Genemark1.C_140193	0	0	NA	NA	NA	NA
estExt_Genemark1.C_140194	0	0	NA	NA	NA	NA
estExt_Genemark1.C_140195	23.0164444487666	49.6036790223145	-1.1078	0.1502	0.54195	FALSE
estExt_Genemark1.C_140196	0	0	NA	NA	NA	NA
estExt_Genemark1.C_140197	0	0	NA	NA	NA	NA
estExt_Genemark1.C_140198	0	0	NA	NA	NA	NA
estExt_Genemark1.C_140199	0	0	NA	NA	NA	NA
estExt_Genemark1.C_140200	0	0	NA	NA	NA	NA
estExt_Genemark1.C_140201	5.14249349265792	9.58719095264656	-0.89864	0.43694	0.84285	FALSE
estExt_Genemark1.C_140202	0	0	NA	NA	NA	NA
estExt_Genemark1.C_140203	0	0	NA	NA	NA	NA
estExt_Genemark1.C_140204	0	0	NA	NA	NA	NA
estExt_Genemark1.C_140205	0	0.506857624558714	-Inf	1	1	FALSE
estExt_Genemark1.C_140206	0	0	NA	NA	NA	NA
estExt_Genemark1.C_140207	0	0	NA	NA	NA	NA
estExt_Genemark1.C_140208	0	0	NA	NA	NA	NA
estExt_Genemark1.C_140209	0	0	NA	NA	NA	NA
estExt_Genemark1.C_140210	306.789428513424	191.751243679903	0.67801	0.30623	0.72836	FALSE
estExt_Genemark1.C_140212	0	0	NA	NA	NA	NA
estExt_Genemark1.C_140213	31.8175093351502	44.3225479229797	-0.47822	0.57595	0.91732	FALSE
estExt_Genemark1.C_140214	0	0	NA	NA	NA	NA
estExt_Genemark1.C_140215	0	0	NA	NA	NA	NA
estExt_Genemark1.C_140216	0	0	NA	NA	NA	NA
estExt_Genemark1.C_140217	0	0	NA	NA	NA	NA
estExt_Genemark1.C_140218	0	0	NA	NA	NA	NA
estExt_Genemark1.C_140219	0	0	NA	NA	NA	NA
estExt_Genemark1.C_140220	0	0	NA	NA	NA	NA
estExt_Genemark1.C_140221	228.154710905226	67.2396484104329	1.7626	0.010892	0.13573	FALSE
estExt_Genemark1.C_140222	0	0	NA	NA	NA	NA
estExt_Genemark1.C_140223	0	0	NA	NA	NA	NA
estExt_Genemark1.C_140224	0	0	NA	NA	NA	NA
estExt_Genemark1.C_140225	0	0	NA	NA	NA	NA
estExt_Genemark1.C_140226	0	0	NA	NA	NA	NA
estExt_Genemark1.C_140227	0	0	NA	NA	NA	NA
estExt_Genemark1.C_140228	0	0	NA	NA	NA	NA
estExt_Genemark1.C_140229	0	0	NA	NA	NA	NA
estExt_Genemark1.C_140230	0	0.355246328278562	-Inf	1	1	FALSE
estExt_Genemark1.C_140231	0	0	NA	NA	NA	NA
estExt_Genemark1.C_140232	0	0	NA	NA	NA	NA
estExt_Genemark1.C_140233	0	0	NA	NA	NA	NA
estExt_Genemark1.C_140234	0	0	NA	NA	NA	NA
estExt_Genemark1.C_140235	0	0	NA	NA	NA	NA
estExt_Genemark1.C_140236	0	0	NA	NA	NA	NA
estExt_Genemark1.C_140237	0	0	NA	NA	NA	NA
estExt_Genemark1.C_140238	0	0	NA	NA	NA	NA
estExt_Genemark1.C_140240	0	0.862103952837276	-Inf	0.81612	1	FALSE
estExt_Genemark1.C_140241	0	0	NA	NA	NA	NA
estExt_Genemark1.C_140242	0	0	NA	NA	NA	NA
estExt_Genemark1.C_140243	0	0	NA	NA	NA	NA
estExt_Genemark1.C_140244	0	0	NA	NA	NA	NA
estExt_Genemark1.C_140245	0	0	NA	NA	NA	NA
estExt_Genemark1.C_140246	0	0	NA	NA	NA	NA
estExt_Genemark1.C_140247	0	0	NA	NA	NA	NA
estExt_Genemark1.C_140248	0	0	NA	NA	NA	NA
estExt_Genemark1.C_140249	0	0	NA	NA	NA	NA
estExt_Genemark1.C_140250	0	0	NA	NA	NA	NA
estExt_Genemark1.C_140251	0	0	NA	NA	NA	NA
estExt_Genemark1.C_140252	1.79140504862368	0.355246328278562	2.3342	0.69336	0.97013	FALSE
estExt_Genemark1.C_140253	0	0	NA	NA	NA	NA
estExt_Genemark1.C_140254	443.997030015646	447.686115095486	-0.011938	0.91805	1	FALSE
estExt_Genemark1.C_140255	0	2.53428812279357	-Inf	0.50316	0.88134	FALSE
estExt_Genemark1.C_140256	0	0	NA	NA	NA	NA
estExt_Genemark1.C_140257	0	0	NA	NA	NA	NA
estExt_Genemark1.C_140258	0	0	NA	NA	NA	NA
estExt_Genemark1.C_140259	306.036333140481	530.571476877577	-0.79384	0.25749	0.68158	FALSE
estExt_Genemark1.C_140260	0	0	NA	NA	NA	NA
estExt_Genemark1.C_140261	0	0	NA	NA	NA	NA
estExt_Genemark1.C_140264	1.7334746353204	7.45571298297518	-2.1047	0.17208	0.57252	FALSE
estExt_Genemark1.C_140268	0	0	NA	NA	NA	NA
estExt_Genemark1.C_140269	0	0	NA	NA	NA	NA
estExt_Genemark1.C_140270	0	0	NA	NA	NA	NA
estExt_Genemark1.C_140272	0.597135016207895	0	Inf	0.94794	1	FALSE
estExt_Genemark1.C_140274	0	0	NA	NA	NA	NA
estExt_Genemark1.C_140275	0	0	NA	NA	NA	NA
estExt_Genemark1.C_140276	0	0	NA	NA	NA	NA
estExt_Genemark1.C_140277	0	0	NA	NA	NA	NA
estExt_Genemark1.C_140278	0	0	NA	NA	NA	NA
estExt_Genemark1.C_140279	26.3675328928008	29.4631456927475	-0.16015	0.89193	1	FALSE
estExt_Genemark1.C_140280	0	0	NA	NA	NA	NA
estExt_Genemark1.C_140281	0	0	NA	NA	NA	NA
estExt_Genemark1.C_140282	0	0	NA	NA	NA	NA
estExt_Genemark1.C_140283	1.13633961911251	3.95527343590782	-1.7994	0.43913	0.84285	FALSE
estExt_Genemark1.C_140284	0	0	NA	NA	NA	NA
estExt_Genemark1.C_140286	6.39469393837699	27.947032729946	-2.1277	0.022778	0.19237	FALSE
estExt_Genemark1.C_140287	91.6424340187682	150.071491262028	-0.71156	0.29698	0.71639	FALSE
estExt_Genemark1.C_140288	0	0	NA	NA	NA	NA
estExt_Genemark1.C_140289	0	0	NA	NA	NA	NA
estExt_Genemark1.C_140290	0	0	NA	NA	NA	NA
estExt_Genemark1.C_140291	0	0	NA	NA	NA	NA
estExt_Genemark1.C_140292	930.991819821725	969.259032235495	-0.058114	0.90977	1	FALSE
estExt_Genemark1.C_140293	0	0	NA	NA	NA	NA
estExt_Genemark1.C_140294	0	0	NA	NA	NA	NA
estExt_Genemark1.C_140295	0	0	NA	NA	NA	NA
estExt_Genemark1.C_140296	0	0	NA	NA	NA	NA
estExt_Genemark1.C_140297	0	0	NA	NA	NA	NA
estExt_Genemark1.C_140298	0	0	NA	NA	NA	NA
estExt_Genemark1.C_140299	64.1563923900299	119.8844731801	-0.90198	0.2168	0.63742	FALSE
estExt_Genemark1.C_140300	0	0	NA	NA	NA	NA
estExt_Genemark1.C_140301	25.173262860385	20.8465660752494	0.27208	0.81043	1	FALSE
estExt_Genemark1.C_140302	0	0	NA	NA	NA	NA
estExt_Genemark1.C_140303	0	0	NA	NA	NA	NA
estExt_Genemark1.C_140304	0	0	NA	NA	NA	NA
estExt_Genemark1.C_140305	0	0	NA	NA	NA	NA
estExt_Genemark1.C_140306	294.891185655109	446.636746232828	-0.59892	0.34577	0.77307	FALSE
estExt_Genemark1.C_140307	0	0	NA	NA	NA	NA
estExt_Genemark1.C_140308	0	0	NA	NA	NA	NA
estExt_Genemark1.C_140309	0	0	NA	NA	NA	NA
estExt_Genemark1.C_140310	0	0	NA	NA	NA	NA
estExt_Genemark1.C_140311	0	0	NA	NA	NA	NA
estExt_Genemark1.C_140312	0	0	NA	NA	NA	NA
estExt_Genemark1.C_140313	0	0	NA	NA	NA	NA
estExt_Genemark1.C_140314	0	0	NA	NA	NA	NA
estExt_Genemark1.C_140315	0	0	NA	NA	NA	NA
estExt_Genemark1.C_140316	0	0	NA	NA	NA	NA
estExt_Genemark1.C_140318	0	0	NA	NA	NA	NA
estExt_Genemark1.C_140319	0	0	NA	NA	NA	NA
estExt_Genemark1.C_140320	0	0	NA	NA	NA	NA
estExt_Genemark1.C_140321	0	0	NA	NA	NA	NA
estExt_Genemark1.C_140322	0	0.355246328278562	-Inf	1	1	FALSE
estExt_Genemark1.C_140324	0	0	NA	NA	NA	NA
estExt_Genemark1.C_140328	0	0	NA	NA	NA	NA
estExt_Genemark1.C_140329	0	0	NA	NA	NA	NA
estExt_Genemark1.C_140334	0	0	NA	NA	NA	NA
estExt_Genemark1.C_1410001	0	0	NA	NA	NA	NA
estExt_Genemark1.C_1430002	0	0	NA	NA	NA	NA
estExt_Genemark1.C_1440001	0	0	NA	NA	NA	NA
estExt_Genemark1.C_1470002	5.85548933547238	10.1460723129235	-0.79306	0.43973	0.84285	FALSE
estExt_Genemark1.C_1500002	0	0	NA	NA	NA	NA
estExt_Genemark1.C_150001	0	0	NA	NA	NA	NA
estExt_Genemark1.C_150003	0	0	NA	NA	NA	NA
estExt_Genemark1.C_150004	0	0	NA	NA	NA	NA
estExt_Genemark1.C_150005	0	0	NA	NA	NA	NA
estExt_Genemark1.C_150006	875.382342361787	357.935166740276	1.2902	0.28526	0.70454	FALSE
estExt_Genemark1.C_150007	0	0	NA	NA	NA	NA
estExt_Genemark1.C_150008	0	0	NA	NA	NA	NA
estExt_Genemark1.C_150009	0	0	NA	NA	NA	NA
estExt_Genemark1.C_150010	784.470894725134	210.215132928639	1.8999	0.0062782	0.10326	FALSE
estExt_Genemark1.C_150011	0.539204602904613	2.94155818679039	-2.4477	0.4264	0.83835	FALSE
estExt_Genemark1.C_150012	0	0	NA	NA	NA	NA
estExt_Genemark1.C_150013	262.244899478601	342.879554105018	-0.38679	0.58474	0.92814	FALSE
estExt_Genemark1.C_150014	0	0	NA	NA	NA	NA
estExt_Genemark1.C_150015	2.75395342782635	1.06573898483569	1.3697	0.66307	0.95251	FALSE
estExt_Genemark1.C_150016	0	0	NA	NA	NA	NA
estExt_Genemark1.C_150017	0	0	NA	NA	NA	NA
estExt_Genemark1.C_150018	0	0	NA	NA	NA	NA
estExt_Genemark1.C_150020	0	0	NA	NA	NA	NA
estExt_Genemark1.C_150021	0	0	NA	NA	NA	NA
estExt_Genemark1.C_150022	0	0	NA	NA	NA	NA
estExt_Genemark1.C_150023	0	0	NA	NA	NA	NA
estExt_Genemark1.C_150024	0	0	NA	NA	NA	NA
estExt_Genemark1.C_150025	0	0	NA	NA	NA	NA
estExt_Genemark1.C_150026	0	0	NA	NA	NA	NA
estExt_Genemark1.C_150027	12.5576662235409	4.91696494930699	1.3527	0.17301	0.5748	FALSE
estExt_Genemark1.C_150028	0	0	NA	NA	NA	NA
estExt_Genemark1.C_150029	0	0	NA	NA	NA	NA
estExt_Genemark1.C_150030	0	0	NA	NA	NA	NA
estExt_Genemark1.C_150031	0	0	NA	NA	NA	NA
estExt_Genemark1.C_150032	0	0	NA	NA	NA	NA
estExt_Genemark1.C_150033	0	0	NA	NA	NA	NA
estExt_Genemark1.C_150034	0	0	NA	NA	NA	NA
estExt_Genemark1.C_150035	0	0	NA	NA	NA	NA
estExt_Genemark1.C_150036	0.539204602904613	1.01371524911743	-0.91075	1	1	FALSE
estExt_Genemark1.C_150037	0	0	NA	NA	NA	NA
estExt_Genemark1.C_150038	0	0	NA	NA	NA	NA
estExt_Genemark1.C_150039	67.2356596507229	9.07587341721322	2.8891	0.0003907	0.023223	TRUE
estExt_Genemark1.C_150040	0	0	NA	NA	NA	NA
estExt_Genemark1.C_150041	0	0	NA	NA	NA	NA
estExt_Genemark1.C_150042	0	0	NA	NA	NA	NA
estExt_Genemark1.C_150043	0	0	NA	NA	NA	NA
estExt_Genemark1.C_150044	0	0	NA	NA	NA	NA
estExt_Genemark1.C_150045	0	0	NA	NA	NA	NA
estExt_Genemark1.C_150046	211.372562274323	175.40099275734	0.26913	0.61811	0.94515	FALSE
estExt_Genemark1.C_150047	0	0	NA	NA	NA	NA
estExt_Genemark1.C_150048	0	0	NA	NA	NA	NA
estExt_Genemark1.C_150049	29.2551780304088	140.775638364095	-2.2666	0.023333	0.19237	FALSE
estExt_Genemark1.C_150050	137.99619898539	197.267229187359	-0.51552	0.4228	0.83723	FALSE
estExt_Genemark1.C_150051	8.07023816039412	13.338829356556	-0.72495	0.48851	0.87437	FALSE
estExt_Genemark1.C_150053	0	0	NA	NA	NA	NA
estExt_Genemark1.C_150054	0	0	NA	NA	NA	NA
estExt_Genemark1.C_150055	0	0	NA	NA	NA	NA
estExt_Genemark1.C_150056	0	0	NA	NA	NA	NA
estExt_Genemark1.C_150057	0	0	NA	NA	NA	NA
estExt_Genemark1.C_150058	0	0	NA	NA	NA	NA
estExt_Genemark1.C_150059	0	0	NA	NA	NA	NA
estExt_Genemark1.C_150060	0	0	NA	NA	NA	NA
estExt_Genemark1.C_150064	0	0	NA	NA	NA	NA
estExt_Genemark1.C_150065	0	0	NA	NA	NA	NA
[truncated: 30,016 more rows]
