# Supplementary material for: Whole Transcriptome Analysis Provides Insights Into the Molecular Mechanisms of Chlamydospore-Like Cell Formation in Phanerochaete chrysosporium
Source: Front Microbiol. 2020 Dec 7;11:527389. doi: 10.3389/fmicb.2020.527389 (PMC7750433; doi:10.3389/fmicb.2020.527389)
Supplement: Supplementary file 2 [file Data_Sheet_2.ZIP › DEGsList/mR_T72vsmR_CK0.DEG.xls]

Gene_id	readcount_mR_T72	readcount_mR_CK0	log2FoldChange	pval	padj	Blast swiss prot
estExt_Genemark1.C_100048	10.9396518176755	0	Inf	0.00025133	0.0019465	-//-
estExt_Genemark1.C_100049	388.797801273231	14.6550320312863	4.7296	6.926e-19	6.1481e-17	-//-
estExt_Genemark1.C_100065	11.5864350286925	0.398105574512207	4.8631	0.00082358	0.0055256	-//-
estExt_Genemark1.C_100113	107.1215835463	42.1685276807489	1.345	0.0013303	0.0080984	-//-
estExt_Genemark1.C_100130	157.772155059734	54.1287070923702	1.5434	7.0603e-05	0.00064408	-//-
estExt_Genemark1.C_100134	64.8574153720186	222.721118069056	-1.7799	3.3789e-06	4.674e-05	-//-
estExt_Genemark1.C_100144	18700.0245779012	32520.3571652244	-0.7983	0.010196	0.044316	sp|A1DBW0|MEP_NEOFI Extracellular metalloproteinase MEP OS=Neosartorya fischeri (strain ATCC 1020 / DSM 3700 / FGSC A1164 / NRRL 181) GN=MEP PE=2 SV=1//1.40187e-92
estExt_Genemark1.C_100184	73.7453920174157	540.582539675169	-2.8739	1.1829e-14	5.8087e-13	-//-
estExt_Genemark1.C_100202	317.929961909429	618.645153381357	-0.9604	0.003446	0.018117	-//-
estExt_Genemark1.C_100219	1881.64371618341	661.395456189744	1.5084	3.0855e-06	4.316e-05	sp|A8NE23|COP3_COPC7 Alpha-muurolene synthase OS=Coprinopsis cinerea (strain Okayama-7 / 130 / ATCC MYA-4618 / FGSC 9003) GN=COP3 PE=1 SV=1//1.35646e-15
estExt_Genemark1.C_100257	18.9799725776692	63.8465371225692	-1.7501	0.00059098	0.0041333	sp|Q9USX9|ELOC_SCHPO Elongin-C OS=Schizosaccharomyces pombe (strain 972 / ATCC 24843) GN=elc1 PE=3 SV=1//1.35189e-13
estExt_Genemark1.C_100286	141.457364879536	509.200247993725	-1.8479	1.3892e-07	2.4854e-06	-//-
estExt_Genemark1.C_100303	233.94797243469	67.4464994694341	1.7944	1.7213e-06	2.5797e-05	-//-
estExt_Genemark1.C_100306	1086.98671228826	372.184088157935	1.5462	6.5394e-05	0.00061062	sp|P0CR18|RPIA_CRYNJ Ribose-5-phosphate isomerase OS=Cryptococcus neoformans var. neoformans serotype D (strain JEC21 / ATCC MYA-565) GN=RKI1 PE=3 SV=1//9.81562e-15
estExt_Genemark1.C_100313	587.886640664372	196.52784989756	1.5808	3.3819e-06	4.674e-05	sp|P52483|UB2E3_MOUSE Ubiquitin-conjugating enzyme E2 E3 OS=Mus musculus GN=Ube2e3 PE=1 SV=2//3.49704e-58
estExt_Genemark1.C_100343	20.0950531091067	80.1110036281594	-1.9952	3.1365e-05	0.00033678	-//-
estExt_Genemark1.C_100344	1627.29755648887	3417.57616944031	-1.0705	0.00067157	0.0046546	-//-
estExt_Genemark1.C_100385	15.4671342947945	45.6595914494383	-1.5617	0.00374	0.019485	-//-
estExt_Genemark1.C_100386	108.281437645317	332.428031621159	-1.6183	6.304e-06	8.2201e-05	-//-
estExt_Genemark1.C_100412	63.2849267221949	11.004033155656	2.5238	1.7018e-06	2.5672e-05	-//-
estExt_Genemark1.C_100432	668.633497324584	2674.86877387965	-2.0002	6.4558e-10	1.7326e-08	-//-
estExt_Genemark1.C_100434	3524.82219664437	99.2642822128657	5.1501	3.2383e-05	0.00034442	-//-
estExt_Genemark1.C_100443	2586.25325222214	888.788406960451	1.541	1.8149e-06	2.7025e-05	sp|P38770|BRL1_YEAST Nucleus export protein BRL1 OS=Saccharomyces cerevisiae (strain ATCC 204508 / S288c) GN=BRL1 PE=1 SV=1//5.40486e-08
estExt_Genemark1.C_11_t10010	593.474149283036	2297.0393848357	-1.9525	3.1789e-09	7.337e-08	-//-
estExt_Genemark1.C_11_t10029	2133.45597228461	7191.74489930752	-1.7531	5.0215e-08	9.7391e-07	-//-
estExt_Genemark1.C_11_t10048	14.1735678727605	316.000165622948	-4.4787	4.2727e-17	2.8175e-15	-//-
estExt_Genemark1.C_11_t10068	683.18764052177	274.386317488687	1.3161	8.1805e-05	0.00073135	-//-
estExt_Genemark1.C_11_t10082	5.50885068553943	27.217463132481	-2.3047	0.0015228	0.0090817	sp|Q9SR97|YIPL1_ARATH Protein yippee-like At3g08990 OS=Arabidopsis thaliana GN=At3g08990 PE=2 SV=2//6.35794e-29
estExt_Genemark1.C_11_t10107	184.870497950801	478.675493896395	-1.3725	7.8285e-05	0.00070304	-//-
estExt_Genemark1.C_11_t10108	2104.26300579285	8239.44925334118	-1.9692	1.3197e-09	3.3843e-08	sp|Q9CS74|ECD_MOUSE Protein ecdysoneless homolog OS=Mus musculus GN=Ecd PE=1 SV=2//5.9751e-49
estExt_Genemark1.C_11_t10112	754.246680117367	1568.72511639258	-1.0565	0.0057984	0.028353	-//-
estExt_Genemark1.C_11_t10169	3307.67252120334	1586.2142530871	1.0602	0.00073176	0.0050116	sp|Q9M0X9|4CLL7_ARATH 4-coumarate--CoA ligase-like 7 OS=Arabidopsis thaliana GN=4CLL7 PE=1 SV=1//1.44652e-82
estExt_Genemark1.C_11_t10177	257.779123284847	127.14185908433	1.0197	0.0038011	0.019759	sp|O74631|FD123_TRAVE Protein FDD123 OS=Trametes versicolor GN=FDD123 PE=2 SV=1//3.8184e-21
estExt_Genemark1.C_11_t10187	19.5263194514931	480.747618264552	-4.6218	5.7356e-18	4.4126e-16	-//-
estExt_Genemark1.C_11_t10202	953.624114178889	479.604441320495	0.99158	0.0022389	0.012652	sp|Q6PAQ4|REXO4_MOUSE RNA exonuclease 4 OS=Mus musculus GN=Rexo4 PE=2 SV=2//1.06891e-09
estExt_Genemark1.C_11_t10251	3708.1783638668	962.090869199462	1.9465	1.9728e-09	4.8439e-08	sp|Q9SHK2|PPR17_ARATH Pentatricopeptide repeat-containing protein At1g06580 OS=Arabidopsis thaliana GN=At1g06580 PE=2 SV=1//1.38797e-12
estExt_Genemark1.C_11_t10258	189.776730613181	411.749649620939	-1.1175	0.0010218	0.0065327	-//-
estExt_Genemark1.C_11_t10340	148.850902428513	295.050318625132	-0.98709	0.0057656	0.028253	sp|O14417|MAD2_SCHPO Mitotic spindle checkpoint component mad2 OS=Schizosaccharomyces pombe (strain 972 / ATCC 24843) GN=mad2 PE=1 SV=1//1.95739e-57
estExt_Genemark1.C_11_t10377	411.446711240582	1111.00934639746	-1.4331	1.1415e-05	0.00014266	-//-
estExt_Genemark1.C_11_t10417	3649.15890876023	9254.71552825844	-1.3426	2.1327e-05	0.00024248	sp|Q04859|MAK_MOUSE Serine/threonine-protein kinase MAK OS=Mus musculus GN=Mak PE=1 SV=2//3.14263e-71
estExt_Genemark1.C_11_t10495	744.49894162509	2283.47292558331	-1.6169	5.6679e-06	7.6056e-05	sp|Q12339|UTP23_YEAST rRNA-processing protein UTP23 OS=Saccharomyces cerevisiae (strain ATCC 204508 / S288c) GN=UTP23 PE=1 SV=1//2.09853e-07
estExt_Genemark1.C_11_t20039	2948.77682457943	373.381869267151	2.9814	0.0019397	0.011249	-//-
estExt_Genemark1.C_11_t20044	7.86183486939723	27.6836174120136	-1.8161	0.0079211	0.036491	sp|P53390|MEP3_YEAST Ammonium transporter MEP3 OS=Saccharomyces cerevisiae (strain ATCC 204508 / S288c) GN=MEP3 PE=1 SV=1//1.83166e-155
estExt_Genemark1.C_120038	600.565769440712	181.644834054313	1.7252	4.6252e-07	7.5709e-06	-//-
estExt_Genemark1.C_120043	52.9696713317467	64235.6536138344	-10.244	4.8972e-48	3.7675e-45	sp|P16933|SC3_SCHCO Fruiting body protein SC3 OS=Schizophyllum commune GN=SC3 PE=1 SV=2//1.74047e-06
estExt_Genemark1.C_120064	20.4296381065101	3.70203540439555	2.4643	0.0019865	0.011491	-//-
estExt_Genemark1.C_120075	567.814582718776	309.402595869506	0.87593	0.0076244	0.035694	-//-
estExt_Genemark1.C_120076	661.476541954702	1830.27985934281	-1.4683	7.3605e-06	9.5439e-05	-//-
estExt_Genemark1.C_120083	49.7357552766617	15.7983122260576	1.6545	0.0024687	0.01373	-//-
estExt_Genemark1.C_120084	243.070706120019	21.9570297825468	3.4686	5.8383e-05	0.00055452	-//-
estExt_Genemark1.C_120085	181.937282527574	66.0990731596017	1.4607	0.00012843	0.0010897	-//-
estExt_Genemark1.C_120096	10235.0947176089	389.714384477762	4.715	0.0026604	0.01455	-//-
estExt_Genemark1.C_120129	730.381036521943	2407.34151805531	-1.7207	1.262e-07	2.2755e-06	-//-
estExt_Genemark1.C_120130	109.942865050578	395.107450852057	-1.8455	1.8886e-07	3.3274e-06	sp|O74473|CDC11_SCHPO Septation initiation network scaffold protein cdc11 OS=Schizosaccharomyces pombe (strain 972 / ATCC 24843) GN=cdc11 PE=1 SV=1//4.97827e-56
estExt_Genemark1.C_120131	17.3294343744421	159.857926034317	-3.2055	1.299e-12	4.9148e-11	sp|Q2HJ84|PKNX1_BOVIN Homeobox protein PKNOX1 OS=Bos taurus GN=PKNOX1 PE=2 SV=1//7.06646e-12
estExt_Genemark1.C_120132	334.88064609861	1136.38266897375	-1.7627	1.1193e-07	2.0441e-06	-//-
estExt_Genemark1.C_120139	0.568733657613599	12.5794432774498	-4.4672	0.0020067	0.01156	sp|E6RCE9|XPT1_CRYGW 3-O-alpha-D-mannopyranosyl-alpha-D-mannopyranose xylosylphosphotransferase OS=Cryptococcus gattii serotype B (strain WM276 / ATCC MYA-4071) GN=XPT1 PE=3 SV=1//4.95342e-67
estExt_Genemark1.C_120185	111.158381919209	247.498911225698	-1.1548	0.0012261	0.0076018	-//-
estExt_Genemark1.C_120220	905.27147245942	179.205164078474	2.3367	7.1576e-12	2.4294e-10	-//-
estExt_Genemark1.C_120227	734.128023465028	303.226866136762	1.2756	0.00012576	0.0010753	-//-
estExt_Genemark1.C_120230	117.235966262362	40.3481215707388	1.5388	0.00021768	0.0017147	sp|P53049|YOR1_YEAST Oligomycin resistance ATP-dependent permease YOR1 OS=Saccharomyces cerevisiae (strain ATCC 204508 / S288c) GN=YOR1 PE=1 SV=1//2.58528e-40
estExt_Genemark1.C_120234	84.6178834837219	335.507338774046	-1.9873	5.8839e-08	1.1041e-06	-//-
estExt_Genemark1.C_120239	1796.13340324671	648.98970231124	1.4686	6.217e-06	8.1994e-05	sp|Q86AQ7|VAM7B_DICDI Vesicle-associated membrane protein 7B OS=Dictyostelium discoideum GN=vamp7B PE=3 SV=1//4.41937e-49
estExt_Genemark1.C_120257	345.74163998316	107.600661580722	1.684	0.00037931	0.0027792	-//-
estExt_Genemark1.C_120289	626.189626500263	1580.381921513	-1.3356	0.007294	0.034427	-//-
estExt_Genemark1.C_120323	3595.15159807073	1010.75132593973	1.8306	1.9177e-08	4.0237e-07	sp|Q10211|YAY3_SCHPO Uncharacterized protein C4H3.03c OS=Schizosaccharomyces pombe (strain 972 / ATCC 24843) GN=SPAC4H3.03c PE=4 SV=1//3.43663e-48
estExt_Genemark1.C_120326	883.53677034912	487.682173658845	0.85735	0.0078275	0.036292	sp|O14232|MTR4_SCHPO ATP-dependent RNA helicase mtr4 OS=Schizosaccharomyces pombe (strain 972 / ATCC 24843) GN=mtr4 PE=1 SV=1//0
estExt_Genemark1.C_120431	531.482180603154	211.734097089655	1.3278	8.9371e-05	0.00078728	-//-
estExt_Genemark1.C_120433	17.1733352676353	180.086436108774	-3.3904	4.5803e-14	2.0728e-12	-//-
estExt_Genemark1.C_130035	1237.95340834181	258.019777925566	2.2624	2.4003e-11	7.8027e-10	-//-
estExt_Genemark1.C_130147	461.082638559772	242.949628143513	0.92437	0.0060479	0.029387	-//-
estExt_Genemark1.C_130150	198.798419581595	79.5938128198615	1.3206	0.00039969	0.0029009	sp|Q9NR09|BIRC6_HUMAN Baculoviral IAP repeat-containing protein 6 OS=Homo sapiens GN=BIRC6 PE=1 SV=2//1.35297e-46
estExt_Genemark1.C_130159	222.116499543753	569.467299331364	-1.3583	6.7157e-05	0.00061753	sp|P0C7L7|YUM14_USTMA Putative DEAH-box ATP-dependent helicase UM11114 OS=Ustilago maydis (strain 521 / FGSC 9021) GN=UM04112 PE=3 SV=1//1.02077e-33
estExt_Genemark1.C_130185	689.020187002678	354.123053239234	0.9603	0.0035301	0.018517	-//-
estExt_Genemark1.C_130191	1826.76636282471	246.376004342147	2.8904	2.9274e-17	2.0474e-15	-//-
estExt_Genemark1.C_130200	507.804695340918	7.70010332577271	6.0433	0.011345	0.048308	-//-
estExt_Genemark1.C_130211	49.6244297374343	109.523140748263	-1.1421	0.0066053	0.031563	-//-
estExt_Genemark1.C_130226	370.453114324824	71.5296282720868	2.3727	0.0015717	0.0093249	-//-
estExt_Genemark1.C_130253	2405.72931733898	12266.6152917502	-2.3502	5.2993e-13	2.1841e-11	-//-
estExt_Genemark1.C_130259	1691.96498838854	8193.00932716111	-2.2757	2.6949e-07	4.6417e-06	-//-
estExt_Genemark1.C_130378	627.821428198028	184.523459477819	1.7666	2.1836e-05	0.00024465	sp|P28349|NIT4_NEUCR Nitrogen assimilation transcription factor nit-4 OS=Neurospora crassa (strain ATCC 24698 / 74-OR23-1A / CBS 708.71 / DSM 1257 / FGSC 987) GN=nit-4 PE=3 SV=2//7.45864e-32
estExt_Genemark1.C_130390	3229.90967569819	937.030591316413	1.7853	3.4824e-08	6.989e-07	-//-
estExt_Genemark1.C_130427	165.990353330603	40.559093206445	2.033	1.449e-05	0.00017418	sp|Q870G1|LYS1_EMENI Saccharopine dehydrogenase [NAD(+), L-lysine-forming] OS=Emericella nidulans (strain FGSC A4 / ATCC 38163 / CBS 112.46 / NRRL 194 / M139) GN=lysA PE=3 SV=2//1.01181e-14
estExt_Genemark1.C_130431	4491.18724779938	1486.76273368472	1.5949	6.7976e-07	1.0746e-05	sp|A8N1T1|LIPA_COPC7 Lipoyl synthase, mitochondrial OS=Coprinopsis cinerea (strain Okayama-7 / 130 / ATCC MYA-4618 / FGSC 9003) GN=CC1G_03624 PE=3 SV=1//0
estExt_Genemark1.C_130436	578.754234536452	239.686548186785	1.2718	0.00013565	0.0011426	sp|O60114|YG65_SCHPO Uncharacterized helicase C15C4.05 OS=Schizosaccharomyces pombe (strain 972 / ATCC 24843) GN=SPBC15C4.05 PE=3 SV=1//1.88824e-161
estExt_Genemark1.C_130445	4044.35312313421	1208.86834025109	1.7423	0.0012458	0.0076676	-//-
estExt_Genemark1.C_1400002	10.2928686066584	1.22834107604682	3.0669	0.011574	0.049105	-//-
estExt_Genemark1.C_140002	192.798884791846	414.189216346063	-1.1032	0.0012998	0.0079362	-//-
estExt_Genemark1.C_140003	249.292283608501	447.657283436954	-0.84456	0.011122	0.047538	-//-
estExt_Genemark1.C_140042	1264.59495149422	609.740546676438	1.0524	0.0011951	0.0074548	sp|P24665|PRTA_ASPNG Aspergillopepsin-2 OS=Aspergillus niger PE=1 SV=1//7.9551e-39
estExt_Genemark1.C_140089	119.31002821843	336.579209128832	-1.4962	1.9021e-05	0.00022172	sp|Q60636|PRDM1_MOUSE PR domain zinc finger protein 1 OS=Mus musculus GN=Prdm1 PE=1 SV=1//7.83364e-09
estExt_Genemark1.C_140123	81.7518284118642	166.635907456634	-1.0274	0.0062536	0.030186	-//-
estExt_Genemark1.C_140125	834.425411499686	219.308289660997	1.9278	9.9992e-09	2.1979e-07	sp|P11182|ODB2_HUMAN Lipoamide acyltransferase component of branched-chain alpha-keto acid dehydrogenase complex, mitochondrial OS=Homo sapiens GN=DBT PE=1 SV=3//2.41098e-23
estExt_Genemark1.C_140136	101.601843658726	758.574066243878	-2.9004	8.907e-16	4.8946e-14	-//-
estExt_Genemark1.C_140137	113.176781105663	513.633910227804	-2.1822	5.9776e-10	1.6231e-08	-//-
estExt_Genemark1.C_140143	189.988492489602	93.9119624610111	1.0165	0.0063674	0.030617	sp|Q9USJ3|YJ23_SCHPO Uncharacterized protein C4B3.03c OS=Schizosaccharomyces pombe (strain 972 / ATCC 24843) GN=SPCC4B3.03c PE=1 SV=1//3.24461e-84
estExt_Genemark1.C_140306	143.609476389008	271.266160462645	-0.91756	0.0091415	0.04081	-//-
estExt_Genemark1.C_1470002	2.58713284406803	23.9645698313629	-3.2115	0.00017414	0.0014152	-//-
estExt_Genemark1.C_150010	617.249028983859	294.512754505614	1.0675	0.0012578	0.0077208	sp|Q9X248|FABG_THEMA 3-oxoacyl-[acyl-carrier-protein] reductase FabG OS=Thermotoga maritima (strain ATCC 43589 / MSB8 / DSM 3109 / JCM 10099) GN=fabG PE=3 SV=1//3.56417e-34
estExt_Genemark1.C_150013	187.813994196341	82.1525680294857	1.1929	0.001531	0.0091073	sp|P32861|UGPA1_YEAST UTP--glucose-1-phosphate uridylyltransferase OS=Saccharomyces cerevisiae (strain ATCC 204508 / S288c) GN=UGP1 PE=1 SV=1//9.10331e-11
estExt_Genemark1.C_150076	234.762352334269	122.905620695382	0.93365	0.0084954	0.038446	-//-
estExt_Genemark1.C_150143	174.510468992773	443.162398018499	-1.3445	0.0013334	0.0080984	-//-
estExt_Genemark1.C_150149	37.8371220343556	86.9298349236322	-1.2	0.0055492	0.027367	sp|Q09923|YAKC_SCHPO Aldo-keto reductase yakc [NADP(+)] OS=Schizosaccharomyces pombe (strain 972 / ATCC 24843) GN=yakc PE=1 SV=1//7.80017e-82
estExt_Genemark1.C_150163	2.50908329066462	16.1623934480596	-2.6874	0.0052473	0.026157	-//-
estExt_Genemark1.C_150181	143.319664959184	358.68252297703	-1.3235	0.00017501	0.0014173	-//-
estExt_Genemark1.C_150226	126.458527905162	12.1473133504274	3.38	6.3885e-13	2.5868e-11	sp|Q5EA79|GALM_BOVIN Aldose 1-epimerase OS=Bos taurus GN=GALM PE=2 SV=1//8.95456e-37
estExt_Genemark1.C_150243	3.41240194568159	229.907391721496	-6.0741	3.6227e-23	3.4839e-21	-//-
estExt_Genemark1.C_150287	46.8588110027698	106.879324657363	-1.1896	0.0046718	0.023855	-//-
estExt_Genemark1.C_150288	73.7006184498362	22.3040988282937	1.7244	0.00019888	0.0015993	-//-
estExt_Genemark1.C_150292	52.1891757977126	119.305658348517	-1.1928	0.0032474	0.01727	-//-
estExt_Genemark1.C_150301	122.756314529657	239.968929662476	-0.96705	0.0082564	0.03766	-//-
estExt_Genemark1.C_160005	3442.9185894167	6303.05887515674	-0.87242	0.0065527	0.031377	-//-
estExt_Genemark1.C_160071	427.873435339729	209.896678803389	1.0275	0.0023915	0.013364	sp|O74746|SPF31_SCHPO J domain-containing protein spf31 OS=Schizosaccharomyces pombe (strain 972 / ATCC 24843) GN=spf31 PE=3 SV=1//6.1168e-23
estExt_Genemark1.C_160110	317.127687971327	132.249182847969	1.2618	0.00030065	0.0022679	-//-
estExt_Genemark1.C_160118	4747.3200299061	1610.67574366626	1.5594	1.2769e-06	1.9647e-05	-//-
estExt_Genemark1.C_160163	407.065047047957	176.122392539907	1.2087	0.00035994	0.0026457	-//-
estExt_Genemark1.C_160175	4093.36465402618	735.228863529058	2.477	1.1497e-05	0.00014266	-//-
estExt_Genemark1.C_160180	65.8944463500527	19.8644288524552	1.73	0.00034254	0.002542	-//-
estExt_Genemark1.C_160183	18.489288473459	78.6615042607963	-2.089	2.1629e-05	0.00024351	sp|Q9Y7K4|YGI2_SCHPO Uncharacterized protein C2A9.02 OS=Schizosaccharomyces pombe (strain 972 / ATCC 24843) GN=SPBC2A9.02 PE=3 SV=1//7.46719e-10
estExt_Genemark1.C_160231	157.783044261769	36.2820049443413	2.1206	1.7617e-07	3.1277e-06	-//-
estExt_Genemark1.C_160238	6808.40465966762	11972.6706613309	-0.81436	0.0099223	0.043372	-//-
estExt_Genemark1.C_160239	52.9920581155365	155.308642952132	-1.5513	8.6767e-05	0.00076727	sp|P87034|GPA3_USTMA Guanine nucleotide-binding protein alpha-3 subunit OS=Ustilago maydis (strain 521 / FGSC 9021) GN=GPA3 PE=1 SV=1//7.12835e-09
estExt_Genemark1.C_170028	2.50908329066462	30.4023077285786	-3.5989	1.0871e-05	0.00013803	-//-
estExt_Genemark1.C_170031	51.2078075892923	231.843521930326	-2.1787	1.839e-08	3.894e-07	-//-
estExt_Genemark1.C_170077	26.8194206632767	8.09820890028492	1.7276	0.0096268	0.042483	-//-
estExt_Genemark1.C_170100	91.7101120211193	403.113773350421	-2.136	2.886e-09	6.7969e-08	-//-
estExt_Genemark1.C_170107	93.4163129939601	204.530811260959	-1.1306	0.0020176	0.011561	-//-
estExt_Genemark1.C_170114	155.49722042928	68.1916740896933	1.1892	0.0017105	0.01002	sp|Q54RA4|Y3291_DICDI Probable iron/ascorbate oxidoreductase DDB_G0283291 OS=Dictyostelium discoideum GN=DDB_G0283291 PE=3 SV=1//7.36393e-29
estExt_Genemark1.C_170121	202.221710729311	4145.98945955814	-4.3577	1.7112e-33	4.3883e-31	-//-
estExt_Genemark1.C_170145	1693.80246816551	6445.8059130134	-1.9281	1.4766e-09	3.7044e-08	sp|Q924Y0|BODG_MOUSE Gamma-butyrobetaine dioxygenase OS=Mus musculus GN=Bbox1 PE=2 SV=1//8.65318e-38
estExt_Genemark1.C_170156	228.361072195747	20.6266156489694	3.4687	1.9575e-16	1.102e-14	-//-
estExt_Genemark1.C_170173	95.1672875343803	244.252843445225	-1.3598	0.00021695	0.0017147	-//-
estExt_Genemark1.C_170179	21.7232045285441	59.3993270979145	-1.4512	0.0036291	0.01895	-//-
estExt_Genemark1.C_170188	990.969943729313	487.801258892631	1.0225	0.0017074	0.01002	-//-
estExt_Genemark1.C_170216	74.0128166634499	211.397214699518	-1.5141	6.6824e-05	0.00061692	sp|P0CE10|Y4102_ARATH Putative uncharacterized protein At4g01020, chloroplastic OS=Arabidopsis thaliana GN=At4g01020 PE=3 SV=1//1.37619e-29
estExt_Genemark1.C_170219	73.7115076518704	175.925071945491	-1.255	0.00078816	0.0053189	sp|O13345|ORDA_ASPPA O-methylsterigmatocystin oxidoreductase OS=Aspergillus parasiticus GN=ordA PE=1 SV=1//2.5058e-60
estExt_Genemark1.C_1720001	82.4433851904607	2.04156440132633	5.3357	1.9405e-16	1.102e-14	-//-
estExt_Genemark1.C_180015	2807.77133076784	197.664304571687	3.8283	1.8573e-05	0.0002176	-//-
estExt_Genemark1.C_180018	8.27446942020401	450.049381269707	-5.7653	1.3805e-33	3.9827e-31	-//-
estExt_Genemark1.C_180020	95.5460377196418	5477.16727158068	-5.8411	1.5261e-30	3.2021e-28	-//-
estExt_Genemark1.C_180021	131.655180377088	251.810023840312	-0.93557	0.0094963	0.042068	-//-
estExt_Genemark1.C_180023	2.58713284406803	53.9687719854294	-4.3827	8.8401e-10	2.3185e-08	-//-
estExt_Genemark1.C_180028	79.8671415484269	214.847531845767	-1.4276	0.0048102	0.0244	-//-
estExt_Genemark1.C_180029	405.168862602764	2833.47767577456	-2.806	1.1115e-16	6.9333e-15	-//-
estExt_Genemark1.C_180031	129.870929850844	57902.3589389366	-8.8004	1.639e-20	1.5131e-18	-//-
estExt_Genemark1.C_180038	7.21505165838023	47.5480462644688	-2.7203	1.1017e-05	0.00013895	-//-
estExt_Genemark1.C_180076	1349.42642199352	296.65985635015	2.1855	6.1895e-11	1.9569e-09	-//-
estExt_Genemark1.C_180081	884.139388372279	450.222967417937	0.97363	0.0026154	0.014338	sp|O74885|YQE1_SCHPO Putative dioxygenase C576.01c OS=Schizosaccharomyces pombe (strain 972 / ATCC 24843) GN=SPCC576.01c PE=3 SV=2//8.08075e-118
estExt_Genemark1.C_180109	3953.71094619102	9408.87742663012	-1.2508	8.2676e-05	0.00073391	-//-
estExt_Genemark1.C_180111	85.7329640151594	4861.86343351668	-5.8255	3.9556e-24	4.3474e-22	sp|O94142|KO1_GIBFU Ent-kaurene oxidase OS=Gibberella fujikuroi GN=CYP503A1 PE=1 SV=1//9.83968e-56
estExt_Genemark1.C_180112	11.9766827957095	4539.48664993018	-8.5662	1.4965e-27	2.1586e-25	sp|P42327|ADH2_GEOSE Alcohol dehydrogenase OS=Geobacillus stearothermophilus GN=adh PE=1 SV=1//1.66389e-26
estExt_Genemark1.C_180116	2.9217178414714	36.3160292968515	-3.6357	2.8593e-06	4.0736e-05	-//-
estExt_Genemark1.C_180133	58817.6916689609	42.4645601977305	10.436	2.8173e-06	4.0387e-05	-//-
estExt_Genemark1.C_180134	91581.6566100004	4463.00130485865	4.359	0.006619	0.031563	-//-
estExt_Genemark1.C_180138	181.133791830029	23.9135333025976	2.9212	0.0083503	0.038007	-//-
estExt_Genemark1.C_180142	461.092919382085	221.669724276205	1.0566	0.011613	0.04918	-//-
estExt_Genemark1.C_180159	1223.90990251374	45.07435193612	4.763	0.001159	0.007289	sp|Q99315|YG31B_YEAST Transposon Ty3-G Gag-Pol polyprotein OS=Saccharomyces cerevisiae (strain ATCC 204508 / S288c) GN=TY3B-G PE=1 SV=3//3.36771e-109
estExt_Genemark1.C_180172	284.453334043351	113.129928615773	1.3302	0.00020305	0.0016272	-//-
estExt_Genemark1.C_190024	14318.8545944275	6685.94832557339	1.0987	0.00075922	0.0051538	-//-
estExt_Genemark1.C_190105	16.548938840408	0.796211149024414	4.3774	0.0021059	0.012031	-//-
estExt_Genemark1.C_190113	1291.50513605209	554.223666651794	1.2205	0.00015599	0.0012955	-//-
estExt_Genemark1.C_190119	103.675905614795	35.6797532547679	1.5389	0.00027012	0.0020788	sp|P49012|LIG2_PHACH Ligninase LG2 OS=Phanerochaete chrysosporium GN=GLG2 PE=1 SV=1//0
estExt_Genemark1.C_190121	16.5265520566183	43.8460108600732	-1.4077	0.0090954	0.040682	sp|O74976|FAT2_SCHPO Putative peroxisomal-coenzyme A synthetase OS=Schizosaccharomyces pombe (strain 972 / ATCC 24843) GN=SPCC1827.03c PE=1 SV=1//7.36018e-41
estExt_Genemark1.C_190128	4365.85523637446	2016.74953243435	1.1142	0.00052908	0.0037573	-//-
estExt_Genemark1.C_190145	25.6039037946461	67.0313817186668	-1.3885	0.0033278	0.017535	sp|P31838|LIGB_PHACH Ligninase B OS=Phanerochaete chrysosporium GN=LIPB PE=3 SV=1//0
estExt_Genemark1.C_190146	21.332956761527	72.7069328193683	-1.769	0.00031521	0.002362	-//-
estExt_Genemark1.C_1_t10012	2988.9995367708	5232.343355917	-0.80779	0.0095766	0.042342	-//-
estExt_Genemark1.C_1_t10076	190.948082293954	1524.7902705134	-2.9974	9.346e-18	6.9583e-16	-//-
estExt_Genemark1.C_1_t10079	32.5848067928161	179.086078844688	-2.4584	3.4826e-09	7.9583e-08	-//-
estExt_Genemark1.C_1_t10082	30.0200607325378	98.1278275387393	-1.7087	0.00016373	0.0013496	-//-
estExt_Genemark1.C_1_t10088	108.493199521738	950.532156497318	-3.1311	1.9026e-18	1.6264e-16	-//-
estExt_Genemark1.C_1_t10133	295.359709875203	107.158344998089	1.4627	4.0895e-05	0.00041764	sp|Q5ZM45|UBP48_CHICK Ubiquitin carboxyl-terminal hydrolase 48 OS=Gallus gallus GN=USP48 PE=2 SV=1//8.25551e-86
estExt_Genemark1.C_1_t10149	3.56850105248841	21.2458795147979	-2.5738	0.002588	0.014272	-//-
estExt_Genemark1.C_1_t10150	295.650129684748	1480.15477077424	-2.3238	8.192e-12	2.7402e-10	-//-
estExt_Genemark1.C_1_t10156	52.7355226715365	202.407547113323	-1.9404	5.3915e-07	8.6982e-06	-//-
estExt_Genemark1.C_1_t10363	8.27446942020401	28.479828561038	-1.7832	0.0091785	0.040896	-//-
estExt_Genemark1.C_1_t10463	152.787264464229	436.374229940571	-1.514	1.4333e-05	0.00017405	-//-
estExt_Genemark1.C_1_t20019	9.95828360925507	84.9154693541711	-3.0921	2.9354e-06	4.1564e-05	-//-
estExt_Genemark1.C_1_t20026	24.8010214768223	2.45668215209363	3.3356	4.4701e-05	0.00044279	sp|Q01877|HSP71_PUCGR Heat shock protein HSS1 OS=Puccinia graminis GN=HSS1 PE=3 SV=1//0
estExt_Genemark1.C_1_t20059	535.954608690381	260.214451913189	1.0424	0.0016128	0.0095201	sp|O13686|WDR59_SCHPO Uncharacterized RWD, RING finger and WD repeat-containing protein C11E3.05 OS=Schizosaccharomyces pombe (strain 972 / ATCC 24843) GN=SPAC11E3.05 PE=1 SV=1//1.48688e-81
estExt_Genemark1.C_1_t20086	13.9394192125503	351.713943230226	-4.6572	2.5819e-23	2.5909e-21	-//-
estExt_Genemark1.C_1_t20090	73.0314484550295	186.268991362163	-1.3508	0.00039127	0.0028487	-//-
estExt_Genemark1.C_1_t20100	25.9161020082598	3.18484459609765	3.0246	0.0025672	0.014243	-//-
estExt_Genemark1.C_1_t20112	258.336967740427	88.165001520324	1.551	0.0007577	0.0051538	sp|P62505|DAD3_SCHPO DASH complex subunit dad3 OS=Schizosaccharomyces pombe (strain 972 / ATCC 24843) GN=dad3 PE=3 SV=1//1.55279e-06
estExt_Genemark1.C_1_t20130	7359.09068068634	3819.10739739615	0.94629	0.0025782	0.01427	sp|P0CM81|COG6_CRYNB Conserved oligomeric Golgi complex subunit 6 OS=Cryptococcus neoformans var. neoformans serotype D (strain B-3501A) GN=COG6 PE=3 SV=1//3.46e-156
estExt_Genemark1.C_1_t20197	14.1735678727605	115.943866469223	-3.0322	2.7785e-10	8.0373e-09	-//-
estExt_Genemark1.C_1_t20249	50.4273120552582	155.580837772213	-1.6254	5.4951e-05	0.00052844	sp|Q9HGL2|YHLA_SCHPO Uncharacterized calcium-binding protein C800.10c OS=Schizosaccharomyces pombe (strain 972 / ATCC 24843) GN=SPBC800.10c PE=3 SV=1//8.16164e-27
estExt_Genemark1.C_1_t20263	100.598088666516	32.8249655281621	1.6157	0.00015821	0.0013087	-//-
estExt_Genemark1.C_1_t20266	47.8177924274004	140.078558063137	-1.5506	0.00013256	0.0011207	-//-
estExt_Genemark1.C_1_t20287	76.053602633694	420.371668348738	-2.4666	0.0071835	0.033974	-//-
estExt_Genemark1.C_1_t20392	1.7842505262442	95.9603523829823	-5.749	1.5575e-16	9.46e-15	sp|Q0CCL1|RSP5_ASPTN Probable E3 ubiquitin-protein ligase hulA OS=Aspergillus terreus (strain NIH 2624 / FGSC A1156) GN=hulA PE=3 SV=1//0
estExt_Genemark1.C_1_t20417	558.167888943414	210.471731661098	1.4071	3.2197e-05	0.00034403	sp|O74826|COQ7_SCHPO 5-demethoxyubiquinone hydroxylase, mitochondrial OS=Schizosaccharomyces pombe (strain 972 / ATCC 24843) GN=coq7 PE=3 SV=1//4.33165e-40
estExt_Genemark1.C_1_t20498	93.8180583427327	30.7663889505806	1.6085	0.00077688	0.0052582	-//-
estExt_Genemark1.C_1_t30063	53.2485935595364	131.67412999026	-1.3062	0.0011827	0.0074176	-//-
estExt_Genemark1.C_1_t30080	158.106740057138	66.4631543816037	1.2503	0.00096755	0.0062728	sp|A3EWL3|REV1_ARATH DNA repair protein REV1 OS=Arabidopsis thaliana GN=REV1 PE=2 SV=1//8.04454e-90
estExt_Genemark1.C_1_t30091	29.7411385047481	68.4468567335197	-1.2025	0.0097362	0.042802	-//-
estExt_Genemark1.C_1_t30126	91.8777087096817	559.235639627832	-2.6057	7.8243e-13	3.0608e-11	-//-
estExt_Genemark1.C_1_t30131	25544.4415325345	6326.32330738168	2.0136	5.5387e-10	1.5218e-08	-//-
estExt_Genemark1.C_1_t30151	27.3101047674869	67.9466781014769	-1.315	0.0051978	0.025966	sp|O59726|FNX2_SCHPO Vacuolar membrane amino acid uptake transporter fnx2 OS=Schizosaccharomyces pombe (strain 972 / ATCC 24843) GN=fnx2 PE=3 SV=1//6.51641e-43
estExt_Genemark1.C_200031	1343.7747949221	3699.75845729594	-1.4611	0.00016909	0.0013839	-//-
estExt_Genemark1.C_200041	26.4291728962597	64.1425696395508	-1.2792	0.007876	0.036429	-//-
estExt_Genemark1.C_200091	124.529067474146	258.240936216883	-1.0522	0.0029264	0.015781	-//-
estExt_Genemark1.C_210071	70.1097306135581	16.2644665055902	2.1079	1.6769e-05	0.00019747	sp|Q09170|CDS1_SCHPO Serine/threonine-protein kinase cds1 OS=Schizosaccharomyces pombe (strain 972 / ATCC 24843) GN=cds1 PE=1 SV=2//6.92404e-06
estExt_Genemark1.C_210074	3727.63873972637	881.731611698836	2.0799	1.7856e-10	5.2837e-09	-//-
estExt_Genemark1.C_210093	297.356330657589	722.74456453778	-1.2813	0.00015605	0.0012955	-//-
estExt_Genemark1.C_2170001	301.972143510424	44.6081976565874	2.759	8.3883e-13	3.2267e-11	-//-
estExt_Genemark1.C_220013	121.31753820285	33.9682457229334	1.8365	1.2833e-05	0.00015839	-//-
estExt_Genemark1.C_220049	221.536268304384	63.3293463142713	1.8066	1.8685e-06	2.7645e-05	-//-
estExt_Genemark1.C_220071	14.5862024235673	40.7122027927409	-1.4809	0.008625	0.038892	-//-
estExt_Genemark1.C_220129	290.497642400681	111.809701137805	1.3775	0.00010501	0.00091115	sp|Q9SVP6|PILR2_ARATH Pinoresinol reductase 2 OS=Arabidopsis thaliana GN=PRR2 PE=1 SV=1//3.38273e-21
estExt_Genemark1.C_220131	24.856684246436	69.403002989485	-1.4814	0.0014121	0.008532	-//-
estExt_Genemark1.C_230021	117.414452152959	32.8589898806723	1.8372	1.4864e-05	0.00017683	-//-
estExt_Genemark1.C_230024	128.800014507265	36.789009097029	1.8078	0.00065234	0.0045349	-//-
estExt_Genemark1.C_230027	11382.867554151	571.907175808632	4.3149	0.0012096	0.0075251	sp|P18891|LECF_ALEAU Fucose-specific lectin OS=Aleuria aurantia PE=1 SV=3//1.04368e-08
estExt_Genemark1.C_230028	118.830841695975	323.584648100615	-1.4452	5.1999e-05	0.00050629	-//-
estExt_Genemark1.C_230046	172.157484808915	611.13564838007	-1.8278	1.1248e-07	2.0441e-06	-//-
estExt_Genemark1.C_230048	67.6230341066832	24.3966997583853	1.4708	0.0014631	0.0087938	-//-
estExt_Genemark1.C_230054	1859.66695647652	48.3510829341381	5.2654	0.0018158	0.010583	-//-
estExt_Genemark1.C_230057	149.252039397565	38.5515531576288	1.9529	1.7015e-06	2.5672e-05	-//-
estExt_Genemark1.C_230060	24483.3783997602	66.9293086611363	8.5149	2.4265e-07	4.2107e-06	-//-
estExt_Genemark1.C_240048	727.625698609591	139.016977614676	2.3879	7.2837e-10	1.9323e-08	-//-
estExt_Genemark1.C_240051	120.481379899203	37.5103460203881	1.6834	3.9243e-05	0.00040255	-//-
estExt_Genemark1.C_240072	239.412657932371	104.827573600426	1.1915	0.00086682	0.0057161	-//-
estExt_Genemark1.C_240073	58.3115337084451	19.5173598067083	1.579	0.0093573	0.041612	-//-
estExt_Genemark1.C_260015	4475.20095881937	2193.20922036726	1.0289	0.0012285	0.0076018	sp|Q10063|EHS1_SCHPO Calcium influx-promoting protein ehs1 OS=Schizosaccharomyces pombe (strain 972 / ATCC 24843) GN=ehs1 PE=3 SV=1//1.23332e-13
estExt_Genemark1.C_260019	5.92148523634621	0	Inf	0.010994	0.04725	sp|P33317|DUT_YEAST Deoxyuridine 5&apos;-triphosphate nucleotidohydrolase OS=Saccharomyces cerevisiae (strain ATCC 204508 / S288c) GN=DUT1 PE=1 SV=2//1.45527e-24
estExt_Genemark1.C_260022	121.10577632643	0.796211149024414	7.2489	1.9756e-24	2.2798e-22	-//-
estExt_Genemark1.C_260031	571.539182878072	191.376315125802	1.5784	3e-06	4.2219e-05	-//-
estExt_Genemark1.C_270019	28.6817207429243	75.180627147717	-1.3902	0.0023907	0.013364	-//-
estExt_Genemark1.C_270037	17.6640193718455	54.2749911580211	-1.6195	0.0018076	0.010562	-//-
estExt_Genemark1.C_270042	39.6661461281793	2.85478772660584	3.7965	0.0008536	0.005645	-//-
estExt_Genemark1.C_280013	5904.05591238135	2889.59323985238	1.0308	0.00090547	0.0059202	sp|Q9UU78|RLA5_SCHPO 60S acidic ribosomal protein P1-alpha 5 OS=Schizosaccharomyces pombe (strain 972 / ATCC 24843) GN=rpp103 PE=1 SV=1//1.19963e-11
estExt_Genemark1.C_280026	153.389274107667	297.207607125279	-0.95427	0.0060783	0.029472	-//-
estExt_Genemark1.C_280027	234.026630367815	47.7930422526851	2.2918	4.2501e-05	0.00042798	-//-
estExt_Genemark1.C_280031	389.5891860093	1012.75560810429	-1.3783	2.0618e-05	0.00023674	-//-
estExt_Genemark1.C_280032	40.7812266596167	133.47069840337	-1.7105	4.2283e-05	0.00042798	-//-
estExt_Genemark1.C_2_t10012	108.493199521738	38.5175288051187	1.494	0.00040816	0.0029347	-//-
estExt_Genemark1.C_2_t10050	965.132499654178	2358.64703696253	-1.2892	6.4415e-05	0.00060435	sp|O96005|CLPT1_HUMAN Cleft lip and palate transmembrane protein 1 OS=Homo sapiens GN=CLPTM1 PE=1 SV=1//4.99486e-17
estExt_Genemark1.C_2_t10079	2926.4800193555	634.868873264507	2.2046	5.2398e-08	9.9945e-07	-//-
estExt_Genemark1.C_2_t10094	229.442268361639	4172.79149518771	-4.1848	1.034e-31	2.3865e-29	sp|Q9USP8|IDH2_SCHPO Isocitrate dehydrogenase [NAD] subunit 2, mitochondrial OS=Schizosaccharomyces pombe (strain 972 / ATCC 24843) GN=idh2 PE=1 SV=2//3.35063e-168
estExt_Genemark1.C_2_t10096	1928.61263596596	17.8739009798942	6.7536	1.9564e-56	4.5155e-53	-//-
estExt_Genemark1.C_2_t10192	31.7819244749923	115.35180143526	-1.8598	2.0527e-05	0.00023674	-//-
estExt_Genemark1.C_2_t10194	215.815655742424	404.641508078415	-0.90684	0.0078307	0.036292	sp|Q05027|TAF9_YEAST Transcription initiation factor TFIID subunit 9 OS=Saccharomyces cerevisiae (strain ATCC 204508 / S288c) GN=TAF9 PE=1 SV=1//1.76675e-20
estExt_Genemark1.C_2_t10221	755.527532198203	1328.65033953475	-0.81441	0.011051	0.047409	sp|Q96361|ARF1_BRARP ADP-ribosylation factor 1 OS=Brassica rapa subsp. pekinensis GN=ARF1 PE=2 SV=3//4.7483e-68
estExt_Genemark1.C_2_t10309	336.341809209206	170.912995718738	0.97667	0.0042076	0.021677	-//-
estExt_Genemark1.C_2_t10318	218.949135460316	107.175357174345	1.0306	0.0048243	0.024418	sp|Q6DCD1|FGGY_XENLA FGGY carbohydrate kinase domain-containing protein OS=Xenopus laevis GN=fggy PE=2 SV=2//6.32999e-63
estExt_Genemark1.C_2_t10339	1557.84671504781	3207.01244812658	-1.0417	0.0010085	0.0064836	-//-
estExt_Genemark1.C_2_t10371	7.44920031859045	60.6276681739613	-3.0248	2.0591e-07	3.6003e-06	-//-
estExt_Genemark1.C_2_t10381	2428.8181156787	588.56271586666	2.045	3.9011e-10	1.098e-08	sp|P05747|RL29_YEAST 60S ribosomal protein L29 OS=Saccharomyces cerevisiae (strain ATCC 204508 / S288c) GN=RPL29 PE=1 SV=3//3.71865e-12
estExt_Genemark1.C_2_t10402	15.3890847413911	65.4559715968731	-2.0886	4.265e-05	0.00042798	sp|Q6GN02|THILB_XENLA Acetyl-CoA acetyltransferase B, mitochondrial OS=Xenopus laevis GN=acat1-b PE=2 SV=1//1.77419e-131
estExt_Genemark1.C_2_t10414	186.164064372835	20.7286887065	3.1669	4.4544e-10	1.2386e-08	-//-
estExt_Genemark1.C_2_t10433	312.500377536736	47.7930422526851	2.709	0.00073681	0.0050313	sp|Q09788|ASL1_SCHPO Alkali-sensitive linkage protein 1 OS=Schizosaccharomyces pombe (strain 972 / ATCC 24843) GN=asl1 PE=1 SV=1//2.53743e-08
estExt_Genemark1.C_2_t20134	82.8669089433017	162.042413366329	-0.9675	0.0090879	0.040682	-//-
estExt_Genemark1.C_2_t20204	307.058078822844	571.134595855078	-0.89532	0.008382	0.038007	-//-
estExt_Genemark1.C_2_t20221	142.695268531957	281.916299051909	-0.98233	0.0061391	0.029704	-//-
estExt_Genemark1.C_2_t20230	344.582394263865	156.83301654516	1.1356	0.0011097	0.0070169	-//-
estExt_Genemark1.C_2_t20308	203.838972946714	535.260883140859	-1.3928	4.354e-05	0.00043502	-//-
estExt_Genemark1.C_2_t20330	24824.9314625547	5507.69895444937	2.1723	0.010729	0.046459	-//-
estExt_Genemark1.C_2_t20368	37.1122892699352	257.829282851795	-2.7964	5.509e-07	8.7688e-06	-//-
estExt_Genemark1.C_2_t20380	28.7597702963278	70.6993927705522	-1.2976	0.0047706	0.024252	-//-
estExt_Genemark1.C_2_t20394	8.7651535244142	52.097329346654	-2.5714	1.6257e-05	0.00019241	-//-
estExt_Genemark1.C_2_t20395	46.0559286849459	241.575003001815	-2.391	1.3925e-09	3.5317e-08	-//-
estExt_Genemark1.C_2_t30012	68.9498765145411	230.006103644061	-1.7381	3.6513e-06	5.0161e-05	-//-
estExt_Genemark1.C_2_t30048	555.802798798079	178.044871707448	1.6423	0.00023653	0.0018506	-//-
estExt_Genemark1.C_2_t30062	24.3883869260155	62.3051513532857	-1.3532	0.005023	0.025312	-//-
estExt_Genemark1.C_2_t30064	1446.07360914396	795.121440487656	0.86289	0.0083709	0.038007	-//-
estExt_Genemark1.C_2_t30067	97.5202717182381	189.008054989949	-0.95467	0.010885	0.046957	sp|Q00808|HETE1_PODAS Vegetative incompatibility protein HET-E-1 OS=Podospora anserina GN=HET-E1 PE=3 SV=1//1.97292e-14
estExt_Genemark1.C_2_t30080	19.6267557886862	62.2200904720102	-1.6646	0.0010573	0.0067407	sp|Q8YTC2|Y2800_NOSS1 Uncharacterized WD repeat-containing protein alr2800 OS=Nostoc sp. (strain PCC 7120 / UTEX 2576) GN=alr2800 PE=3 SV=1//6.69081e-10
estExt_Genemark1.C_300012	3.56850105248841	43.8460108600732	-3.6191	4.0124e-07	6.7105e-06	sp|O14220|MEU26_SCHPO Meiotic expression up-regulated protein 26 OS=Schizosaccharomyces pombe (strain 972 / ATCC 24843) GN=meu26 PE=2 SV=1//2.8052e-31
estExt_Genemark1.C_310009	11.1961872616754	42.5836454315162	-1.9273	0.0011941	0.0074548	sp|O14072|ATC4_SCHPO Manganese-transporting ATPase 4 OS=Schizosaccharomyces pombe (strain 972 / ATCC 24843) GN=cta4 PE=3 SV=1//0
estExt_Genemark1.C_310013	324.209635686411	45.2683113955711	2.8404	0.002186	0.012397	-//-
estExt_Genemark1.C_320004	1718.25801544289	4144.35965177262	-1.2702	4.7195e-05	0.00046352	-//-
estExt_Genemark1.C_320008	5325.99128621843	12104.628205304	-1.1844	0.0001232	0.001061	-//-
estExt_Genemark1.C_320014	160.336901120013	44.0739946720344	1.8631	2.7338e-06	3.9435e-05	-//-
estExt_Genemark1.C_370004	309.098864793088	7.3360221037707	5.3969	9.0153e-15	4.5233e-13	-//-
estExt_Genemark1.C_3_t10029	3086.68801355732	52.7234187331275	5.8715	5.0201e-50	5.7932e-47	-//-
estExt_Genemark1.C_3_t10031	564.267251690635	303.009068980411	0.89702	0.0078138	0.036292	-//-
estExt_Genemark1.C_3_t10035	15.7236697387945	45.1764249936506	-1.5226	0.0054942	0.027153	-//-
estExt_Genemark1.C_3_t10068	210.262031489305	9063.03583884144	-5.4297	7.2758e-25	8.8382e-23	sp|Q9Y8G7|C505_FUSOX Bifunctional P-450:NADPH-P450 reductase OS=Fusarium oxysporum GN=CYP505 PE=1 SV=1//0
estExt_Genemark1.C_3_t10082	650.624612133022	7609.5380586397	-3.5479	6.0964e-25	7.817e-23	-//-
estExt_Genemark1.C_3_t10132	273.413245888483	514.399561409998	-0.91181	0.0060323	0.029373	sp|P32804|ZRT1_YEAST Zinc-regulated transporter 1 OS=Saccharomyces cerevisiae (strain ATCC 204508 / S288c) GN=ZRT1 PE=1 SV=1//4.41542e-57
estExt_Genemark1.C_3_t10142	601.381366099734	234.531549029346	1.3585	0.0051222	0.025644	-//-
estExt_Genemark1.C_3_t10169	464.493823746011	52.9173781925785	3.1338	0.00010563	0.00091313	-//-
estExt_Genemark1.C_3_t10172	3826.2928284815	23607.6635605999	-2.6252	1.7131e-15	9.1952e-14	-//-
estExt_Genemark1.C_3_t10178	577.04742518389	13.705711295966	5.3958	3.72e-36	1.2265e-33	-//-
estExt_Genemark1.C_3_t10190	166.046624479938	392.320711830471	-1.2404	0.00040347	0.00291	-//-
estExt_Genemark1.C_3_t10196	25.6262905784359	65.9901745814261	-1.3646	0.0050379	0.025332	-//-
estExt_Genemark1.C_3_t10228	317.572990128236	92.3672155567623	1.7816	2.1598e-05	0.00024351	-//-
estExt_Genemark1.C_3_t10234	342.60876864499	1011.12233593309	-1.5613	2.634e-06	3.8476e-05	-//-
estExt_Genemark1.C_3_t10258	33.5437882174468	91.5539922314828	-1.4486	0.00090977	0.0059315	-//-
estExt_Genemark1.C_3_t10259	100.575701882727	212.224089066087	-1.0773	0.0032465	0.01727	-//-
estExt_Genemark1.C_3_t10261	55.6572405130079	403.280430727292	-2.8571	7.7085e-07	1.2103e-05	-//-
estExt_Genemark1.C_3_t10302	144.702170136656	70.7334171230624	1.0326	0.0081576	0.037357	sp|O59827|GST2_SCHPO Glutathione S-transferase 2 OS=Schizosaccharomyces pombe (strain 972 / ATCC 24843) GN=gst2 PE=2 SV=1//9.26447e-69
estExt_Genemark1.C_3_t10306	2329.23284606726	1011.21768672069	1.2038	0.00017194	0.0014023	sp|P34737|RS15_PODAS 40S ribosomal protein S15 OS=Podospora anserina GN=RPS15 PE=3 SV=1//2.30017e-72
estExt_Genemark1.C_3_t10371	1728.3312748697	103.388260888673	4.0632	6.9275e-29	1.2299e-26	sp|Q8NHS0|DNJB8_HUMAN DnaJ homolog subfamily B member 8 OS=Homo sapiens GN=DNAJB8 PE=1 SV=1//1.45213e-14
estExt_Genemark1.C_3_t10379	41.1714744266338	15.3491701227801	1.4235	0.0094182	0.041803	-//-
estExt_Genemark1.C_3_t10393	297.511821384674	545.962058258889	-0.87585	0.0086276	0.038892	sp|Q5PPS7|TM53A_XENLA Transmembrane protein 53-A OS=Xenopus laevis GN=tmem53-a PE=2 SV=1//4.20835e-06
estExt_Genemark1.C_3_t10486	157.994806138189	53.8088368784885	1.554	7.7982e-05	0.00070304	-//-
estExt_Genemark1.C_3_t10488	54.33039810515	12.977548851962	2.0657	0.00014334	0.001203	sp|P0CT40|TF29_SCHPO Transposon Tf2-9 polyprotein OS=Schizosaccharomyces pombe (strain 972 / ATCC 24843) GN=Tf2-9 PE=3 SV=1//7.34256e-16
estExt_Genemark1.C_3_t10492	250.150828695939	709.001467754338	-1.503	5.9324e-06	7.8689e-05	-//-
estExt_Genemark1.C_3_t20017	128.911948426213	63.084350326055	1.031	0.0074625	0.035007	-//-
estExt_Genemark1.C_3_t20018	11.5864350286925	54.4009019124518	-2.2312	5.521e-05	0.00052873	-//-
estExt_Genemark1.C_3_t20031	21.8012540819475	60.0424286606431	-1.4616	0.0031455	0.016805	-//-
estExt_Genemark1.C_3_t20051	122.421729532254	33.2400832789294	1.8809	6.2843e-06	8.2201e-05	-//-
estExt_Genemark1.C_3_t20073	168.499436621268	453.853489731633	-1.4295	2.7183e-05	0.00030018	-//-
estExt_Genemark1.C_3_t20077	2354.6606974902	7947.90059814321	-1.7551	5.7121e-08	1.0806e-06	-//-
estExt_Genemark1.C_3_t20127	3.64655060589182	52.0292806416336	-3.8347	2.0403e-08	4.2423e-07	-//-
estExt_Genemark1.C_3_t20134	149.062664304934	345.487176968717	-1.2127	0.0005691	0.0039923	-//-
estExt_Genemark1.C_3_t20145	76.5442867379042	197.034854050248	-1.3641	0.00035052	0.0025846	-//-
estExt_Genemark1.C_3_t20157	1913.8806152579	422.011869291301	2.1811	6.379e-11	1.9896e-09	sp|Q49W60|2NPD_STAS1 Probable nitronate monooxygenase OS=Staphylococcus saprophyticus subsp. saprophyticus (strain ATCC 15305 / DSM 20229) GN=SSP1854 PE=3 SV=1//6.48723e-34
estExt_Genemark1.C_3_t20204	42.5654771858609	15.7983122260576	1.4299	0.0074277	0.034915	sp|O60020|ASPR1_PHARH Aspartic protease OS=Phaffia rhodozyma GN=pr1 PE=1 SV=1//6.61637e-14
estExt_Genemark1.C_3_t20251	106.474800335283	587.055457700601	-2.463	4.1161e-12	1.4615e-10	sp|Q2UPI1|KEX1_ASPOR Pheromone-processing carboxypeptidase kex1 OS=Aspergillus oryzae (strain ATCC 42149 / RIB 40) GN=kex1 PE=3 SV=1//7.7022e-36
estExt_Genemark1.C_3_t20253	343.790401148075	611.081147465625	-0.82983	0.011271	0.048084	-//-
estExt_Genemark1.C_3_t20259	41.795870853861	117.427390189096	-1.4903	0.00030757	0.0023123	sp|Q00614|CACP_CANTR Carnitine O-acetyltransferase, mitochondrial OS=Candida tropicalis GN=CAT2 PE=3 SV=1//2.01541e-91
estExt_Genemark1.C_3_t20261	59.5827133466894	213.466081183424	-1.841	0.0028418	0.015396	-//-
estExt_Genemark1.C_3_t20275	50.973658929082	108.505771307922	-1.0899	0.0079467	0.036536	sp|Q9P6L7|YKQ9_SCHPO Uncharacterized mitochondrial carrier C688.09 OS=Schizosaccharomyces pombe (strain 972 / ATCC 24843) GN=SPAC688.09 PE=3 SV=1//1.10516e-87
estExt_Genemark1.C_3_t20277	1288.92767565062	630.87752761306	1.0307	0.0014672	0.0087953	sp|O59835|DPOD4_SCHPO DNA polymerase delta subunit 4 OS=Schizosaccharomyces pombe (strain 972 / ATCC 24843) GN=cdm1 PE=2 SV=1//2.84922e-13
estExt_Genemark1.C_3_t20295	103.274160266022	3743.88917825953	-5.18	7.2413e-28	1.1142e-25	sp|P54861|DNM1_YEAST Dynamin-related protein DNM1 OS=Saccharomyces cerevisiae (strain ATCC 204508 / S288c) GN=DNM1 PE=1 SV=1//4.21779e-22
estExt_Genemark1.C_3_t20296	6.72436755417004	37.5682080697984	-2.482	0.0028928	0.015636	-//-
estExt_Genemark1.C_3_t20307	31.1127544801856	175.945445256711	-2.4996	2.0946e-09	5.0357e-08	-//-
estExt_Genemark1.C_3_t20312	1394.56570930253	766.658624102873	0.86316	0.0077517	0.036143	sp|Q6GM14|DBNLB_XENLA Drebrin-like protein B OS=Xenopus laevis GN=dbnl-b PE=2 SV=1//4.61664e-08
estExt_Genemark1.C_450003	211.332946832884	45.1934371699057	2.2253	9.002e-09	1.9978e-07	-//-
estExt_Genemark1.C_4_t10046	3087.38559250018	282.593424967148	3.4496	1.4582e-06	2.2288e-05	-//-
estExt_Genemark1.C_4_t10052	53.9734263239568	11.4871996114437	2.2322	3.1373e-05	0.00033678	-//-
estExt_Genemark1.C_4_t10064	55.367429083184	21.4738633267591	1.3665	0.0053159	0.026442	sp|O13739|CHMU_SCHPO Probable chorismate mutase OS=Schizosaccharomyces pombe (strain 972 / ATCC 24843) GN=SPAC16E8.04c PE=3 SV=1//3.41419e-15
estExt_Genemark1.C_4_t10073	963.905485203792	424.393677217729	1.1835	0.00029257	0.0022212	-//-
estExt_Genemark1.C_4_t10082	32.0160731352025	118.975601479025	-1.8938	1.1436e-05	0.00014266	-//-
estExt_Genemark1.C_4_t10127	395.300126128668	752.724928994946	-0.92917	0.0053368	0.026489	sp|P27765|AMID_PSECL Amidase OS=Pseudomonas chlororaphis PE=1 SV=3//4.13787e-64
estExt_Genemark1.C_4_t10158	201.910120895419	59.2972540403839	1.7677	0.00023781	0.0018543	sp|P0CG11|CTF8_BOVIN Chromosome transmission fidelity protein 8 homolog OS=Bos taurus GN=CHTF8 PE=3 SV=1//1.68182e-08
estExt_Genemark1.C_4_t10207	302.764136626214	70.5564698398665	2.1013	1.1512e-08	2.4831e-07	-//-
estExt_Genemark1.C_4_t10232	38.561954798776	105.218853654294	-1.4481	0.00059993	0.0041832	-//-
estExt_Genemark1.C_4_t10233	8.7651535244142	46.4217782459525	-2.405	8.2071e-05	0.00073135	-//-
estExt_Genemark1.C_4_t10244	45.1302232461392	143.093280896684	-1.6648	3.8717e-05	0.00039893	-//-
estExt_Genemark1.C_4_t10276	9610.86442377892	1804.6817075881	2.4129	1.7483e-13	7.3365e-12	-//-
estExt_Genemark1.C_4_t10303	51.0964820500649	13.3926666027293	1.9318	0.0068274	0.032423	-//-
estExt_Genemark1.C_4_t10384	14.4301033167605	0.813223325279511	4.1493	0.00038249	0.0027936	-//-
estExt_Genemark1.C_4_t10406	1813.3636180434	581.519365144906	1.6408	4.4391e-07	7.3709e-06	-//-
estExt_Genemark1.C_4_t10471	161.530031204853	467.028359178011	-1.5317	9.7667e-06	0.00012593	-//-
estExt_Genemark1.C_4_t10472	291.624220513874	154.301460167401	0.91836	0.0073666	0.034698	sp|A4IQ61|PANB_GEOTN 3-methyl-2-oxobutanoate hydroxymethyltransferase OS=Geobacillus thermodenitrificans (strain NG80-2) GN=panB PE=3 SV=1//1.80567e-81
estExt_Genemark1.C_4_t10488	261.258685581898	1539.21395759776	-2.5586	7.8436e-14	3.4157e-12	sp|Q304B9|NCASE_ARATH Neutral ceramidase OS=Arabidopsis thaliana GN=At2g38010 PE=3 SV=1//1.60544e-169
estExt_Genemark1.C_4_t10495	1307.75033236204	188.344580116	2.7956	8.1459e-14	3.4816e-12	-//-
estExt_Genemark1.C_4_t20037	131.588020025719	53.9177354566641	1.2872	0.0013477	0.0081643	-//-
estExt_Genemark1.C_4_t20038	99.7504327811131	41.9643815656877	1.2492	0.0032719	0.017334	-//-
estExt_Genemark1.C_4_t20055	21924.107782966	164.526294350288	7.0581	0.0021832	0.012397	-//-
estExt_Genemark1.C_4_t20071	1658.68138589342	4170.74036363507	-1.3303	3.5492e-05	0.00037234	sp|Q9HDX2|YKN3_SCHPO Uncharacterized lactate 2-monooxygenase PB1A11.03 OS=Schizosaccharomyces pombe (strain 972 / ATCC 24843) GN=SPAPB1A11.03 PE=3 SV=1//2.50201e-24
estExt_Genemark1.C_4_t20135	129.357858962844	559.361653632978	-2.1124	3.2608e-07	5.5338e-06	-//-
estExt_Genemark1.C_4_t20150	579.266697044731	1252.4827996628	-1.1125	0.0027671	0.015062	sp|Q06118|PPIA_STRAQ Peptidyl-prolyl cis-trans isomerase A OS=Streptomyces anulatus GN=ppiA PE=1 SV=1//2.78336e-60
estExt_Genemark1.C_4_t20225	61.6234993169336	220.75778902836	-1.8409	1.9255e-06	2.8306e-05	-//-
estExt_Genemark1.C_4_t20235	214.600138873793	593.438694683372	-1.4674	1.4612e-05	0.00017474	-//-
estExt_Genemark1.C_4_t20287	117.225077060328	296.183412164293	-1.3372	0.0002087	0.0016552	-//-
estExt_Genemark1.C_580004	65.1696135856322	136.13835219117	-1.0628	0.0071392	0.033834	-//-
estExt_Genemark1.C_5_t10018	331.947430675383	162.399669067686	1.0314	0.0032904	0.017378	-//-
estExt_Genemark1.C_5_t10082	70.5223651643649	175.635864949154	-1.3164	0.0035633	0.018649	-//-
estExt_Genemark1.C_5_t10121	41.4280098706337	0.398105574512207	6.7013	1.0003e-11	3.298e-10	sp|Q12382|DGK1_YEAST CTP-dependent diacylglycerol kinase 1 OS=Saccharomyces cerevisiae (strain ATCC 204508 / S288c) GN=DGK1 PE=1 SV=1//1.32121e-31
estExt_Genemark1.C_5_t10166	67.4554374181208	1.60943447430392	5.3893	4.2161e-05	0.00042798	sp|P83436|COG7_HUMAN Conserved oligomeric Golgi complex subunit 7 OS=Homo sapiens GN=COG7 PE=1 SV=1//7.19839e-17
estExt_Genemark1.C_5_t10185	64.8798021558084	12.0962768216621	2.4232	0.00085293	0.005645	-//-
estExt_Genemark1.C_5_t10186	153.132738663667	18.6020634238982	3.0412	5.271e-12	1.8432e-10	-//-
estExt_Genemark1.C_5_t10265	61.9689735163712	12.2663985842131	2.3368	6.6529e-05	0.00061667	sp|Q96VC9|LIP3_YARLI Lipase 3 OS=Yarrowia lipolytica (strain CLIB 122 / E 150) GN=LIP3 PE=3 SV=1//5.99114e-32
estExt_Genemark1.C_5_t10279	7180.45441293227	3230.62994891219	1.1523	0.00033381	0.0024933	-//-
estExt_Genemark1.C_5_t10290	101.010723217323	20.7797252352653	2.2813	3.7206e-07	6.2679e-06	-//-
estExt_Genemark1.C_5_t10291	6371.36608896091	85.5653964375446	6.2184	4.3074e-28	7.1011e-26	-//-
estExt_Genemark1.C_5_t10296	1048.85795368492	431.882912158511	1.2801	9.5054e-05	0.000831	-//-
estExt_Genemark1.C_5_t10349	48.2860897478209	13.705711295966	1.8168	0.00084516	0.0056214	-//-
estExt_Genemark1.C_5_t10358	6466.55691840558	20.1264370169266	8.3278	1.5721e-10	4.7123e-09	-//-
estExt_Genemark1.C_5_t10360	2150.50709281098	41.0490851828776	5.7112	5.9453e-47	3.4304e-44	-//-
estExt_Genemark1.C_5_t10371	6626.06861205693	1079.01482287227	2.6184	3.5106e-14	1.6205e-12	-//-
estExt_Genemark1.C_5_t10382	256.005761960637	548.776099363054	-1.1	0.0010021	0.0064604	sp|P29717|EXG1_CANAL Glucan 1,3-beta-glucosidase OS=Candida albicans (strain SC5314 / ATCC MYA-2876) GN=XOG1 PE=1 SV=4//1.06191e-24
estExt_Genemark1.C_5_t10400	99.4830081350789	202.468770297698	-1.0252	0.0062647	0.030186	sp|Q9SMR2|TBCC_ARATH Tubulin-folding cofactor C OS=Arabidopsis thaliana GN=TFCC PE=1 SV=1//1.13626e-15
estExt_Genemark1.C_5_t10408	153.456434459036	69.8861694452727	1.1348	0.0027977	0.015193	-//-
estExt_Genemark1.C_5_t10423	1335.84032428384	7966.28403840504	-2.5762	4.6023e-15	2.4141e-13	sp|Q2L4W6|SPO5_SCHPO Sporulation-specific protein 5 OS=Schizosaccharomyces pombe (strain 972 / ATCC 24843) GN=spo5 PE=1 SV=1//1.02898e-18
estExt_Genemark1.C_5_t10425	187.100659013676	88.3691476353852	1.0822	0.0032745	0.017334	-//-
estExt_Genemark1.C_5_t10426	807.737878020262	2282.24499751013	-1.4985	2.6887e-06	3.9029e-05	-//-
estExt_Genemark1.C_5_t10464	809.870036264829	1980.94712630941	-1.2904	7.4435e-05	0.00067371	sp|Q9Y7K9|YGI7_SCHPO PARP-type zinc finger-containing protein C2A9.07c OS=Schizosaccharomyces pombe (strain 972 / ATCC 24843) GN=SPBC2A9.07c PE=1 SV=3//4.65919e-06
estExt_Genemark1.C_5_t20012	48.9552597426276	382.317035938901	-2.9652	1.2769e-14	6.1398e-13	-//-
estExt_Genemark1.C_5_t20035	31.6034385843957	83.7620025037897	-1.4062	0.0016828	0.0099081	-//-
estExt_Genemark1.C_5_t20071	29.2728411843277	82.1355558532306	-1.4884	0.0012419	0.0076639	sp|Q8LG53|UN932_ARATH UNC93-like protein 2 OS=Arabidopsis thaliana GN=At1g18010 PE=2 SV=2//2.09905e-53
estExt_Genemark1.C_5_t20080	83.1906047386709	23.1513465060834	1.8453	4.5682e-05	0.00045057	-//-
estExt_Genemark1.C_5_t20081	37.1122892699352	108.658880894218	-1.5498	0.00027237	0.0020816	-//-
estExt_Genemark1.C_5_t20090	273.145821242449	43.3628444042855	2.6551	5.9089e-12	2.0355e-10	-//-
estExt_Genemark1.C_5_t20110	25.8380524548564	1.62644665055902	3.9897	1.0271e-05	0.00013169	-//-
estExt_Genemark1.C_5_t20116	3568.66858754402	1897.01877618089	0.91165	0.0043413	0.022266	-//-
estExt_Genemark1.C_5_t20181	605.004921542115	323.315814415499	0.904	0.0056785	0.027885	sp|P80576|AROF_NEUCR Phospho-2-dehydro-3-deoxyheptonate aldolase OS=Neurospora crassa (strain ATCC 24698 / 74-OR23-1A / CBS 708.71 / DSM 1257 / FGSC 987) GN=aro-8 PE=1 SV=2//1.78327e-124
estExt_Genemark1.C_5_t20190	647.935826192318	68.5489297910503	3.2406	0.0009305	0.0060495	sp|P38889|SKN7_YEAST Transcription factor SKN7 OS=Saccharomyces cerevisiae (strain ATCC 204508 / S288c) GN=SKN7 PE=1 SV=1//1.82946e-22
estExt_Genemark1.C_600001	348.731126555722	150.52455053734	1.2121	0.00042184	0.0030236	sp|O60128|RS3_SCHPO 40S ribosomal protein S3 OS=Schizosaccharomyces pombe (strain 972 / ATCC 24843) GN=rps3 PE=1 SV=1//2.79345e-63
estExt_Genemark1.C_6_t10033	171.164619018739	2352.82163415978	-3.7809	1.852e-26	2.5143e-24	-//-
estExt_Genemark1.C_6_t10109	169.826887408847	82.1253691976205	1.0482	0.0050701	0.025439	sp|Q9Y7J0|NPY1_SCHPO Probable NADH pyrophosphatase OS=Schizosaccharomyces pombe (strain 972 / ATCC 24843) GN=SPBC1778.03c PE=3 SV=1//9.75431e-50
estExt_Genemark1.C_6_t10111	161.775069067098	51.6992237721418	1.6458	0.00027074	0.0020788	-//-
estExt_Genemark1.C_6_t10145	41.9186939748439	2.04156440132633	4.3598	3.5632e-09	8.0625e-08	sp|P54430|YRKC_BACSU Uncharacterized protein YrkC OS=Bacillus subtilis (strain 168) GN=yrkC PE=4 SV=1//4.86874e-09
estExt_Genemark1.C_6_t10177	16.0582547361978	0.398105574512207	5.334	3.3722e-05	0.00035539	-//-
estExt_Genemark1.C_6_t10186	823.283670248181	4888.60843310256	-2.57	8.0098e-15	4.1081e-13	-//-
estExt_Genemark1.C_6_t10223	51.6984916935024	159.966824612492	-1.6296	3.813e-05	0.00039463	-//-
estExt_Genemark1.C_6_t10226	1615.24221576004	852.76168791065	0.92154	0.0048473	0.02448	sp|P34244|HSL1_YEAST Probable serine/threonine-protein kinase HSL1 OS=Saccharomyces cerevisiae (strain ATCC 204508 / S288c) GN=HSL1 PE=1 SV=2//3.44644e-07
estExt_Genemark1.C_6_t10245	70.4443156109615	176.857380504556	-1.328	0.00055123	0.0038907	-//-
estExt_Genemark1.C_6_t10253	282.413156452829	580.981697774673	-1.0407	0.0022475	0.012652	sp|P40986|CDC1_YEAST Cell division control protein 1 OS=Saccharomyces cerevisiae (strain ATCC 204508 / S288c) GN=CDC1 PE=1 SV=2//5.60518e-21
estExt_Genemark1.C_6_t10275	273.792604453466	79.7707601030575	1.7792	1.1945e-06	1.8502e-05	-//-
estExt_Genemark1.C_6_t10278	54.0514758773602	22.889338341612	1.2397	0.01152	0.048965	sp|P38776|YHK8_YEAST Probable drug/proton antiporter YHK8 OS=Saccharomyces cerevisiae (strain ATCC 204508 / S288c) GN=YHK8 PE=1 SV=1//1.32238e-81
estExt_Genemark1.C_6_t10323	4837.90240868753	24895.4152861581	-2.3634	6.8666e-13	2.7324e-11	-//-
estExt_Genemark1.C_6_t10327	47.996278317997	116.165024760539	-1.2752	0.0022466	0.012652	-//-
estExt_Genemark1.C_6_t10400	824.254757634289	40.729214968996	4.339	1.4981e-29	2.8813e-27	-//-
estExt_Genemark1.C_6_t10415	136.650960174628	291.777052012794	-1.0944	0.0020084	0.01156	-//-
estExt_Genemark1.C_6_t20032	942.662683957145	532.375432196708	0.8243	0.0098131	0.042976	sp|P40386|THI6_SCHPO Probable thiamine biosynthetic bifunctional enzyme OS=Schizosaccharomyces pombe (strain 972 / ATCC 24843) GN=thi4 PE=2 SV=1//2.26004e-93
estExt_Genemark1.C_6_t20067	95.8812310967666	248.240724710992	-1.3724	0.005596	0.027538	-//-
estExt_Genemark1.C_6_t20121	83.3799798313016	223.095385946668	-1.4199	0.00012579	0.0010753	-//-
estExt_Genemark1.C_6_t20191	14203.5625048106	1643.68153386616	3.1113	0.00046434	0.0033179	-//-
estExt_Genemark1.C_6_t20200	15.7793325084081	42.9987631822835	-1.4463	0.0097789	0.042908	-//-
estExt_Genemark1.C_6_t20203	60.151447004303	19.1532785847063	1.651	0.00072053	0.0049494	-//-
estExt_Genemark1.C_7_t10127	191.560981139426	364.895638197249	-0.92968	0.0066441	0.031617	sp|B2AMJ3|TVP38_PODAN Golgi apparatus membrane protein TVP38 OS=Podospora anserina (strain S / ATCC MYA-4624 / DSM 980 / FGSC 10383) GN=TVP38 PE=3 SV=1//1.24464e-31
estExt_Genemark1.C_7_t10225	2159.09132692592	875.780298141658	1.3018	6.3153e-05	0.00059493	sp|Q01371|WC1_NEUCR White collar 1 protein OS=Neurospora crassa (strain ATCC 24698 / 74-OR23-1A / CBS 708.71 / DSM 1257 / FGSC 987) GN=wc-1 PE=1 SV=2//4.53089e-74
estExt_Genemark1.C_7_t10275	390.884577570498	120.391076493878	1.699	0.002591	0.014272	-//-
estExt_Genemark1.C_7_t10336	374.134157675982	1594.94527364379	-2.0919	3.4881e-10	9.9389e-09	-//-
estExt_Genemark1.C_7_t10349	775.277111107872	316.752165763852	1.2914	9.5578e-05	0.00083243	-//-
estExt_Genemark1.C_7_t10409	19.5487062352828	114.868634979472	-2.5548	4.5502e-08	8.9759e-07	-//-
estExt_Genemark1.C_7_t10422	84.8187561581082	34.4684243549762	1.2991	0.0038567	0.019958	-//-
estExt_Genemark1.C_7_t10453	92.379282015926	257.046619493346	-1.4764	5.2345e-05	0.00050629	sp|A7F075|MCA1_SCLS1 Metacaspase-1 OS=Sclerotinia sclerotiorum (strain ATCC 18683 / 1980 / Ss-1) GN=casA PE=3 SV=1//5.9787e-16
estExt_Genemark1.C_7_t10454	132.50222788277	642.211720888922	-2.277	5.0423e-11	1.6163e-09	-//-
estExt_Genemark1.C_7_t10458	219.574140267264	447.085694964925	-1.0258	0.0030279	0.016214	-//-
estExt_Genemark1.C_7_t10462	381.426650508044	1199.25594441338	-1.6527	4.6201e-07	7.5709e-06	-//-
estExt_Genemark1.C_7_t10498	457.558302695142	123.660981971251	1.8876	8.2183e-08	1.5174e-06	-//-
estExt_Genemark1.C_7_t20015	959.456052280076	337.800724684234	1.506	5.1625e-06	7.0089e-05	-//-
estExt_Genemark1.C_7_t20023	118.484759116817	18.8402338914695	2.6528	0.0018476	0.010741	-//-
estExt_Genemark1.C_7_t20040	231.929573248235	511.292952174531	-1.1405	0.00069368	0.0047873	-//-
estExt_Genemark1.C_7_t20047	136.974655969997	1157.08079771342	-3.0785	4.7297e-18	3.7642e-16	sp|P22944|NIR_EMENI Nitrite reductase [NAD(P)H] OS=Emericella nidulans (strain FGSC A4 / ATCC 38163 / CBS 112.46 / NRRL 194 / M139) GN=niiA PE=3 SV=2//1.15429e-88
estExt_Genemark1.C_7_t20106	260.031062751791	61.845822594398	2.0719	0.00012663	0.0010785	sp|A2R5N0|EGLD_ASPNC Probable endo-beta-1,4-glucanase D OS=Aspergillus niger (strain CBS 513.88 / FGSC A1513) GN=eglD PE=3 SV=1//1.10167e-38
estExt_Genemark1.C_7_t20112	63.0060044944052	135.434027444066	-1.104	0.0039649	0.020472	-//-
estExt_Genemark1.C_7_t20125	0	13.4947396602599	-Inf	0.00023214	0.0018224	-//-
estExt_Genemark1.C_7_t20140	31.6814881377992	849.083283701726	-4.7442	1.023e-17	7.3787e-16	-//-
estExt_Genemark1.C_7_t20145	11.1738004778857	120.75515771588	-3.4339	4.0135e-12	1.4474e-10	-//-
estExt_Genemark1.C_7_t20154	55.9585495245873	19.4493111016879	1.5246	0.010542	0.045734	-//-
estExt_Genemark1.C_8_t10009	274.01525553192	62.9312407397591	2.1224	1.6398e-08	3.5042e-07	-//-
estExt_Genemark1.C_8_t10013	292.304279710714	56.8065475357801	2.3633	2.7859e-10	8.0373e-09	-//-
estExt_Genemark1.C_8_t10015	36.3094069521113	91.9792966378603	-1.341	0.0021581	0.012299	-//-
estExt_Genemark1.C_8_t10016	580.615317856657	1208.38170940962	-1.0574	0.00099759	0.0064494	sp|Q8R151|ZNFX1_MOUSE NFX1-type zinc finger-containing protein 1 OS=Mus musculus GN=Znfx1 PE=2 SV=3//1.39827e-17
estExt_Genemark1.C_8_t10023	19.4706566818794	49.9026553590318	-1.3578	0.010951	0.047153	-//-
estExt_Genemark1.C_8_t10041	1255.84129555156	447.701597695788	1.488	5.8701e-06	7.8313e-05	-//-
estExt_Genemark1.C_8_t10047	108.794508533317	43.1178484160692	1.3352	0.0011032	0.0069949	-//-
estExt_Genemark1.C_8_t10102	383.93634217843	87.9404820940426	2.1263	5.4474e-06	7.3524e-05	-//-
estExt_Genemark1.C_8_t10109	29.0163057403277	97.2295433321843	-1.7445	9.0918e-05	0.00079786	-//-
estExt_Genemark1.C_8_t10128	7265.23447932001	41813.2922389808	-2.5249	3.0641e-07	5.2384e-06	-//-
estExt_Genemark1.C_8_t10130	416609.482846107	110576.422848784	1.9137	2.0642e-09	5.0149e-08	-//-
estExt_Genemark1.C_8_t10190	111.849938697805	53.0364634263642	1.0765	0.0078964	0.03645	sp|Q9USW3|YHZ7_SCHPO Probable glycosidase C21B10.07 OS=Schizosaccharomyces pombe (strain 972 / ATCC 24843) GN=SPBC21B10.07 PE=3 SV=1//6.14073e-10
estExt_Genemark1.C_8_t10222	525.504424217473	130.394752385448	2.0108	1.0208e-08	2.2226e-07	sp|P38921|PET8_YEAST Putative mitochondrial carrier protein PET8 OS=Saccharomyces cerevisiae (strain ATCC 204508 / S288c) GN=PET8 PE=1 SV=1//8.10426e-70
estExt_Genemark1.C_8_t10226	872.795557686946	239.322466964783	1.8667	0.00082272	0.0055256	-//-
estExt_Genemark1.C_8_t10234	1915.29396290231	159.323723049764	3.5875	2.505e-05	0.00027796	-//-
estExt_Genemark1.C_8_t10239	22.2919381861577	54.8500440157293	-1.299	0.009975	0.04352	-//-
estExt_Genemark1.C_8_t10240	43.8590436078949	650.72494428926	-3.8911	1.2817e-23	1.3446e-21	-//-
estExt_Genemark1.C_8_t10241	645.730485432118	222.748420151635	1.5355	4.4119e-05	0.00043891	-//-
estExt_Genemark1.C_8_t10270	414.212938354968	123.484034688055	1.746	5.427e-07	8.6982e-06	-//-
estExt_Genemark1.C_8_t10296	221.001419012316	406.870206418547	-0.88051	0.011087	0.047477	sp|O59748|CTK2_SCHPO CTD kinase subunit beta OS=Schizosaccharomyces pombe (strain 972 / ATCC 24843) GN=lsc1 PE=1 SV=2//3.14636e-31
estExt_Genemark1.C_8_t10298	98.2674912664483	201.910729616245	-1.0389	0.007667	0.035821	-//-
estExt_Genemark1.C_8_t10306	1195.35648030929	520.9087091472	1.1983	0.00020805	0.0016552	sp|O14321|ERG6_SCHPO Sterol 24-C-methyltransferase erg6 OS=Schizosaccharomyces pombe (strain 972 / ATCC 24843) GN=erg6 PE=2 SV=1//1.7573e-09
estExt_Genemark1.C_8_t10310	50.2712129484513	252.565385116181	-2.3289	2.5584e-09	6.0875e-08	-//-
estExt_Genemark1.C_8_t10370	81.3615806448472	26.4552763359668	1.6208	0.00034615	0.0025606	-//-
estExt_Genemark1.C_8_t10375	2304.66712837714	106.651340845402	4.4336	0.0053949	0.02672	sp|P43549|YFF4_YEAST Uncharacterized membrane protein YFL054C OS=Saccharomyces cerevisiae (strain ATCC 204508 / S288c) GN=YFL054C PE=1 SV=1//1.16797e-45
estExt_Genemark1.C_8_t10378	208.132306763623	69.9100071421727	1.5739	2.887e-05	0.00031579	sp|P43549|YFF4_YEAST Uncharacterized membrane protein YFL054C OS=Saccharomyces cerevisiae (strain ATCC 204508 / S288c) GN=YFL054C PE=1 SV=1//4.00905e-49
estExt_Genemark1.C_8_t10396	1.21551686863061	12.5794432774498	-3.3714	0.0058839	0.02871	-//-
estExt_Genemark1.C_8_t10404	357.194971068557	39.2627034253778	3.1855	1.6613e-16	9.8317e-15	-//-
estExt_Genemark1.C_8_t10430	1198.50930491237	274.451005058742	2.1266	2.8263e-05	0.00031062	-//-
estExt_Genemark1.C_8_t10440	2803.47745020416	842.713697760245	1.7341	6.9585e-08	1.2952e-06	-//-
estExt_Genemark1.C_8_t10461	27.9792747622937	72.4109003023867	-1.3718	0.0038231	0.019829	-//-
estExt_Genemark1.C_8_t10491	332.404838793769	1164.06271874937	-1.8082	5.1747e-08	9.9526e-07	-//-
estExt_Genemark1.C_8_t20003	592.155762558327	52.9275648481886	3.4839	0.0023761	0.013343	sp|Q5QQ53|XYLT_DROPS Xylosyltransferase oxt OS=Drosophila pseudoobscura pseudoobscura GN=oxt PE=2 SV=1//3.77437e-13
estExt_Genemark1.C_8_t20039	615.965135004416	170.834760358108	1.8502	0.00030068	0.0022679	-//-
estExt_Genemark1.C_8_t20050	78.7187850311655	29.5550600507889	1.4133	0.0015154	0.0090607	-//-
estExt_Genemark1.C_8_t20087	70.4443156109615	30.0212143303215	1.2305	0.006512	0.031247	-//-
estExt_Genemark1.C_8_t20101	1388.08881312949	30.470356433599	5.5095	3.4428e-43	1.5892e-40	-//-
estExt_Genemark1.C_8_t20112	906.811293503141	274.668698964379	1.7231	0.00034027	0.0025334	sp|O74187|ALDH_AGABI Aldehyde dehydrogenase OS=Agaricus bisporus GN=aldA PE=3 SV=1//8.08306e-180
estExt_Genemark1.C_8_t20131	47.9406155483833	103.388260888673	-1.1088	0.010115	0.044049	-//-
estExt_Genemark1.C_8_t20150	292.706025059487	47.7930422526851	2.6146	3.6281e-08	7.2187e-07	-//-
estExt_Genemark1.C_9_t10005	2275.17048098787	1073.49227810715	1.0837	0.00069487	0.0047873	-//-
estExt_Genemark1.C_9_t10029	303.032169651969	763.677925621837	-1.3335	7.1069e-05	0.00064578	-//-
estExt_Genemark1.C_9_t10083	1519.42936177408	259.57135035046	2.5493	6.3741e-14	2.8291e-12	-//-
estExt_Genemark1.C_9_t10105	7.78378531599382	48.7253508117503	-2.6461	1.3828e-05	0.00016977	-//-
estExt_Genemark1.C_9_t10146	394.430083459475	146.768117469214	1.4262	3.7885e-05	0.00039387	sp|Q86W10|CP4Z1_HUMAN Cytochrome P450 4Z1 OS=Homo sapiens GN=CYP4Z1 PE=2 SV=1//2.39358e-28
estExt_Genemark1.C_9_t10161	896.951621091915	390.034151440929	1.2014	0.00025024	0.0019446	-//-
estExt_Genemark1.C_9_t10171	1525.17479463872	678.660486460849	1.1682	0.0002711	0.0020788	-//-
estExt_Genemark1.C_9_t10180	26.15025066847	69.8521450927625	-1.4175	0.0020187	0.011561	-//-
estExt_Genemark1.C_9_t10297	12.3893173465163	93.2484875870622	-2.912	6.4678e-09	1.4493e-07	-//-
estExt_Genemark1.C_9_t10302	4.21528426350542	21.1608186335224	-2.3277	0.0046576	0.023835	-//-
estExt_Genemark1.C_9_t10338	118.541030266152	51.5120898333357	1.2024	0.0024591	0.013709	-//-
estExt_Genemark1.C_9_t10342	2187.62479586546	153.593774285332	3.8322	2.0986e-05	0.00023978	-//-
estExt_Genemark1.C_9_t10357	64773.2530476648	882.361475223133	6.1979	0.00018232	0.0014713	-//-
estExt_Genemark1.C_9_t10363	75.3844326388873	149.241811797563	-0.98531	0.010766	0.046531	-//-
estExt_Genemark1.C_9_t10370	2161.29970958472	492.415229544872	2.134	1.3264e-10	4.028e-09	-//-
estExt_Genemark1.C_9_t10378	4101.21146430139	1163.92377645793	1.8171	0.0088846	0.039972	-//-
estExt_Genemark1.C_9_t10379	1767.39601973417	772.776491786207	1.1935	0.00020715	0.0016543	sp|Q9US13|RPN9_SCHPO Probable 26S proteasome regulatory subunit rpn9 OS=Schizosaccharomyces pombe (strain 972 / ATCC 24843) GN=rpn9 PE=3 SV=1//2.85609e-68
estExt_Genemark1.C_9_t10391	749.874079987612	203.196932741702	1.8838	2.5754e-08	5.2601e-07	-//-
estExt_Genemark1.C_9_t10399	272.298165357045	1119.15859182651	-2.0392	1.2912e-09	3.3484e-08	-//-
estExt_Genemark1.C_9_t10409	682.352698977565	90.8326553081238	2.9092	4.7475e-07	7.7164e-06	-//-
estExt_Genemark1.C_9_t10414	2642.79507488471	1376.51163699388	0.94105	0.0027021	0.014744	sp|A2QEQ6|GUS79_ASPNC Beta-glucuronidase OS=Aspergillus niger (strain CBS 513.88 / FGSC A1513) GN=An02g11890 PE=1 SV=1//1.96501e-17
estExt_Genemark1.C_9_t10441	39.8779080045998	10.5548910523786	1.9177	0.00090354	0.0059202	sp|Q5A1E3|CBF1_CANAL Transcriptional regulator CBF1 OS=Candida albicans (strain SC5314 / ATCC MYA-2876) GN=CBF1 PE=1 SV=1//1.13503e-17
estExt_Genemark1.C_9_t10452	189.665405073954	419.361227679756	-1.1447	0.00088404	0.005813	sp|Q9USW3|YHZ7_SCHPO Probable glycosidase C21B10.07 OS=Schizosaccharomyces pombe (strain 972 / ATCC 24843) GN=SPBC21B10.07 PE=3 SV=1//1.91609e-48
estExt_Genemark1.C_9_t10456	22205.3644353831	584.547945521172	5.2474	4.8115e-08	9.411e-07	-//-
estExt_Genemark1.C_9_t10467	82.420998406671	2438.75121507004	-4.887	5.2757e-38	2.0294e-35	-//-
estExt_Genemark1.C_9_t10479	661.866789721719	1739.56608276704	-1.3941	0.00029138	0.0022195	sp|O59741|YN25_SCHPO Uncharacterized transcriptional regulatory protein C530.05 OS=Schizosaccharomyces pombe (strain 972 / ATCC 24843) GN=SPBC530.05 PE=3 SV=2//2.68491e-06
estExt_Genemark1.C_9_t10481	62.9727285085813	161.569433566151	-1.3594	0.00048511	0.0034557	-//-
estExt_Genemark1.C_9_t20025	15.8017192921979	60.9747372197083	-1.9481	0.00016821	0.0013816	-//-
estExt_Genemark1.C_9_t20043	3515.10955927708	239.264604915372	3.8769	0.00040133	0.0029037	sp|Q09859|MSRA_SCHPO Probable peptide methionine sulfoxide reductase OS=Schizosaccharomyces pombe (strain 972 / ATCC 24843) GN=mxr1 PE=3 SV=2//2.83022e-41
estExt_Genewise1.C_10_t20166	1.7842505262442	27.9286134002299	-3.9684	1.0884e-05	0.00013803	-//-
estExt_Genewise1.C_11_t30259	4873.93952395584	2564.63406986078	0.92634	0.0030254	0.016214	sp|P79015|RL32A_SCHPO 60S ribosomal protein L32-A OS=Schizosaccharomyces pombe (strain 972 / ATCC 24843) GN=rpl3202 PE=1 SV=2//6.32144e-60
estExt_Genewise1.C_12_t20225	336.988592420223	898.339476363064	-1.4146	2.2808e-05	0.0002543	-//-
estExt_Genewise1.C_12_t20250	472.602521616817	220.213399388197	1.1017	0.0010192	0.0065327	sp|Q6PBM8|RBM18_DANRE Probable RNA-binding protein 18 OS=Danio rerio GN=rbm18 PE=2 SV=1//3.89101e-22
estExt_Genewise1.C_12_t20328	27486.381667045	489.414364254044	5.8115	6.2412e-17	4.0013e-15	-//-
estExt_Genewise1.C_12_t20374	289.559831000397	4329.9678066408	-3.9024	2.3033e-14	1.0849e-12	-//-
estExt_Genewise1.C_12_t20438	150.512329833775	338.416627415097	-1.1689	0.00083642	0.0055793	sp|Q12477|PCL9_YEAST PHO85 cyclin-9 OS=Saccharomyces cerevisiae (strain ATCC 204508 / S288c) GN=PCL9 PE=1 SV=1//2.89343e-09
estExt_Genewise1.C_13_t20034	136.160276070418	785.951257981871	-2.5291	1.3949e-05	0.00017034	-//-
estExt_Genewise1.C_13_t20346	558.502473940817	201.356153320472	1.4718	1.4403e-05	0.00017405	sp|Q02061|RPB2_SCHPO DNA-directed RNA polymerase II subunit RPB2 OS=Schizosaccharomyces pombe (strain 972 / ATCC 24843) GN=rpb2 PE=1 SV=2//0
estExt_Genewise1.C_14_t10025	750.788287844663	256.519242029438	1.5493	3.863e-06	5.2757e-05	-//-
estExt_Genewise1.C_14_t10350	645.506617594221	2298.21658613227	-1.832	2.0603e-08	4.2458e-07	sp|P87033|GPA2_USTMA Guanine nucleotide-binding protein alpha-2 subunit OS=Ustilago maydis (strain 521 / FGSC 9021) GN=GPA2 PE=3 SV=1//9.75717e-122
estExt_Genewise1.C_14_t20293	48.9328729588379	15.1552106633291	1.691	0.0014372	0.008661	sp|Q9W6V5|PTPRJ_CHICK Receptor-type tyrosine-protein phosphatase eta OS=Gallus gallus GN=PTPRJ PE=2 SV=2//1.79274e-27
estExt_Genewise1.C_14_t20294	1023.89900796212	337.579463142203	1.6008	0.00053781	0.0038076	sp|P32586|PYP2_SCHPO Tyrosine-protein phosphatase 2 OS=Schizosaccharomyces pombe (strain 972 / ATCC 24843) GN=pyp2 PE=1 SV=1//2.74151e-07
estExt_Genewise1.C_15_t20203	15.902155629391	0	Inf	0.0011574	0.007289	-//-
estExt_Genewise1.C_170093	328.256106501911	36.1629197105556	3.1822	2.9831e-09	6.9545e-08	sp|Q9RPT1|RHLG_PSEAE Rhamnolipids biosynthesis 3-oxoacyl-[acyl-carrier-protein] reductase OS=Pseudomonas aeruginosa (strain ATCC 15692 / PAO1 / 1C / PRS 101 / LMG 12228) GN=rhlG PE=1 SV=1//2.48299e-51
estExt_Genewise1.C_170183	77.2243459347452	242.275863363239	-1.6495	3.0875e-05	0.00033455	-//-
estExt_Genewise1.C_1_t10143	5518.60505457569	285.451677079433	4.273	2.6812e-08	5.4282e-07	-//-
estExt_Genewise1.C_1_t40288	93.4163129939601	243.749200427502	-1.3837	0.00014529	0.001215	-//-
estExt_Genewise1.C_1_t40362	912.341922592749	468.209024860258	0.96242	0.0025992	0.014283	sp|Q9UI12|VATH_HUMAN V-type proton ATPase subunit H OS=Homo sapiens GN=ATP6V1H PE=1 SV=1//1.21302e-77
estExt_Genewise1.C_1_t50017	29.3508907377311	9.39459868135213	1.6435	0.008208	0.037513	sp|Q9ZRT1|GR1_ARATH Protein gamma response 1 OS=Arabidopsis thaliana GN=GR1 PE=1 SV=2//1.15397e-09
estExt_Genewise1.C_1_t50231	0	11.3851265539132	-Inf	0.00082619	0.0055271	-//-
estExt_Genewise1.C_1_t60098	105.292559452476	21.9740419588019	2.2605	0.0012669	0.0077562	-//-
estExt_Genewise1.C_2_t10041	50.6166871478889	1009.92455482387	-4.3185	2.4273e-18	2.0008e-16	sp|P00798|PENP_PENJA Penicillopepsin OS=Penicillium janthinellum PE=1 SV=2//1.64579e-59
estExt_Genewise1.C_2_t30336	0.568733657613599	13.0285853807273	-4.5178	0.0015854	0.0093823	sp|Q11120|OFD1_SCHPO Prolyl 3,4-dihydroxylase ofd1 OS=Schizosaccharomyces pombe (strain 972 / ATCC 24843) GN=ofd1 PE=1 SV=1//1.04559e-92
estExt_Genewise1.C_2_t40005	555.557760935835	2455.93759697766	-2.1443	6.7157e-11	2.0666e-09	sp|P37500|ATSE_BACSU Putative acetyltransferase BSU40680 OS=Bacillus subtilis (strain 168) GN=yybD PE=3 SV=1//6.5698e-15
estExt_Genewise1.C_2_t40134	85.43165500358	6.9209043530034	3.6257	0.0010673	0.0067858	-//-
estExt_Genewise1.C_2_t40215	281.25269397409	101.999984705686	1.4633	5.1888e-05	0.00050629	-//-
estExt_Genewise1.C_2_t40355	643.610433149028	200.832136991529	1.6802	8.421e-07	1.3132e-05	sp|P78990|COX18_KLULA Mitochondrial inner membrane protein COX18 OS=Kluyveromyces lactis (strain ATCC 8585 / CBS 2359 / DSM 70799 / NBRC 1267 / NRRL Y-1140 / WM37) GN=COX18 PE=3 SV=1//9.96505e-08
estExt_Genewise1.C_3_t10022	114.59317064868	240.578006872695	-1.07	0.0029757	0.016009	-//-
estExt_Genewise1.C_3_t30049	257.243665613058	87.6579973676363	1.5532	2.0577e-05	0.00023674	sp|Q8IXZ2|ZC3H3_HUMAN Zinc finger CCCH domain-containing protein 3 OS=Homo sapiens GN=ZC3H3 PE=1 SV=3//5.91257e-25
estExt_Genewise1.C_4_t10448	41.3051867496509	127.9210580571	-1.6309	6.5612e-05	0.00061062	sp|Q6UEF1|AFLY_ASPPA Oxidoreductase AflY OS=Aspergillus parasiticus GN=aflY PE=4 SV=1//3.22431e-17
estExt_Genewise1.C_4_t10469	76569.3216297103	185.105337856172	8.6923	5.2428e-05	0.00050629	sp|Q9Y7K4|YGI2_SCHPO Uncharacterized protein C2A9.02 OS=Schizosaccharomyces pombe (strain 972 / ATCC 24843) GN=SPBC2A9.02 PE=3 SV=1//2.95083e-07
estExt_Genewise1.C_4_t20477	29.9752871649584	3.66801105188535	3.0307	3.5845e-05	0.00037434	sp|P52041|HBD_CLOAB 3-hydroxybutyryl-CoA dehydrogenase OS=Clostridium acetobutylicum (strain ATCC 824 / DSM 792 / JCM 1419 / LMG 5710 / VKM B-1787) GN=hbd PE=1 SV=2//4.22356e-69
estExt_Genewise1.C_4_t30090	129.558123257509	996.150898073601	-2.9428	4.1811e-17	2.8175e-15	sp|Q06683|IRC3_YEAST Putative ATP-dependent helicase IRC3 OS=Saccharomyces cerevisiae (strain ATCC 204508 / S288c) GN=IRC3 PE=1 SV=1//4.47283e-79
estExt_Genewise1.C_5_t30471	14916.4635449018	5216.77038912294	1.5157	6.3083e-05	0.00059493	-//-
estExt_Genewise1.C_5_t30477	1046.29442438408	148.234629012832	2.8193	3.4378e-12	1.2594e-10	sp|P24665|PRTA_ASPNG Aspergillopepsin-2 OS=Aspergillus niger PE=1 SV=1//7.05513e-51
estExt_Genewise1.C_6_t10035	2969.9862882073	1166.79159572154	1.3479	2.9381e-05	0.00031987	sp|P80235|CACM_YEAST Putative mitochondrial carnitine O-acetyltransferase OS=Saccharomyces cerevisiae (strain ATCC 204508 / S288c) GN=YAT1 PE=1 SV=2//2.15722e-147
estExt_Genewise1.C_6_t10142	62.8722921713881	2.45668215209363	4.6776	1.8769e-12	6.9869e-11	-//-
estExt_Genewise1.C_6_t10302	484.924070232242	259.305981051023	0.9031	0.0081551	0.037357	sp|Q05567|SGPL_YEAST Sphingosine-1-phosphate lyase OS=Saccharomyces cerevisiae (strain ATCC 204508 / S288c) GN=DPL1 PE=1 SV=1//2.91259e-137
estExt_Genewise1.C_6_t30211	96.9848140464485	187.160450048073	-0.94844	0.0097118	0.042777	sp|O88484|PDP2_RAT [Pyruvate dehydrogenase [acetyl-transferring]]-phosphatase 2, mitochondrial OS=Rattus norvegicus GN=Pdp2 PE=2 SV=1//2.44319e-19
estExt_Genewise1.C_7_t20083	2009.89677543713	817.47993697968	1.2979	5.7309e-05	0.00054656	sp|O74463|YQC1_SCHPO Uncharacterized protein C1739.01 OS=Schizosaccharomyces pombe (strain 972 / ATCC 24843) GN=SPCC1739.01 PE=1 SV=2//6.03881e-19
estExt_Genewise1.C_7_t30189	112.764146554857	298.653745357677	-1.4052	7.0009e-05	0.00064119	sp|Q54GH4|MIOX_DICDI Inositol oxygenase OS=Dictyostelium discoideum GN=miox PE=3 SV=1//1.59301e-85
estExt_Genewise1.C_8_t30015	15.8017192921979	115.511736542201	-2.8699	1.5657e-09	3.8857e-08	-//-
estExt_Genewise1.C_8_t30094	201.05096742826	391.922606255959	-0.96301	0.0046921	0.023906	-//-
estExt_Genewise1.C_9_t10055	71.0239384706092	252.034543266593	-1.8272	3.2732e-05	0.00034654	-//-
estExt_Genewise1.C_9_t10365	507.528815011735	261.204622521664	0.95831	0.0042186	0.021685	sp|P83778|MDHC_CANAL Malate dehydrogenase, cytoplasmic OS=Candida albicans (strain SC5314 / ATCC MYA-2876) GN=MDH1 PE=1 SV=2//8.094e-115
estExt_Genewise1.C_9_t20363	1174.46639218579	274.512331493832	2.0971	0.00056472	0.0039737	sp|P06738|PHSG_YEAST Glycogen phosphorylase OS=Saccharomyces cerevisiae (strain ATCC 204508 / S288c) GN=GPH1 PE=1 SV=4//0
estExt_Genewise1.C_9_t20436	835.136921543187	346.416124392817	1.2695	0.0089443	0.040162	sp|O65202|ACOX1_ARATH Peroxisomal acyl-coenzyme A oxidase 1 OS=Arabidopsis thaliana GN=ACX1 PE=1 SV=1//3.41348e-116
