# Supplementary material for: Whole Transcriptome Analysis Provides Insights Into the Molecular Mechanisms of Chlamydospore-Like Cell Formation in Phanerochaete chrysosporium
Source: Front Microbiol. 2020 Dec 7;11:527389. doi: 10.3389/fmicb.2020.527389 (PMC7750433; doi:10.3389/fmicb.2020.527389)
Supplement: Supplementary file 2 [file Data_Sheet_2.ZIP › DEGsList/mR_T72vsmR_CK72.DEG.xls]

Gene_id	readcount_mR_T72	readcount_mR_CK72	log2FoldChange	pval	padj	Blast swiss prot
estExt_Genemark1.C_100065	7.7370072004791	81.1916053793723	-3.3915	3.3872e-05	0.0011719	-//-
estExt_Genemark1.C_100092	2.70938677145105	30.594543643989	-3.4972	0.0012933	0.02054	-//-
estExt_Genemark1.C_100123	355.9262089757	39.4264610408072	3.1743	8.279e-06	0.00039345	-//-
estExt_Genemark1.C_100130	105.339764676423	19.9153821256919	2.4031	0.0012975	0.02054	-//-
estExt_Genemark1.C_100254	2.97220066809651	43.0812183515176	-3.8575	9.6021e-05	0.0026539	sp|Q4WUR1|PP2B_ASPFU Serine/threonine-protein phosphatase 2B catalytic subunit OS=Neosartorya fumigata (strain ATCC MYA-4609 / Af293 / CBS 101355 / FGSC A1100) GN=cnaA PE=3 SV=2//2.65605e-170
estExt_Genemark1.C_100286	94.4496548112893	11.8683686332998	2.9924	0.00016378	0.0039136	-//-
estExt_Genemark1.C_100344	1086.6494874077	160.568023468306	2.7586	1.7777e-05	0.0007282	-//-
estExt_Genemark1.C_100386	72.3014956257191	8.42761418624143	3.1008	0.00020452	0.0046452	-//-
estExt_Genemark1.C_100432	446.522366794675	55.5441905423188	3.007	4.0923e-05	0.001379	-//-
estExt_Genemark1.C_100434	2354.05968687816	16.220893882734	7.1812	2.6465e-07	1.9584e-05	-//-
estExt_Genemark1.C_1040002	2.05541976093153	26.4560212582069	-3.6861	0.0011793	0.019323	-//-
estExt_Genemark1.C_11_t10107	123.429647119459	19.7013792620399	2.6473	0.00030657	0.0062792	-//-
estExt_Genemark1.C_11_t10108	1405.00823646784	12.3995387418263	6.8241	8.3716e-18	4.8011e-15	sp|Q9CS74|ECD_MOUSE Protein ecdysoneless homolog OS=Mus musculus GN=Ecd PE=1 SV=2//5.9751e-49
estExt_Genemark1.C_11_t10111	25.1729226329959	189.290940260983	-2.9107	0.0017818	0.026891	sp|Q9CS74|ECD_MOUSE Protein ecdysoneless homolog OS=Mus musculus GN=Ecd PE=1 SV=2//6.5241e-49
estExt_Genemark1.C_11_t10169	2208.45085637983	484.765584584338	2.1877	0.00033818	0.006746	sp|Q9M0X9|4CLL7_ARATH 4-coumarate--CoA ligase-like 7 OS=Arabidopsis thaliana GN=4CLL7 PE=1 SV=1//1.44652e-82
estExt_Genemark1.C_11_t10408	111.459596642076	14.1833494143304	2.9743	0.00013016	0.0033175	-//-
estExt_Genemark1.C_120075	379.118160095482	18.2584383511376	4.376	2.4217e-09	2.7777e-07	-//-
estExt_Genemark1.C_120076	441.65044241836	18.7896084596641	4.5549	5.5085e-10	1.1488e-07	-//-
estExt_Genemark1.C_120084	162.277842826939	27.8592312368617	2.5422	0.0027257	0.037219	-//-
estExt_Genemark1.C_120096	6835.90381861437	62.5448922331781	6.7721	0.00011734	0.0030941	-//-
estExt_Genemark1.C_120227	490.192739085872	4988.71200524149	-3.3472	2.2327e-07	1.7073e-05	-//-
estExt_Genemark1.C_120266	6058.65134946593	46366.0663594254	-2.936	3.7984e-06	0.00021252	-//-
estExt_Genemark1.C_120303	58.1122015872295	10.3619942734227	2.4875	0.0037552	0.047332	-//-
estExt_Genemark1.C_120334	67.8814148900697	13.1844426462523	2.3642	0.003616	0.046535	-//-
estExt_Genemark1.C_130035	826.650826526695	3706.58917196578	-2.1647	0.00051056	0.0096796	-//-
estExt_Genemark1.C_130200	339.18654469393	0.594603557501361	9.1559	0.0019213	0.028073	-//-
estExt_Genemark1.C_130226	247.397857051677	50.5259541852011	2.2917	0.0031062	0.041189	-//-
estExt_Genemark1.C_130259	1129.84265150802	5447.4461732294	-2.2695	0.00022205	0.0049939	-//-
estExt_Genemark1.C_130262	139.698238672542	29.8730731885379	2.2254	0.0018597	0.027348	-//-
estExt_Genemark1.C_130378	419.169164265342	70.932775487172	2.563	9.3345e-05	0.0026114	sp|P28349|NIT4_NEUCR Nitrogen assimilation transcription factor nit-4 OS=Neurospora crassa (strain ATCC 24698 / 74-OR23-1A / CBS 708.71 / DSM 1257 / FGSC 987) GN=nit-4 PE=3 SV=2//7.45864e-32
estExt_Genemark1.C_140130	0	15.0316867677313	-Inf	0.0006307	0.011303	-//-
estExt_Genemark1.C_140169	85.7139548035575	14.8176839040792	2.5322	0.0021147	0.030282	-//-
estExt_Genemark1.C_140264	0.811655348506795	25.1399472452544	-4.953	0.00062317	0.011256	sp|Q14191|WRN_HUMAN Werner syndrome ATP-dependent helicase OS=Homo sapiens GN=WRN PE=1 SV=2//6.2091e-25
estExt_Genemark1.C_150013	125.415425904679	447.398329889345	-1.8348	0.0036311	0.046535	sp|P32861|UGPA1_YEAST UTP--glucose-1-phosphate uridylyltransferase OS=Saccharomyces cerevisiae (strain ATCC 204508 / S288c) GN=UGP1 PE=1 SV=1//9.10331e-11
estExt_Genemark1.C_150085	51.326795781771	7.45240993489076	2.7839	0.0018	0.026905	sp|P56272|PEP2B_GADMO Pepsin-2B OS=Gadus morhua PE=1 SV=1//1.22765e-26
estExt_Genemark1.C_150116	230.977048527703	36.6040126679775	2.6577	0.00012656	0.0032622	sp|A8DRH7|LGA1_ASPNG L-threo-3-deoxy-hexylosonate aldolase OS=Aspergillus niger GN=gaaC PE=3 SV=1//7.28789e-68
estExt_Genemark1.C_150167	65.778903716906	10.6791615182971	2.6228	0.0014718	0.02266	-//-
estExt_Genemark1.C_150226	84.4353699032771	12.9307088503528	2.707	0.00069893	0.012147	sp|Q5EA79|GALM_BOVIN Aldose 1-epimerase OS=Bos taurus GN=GALM PE=2 SV=1//8.95456e-37
estExt_Genemark1.C_150292	34.8486172064631	1.25264056397761	4.7981	0.00011403	0.0030416	-//-
estExt_Genemark1.C_160052	9.63473862342336	101.598426681343	-3.3985	0.00010722	0.0028937	-//-
estExt_Genemark1.C_160118	3169.9271745013	14671.055192843	-2.2105	0.00037561	0.0073646	-//-
estExt_Genemark1.C_160175	2733.54313004858	765.127039636149	1.837	0.0026452	0.036555	-//-
estExt_Genemark1.C_160180	43.9986839866394	1.78381067250408	4.6244	4.5614e-05	0.0014674	-//-
estExt_Genemark1.C_160193	2867.36777794446	39.5770304554843	6.1789	3.4228e-05	0.0011719	sp|O74631|FD123_TRAVE Protein FDD123 OS=Trametes versicolor GN=FDD123 PE=2 SV=1//5.63445e-108
estExt_Genemark1.C_160206	110.028794770906	594.22771829925	-2.4331	0.00018251	0.0042722	-//-
estExt_Genemark1.C_160232	273.108014307249	1833.41767024176	-2.747	0.00032048	0.006506	-//-
estExt_Genemark1.C_170068	123.464467607315	608.179676008197	-2.3004	0.00035071	0.0069356	-//-
estExt_Genemark1.C_170175	18.2885267310674	351.858137691656	-4.266	0.0029808	0.039987	-//-
estExt_Genemark1.C_180015	1875.1039343458	36.2631429063757	5.6923	3.0003e-08	2.6472e-06	-//-
estExt_Genemark1.C_180028	53.3357882255617	415.146842470802	-2.9604	8.4041e-06	0.00039345	-//-
estExt_Genemark1.C_180076	900.994142798786	220.052081735169	2.0337	0.0012879	0.02054	-//-
estExt_Genemark1.C_180078	3926.00857934613	226.679856833387	4.1143	9.9633e-10	1.5664e-07	sp|O74885|YQE1_SCHPO Putative dioxygenase C576.01c OS=Schizosaccharomyces pombe (strain 972 / ATCC 24843) GN=SPCC576.01c PE=3 SV=2//3.97333e-86
estExt_Genemark1.C_180131	2164.16633311397	13.588745856829	7.3153	0.0016227	0.024817	-//-
estExt_Genemark1.C_180133	39284.5167405443	428.58705955227	6.5182	0.00055979	0.010273	-//-
estExt_Genemark1.C_180134	61167.0350670918	465.801704193269	7.0369	0.00015124	0.003654	-//-
estExt_Genemark1.C_180135	451.001809866933	4.47939214738395	6.6537	1.2648e-05	0.00055796	-//-
estExt_Genemark1.C_180159	817.422168321887	9.36308750534461	6.448	8.1978e-05	0.0023805	sp|Q99315|YG31B_YEAST Transposon Ty3-G Gag-Pol polyprotein OS=Saccharomyces cerevisiae (strain ATCC 204508 / S288c) GN=TY3B-G PE=1 SV=3//3.36771e-109
estExt_Genemark1.C_190030	488.943503306351	1799.63950701214	-1.88	0.0023382	0.033106	-//-
estExt_Genemark1.C_1_t10263	244.495297359291	2075.62065301916	-3.0857	0.00013559	0.0034062	-//-
estExt_Genemark1.C_1_t20194	7829.01357322141	65.5492866386195	6.9001	2.0135e-19	2.3095e-16	-//-
estExt_Genemark1.C_1_t20439	121.163976241211	17.1960981340847	2.8168	0.00015132	0.003654	-//-
estExt_Genemark1.C_1_t20498	62.637407881537	310.306316003637	-2.3086	0.00057861	0.010534	-//-
estExt_Genemark1.C_1_t30126	61.3410806897832	9.42652095431949	2.7021	0.0013539	0.021273	-//-
estExt_Genemark1.C_200030	240.097766187121	60.5547527982292	1.9873	0.0029999	0.040011	-//-
estExt_Genemark1.C_200033	78.3332802290968	5.60516581341179	3.8048	1.6275e-05	0.0006914	-//-
estExt_Genemark1.C_210074	2488.8985893115	28.9613023861621	6.4252	3.0394e-17	1.1621e-14	-//-
estExt_Genemark1.C_220087	127.809436000156	9.48995440329438	3.7514	2.5965e-06	0.00016065	-//-
estExt_Genemark1.C_220109	492.037243634396	2497.22371950919	-2.3435	0.00018814	0.0043596	sp|Q9C8T7|PP101_ARATH Pentatricopeptide repeat-containing protein At1g63330 OS=Arabidopsis thaliana GN=At1g63330 PE=2 SV=2//2.10481e-10
estExt_Genemark1.C_230027	7602.26282775259	69.8070018211442	6.7669	1.0794e-05	0.00048552	sp|P18891|LECF_ALEAU Fucose-specific lectin OS=Aleuria aurantia PE=1 SV=3//1.04368e-08
estExt_Genemark1.C_230045	123.698596478293	13.1844426462523	3.2299	2.9037e-05	0.0010408	-//-
estExt_Genemark1.C_230060	16351.6614614125	20.5099856831933	9.6389	2.5795e-08	2.4656e-06	-//-
estExt_Genemark1.C_240073	38.9301076075675	2.5687145769301	3.9218	0.00026041	0.0056357	-//-
estExt_Genemark1.C_250010	90.2452965600533	2.37841423000544	5.2458	1.032e-07	8.2355e-06	-//-
estExt_Genemark1.C_250059	0.379546284588851	25.7345508027558	-6.0833	0.00040275	0.007764	-//-
estExt_Genemark1.C_260031	381.605688920331	42.9780539702952	3.1504	5.1567e-06	0.00026288	-//-
estExt_Genemark1.C_280017	420.774732670882	3648.31170965565	-3.1161	1.7525e-06	0.00011167	sp|Q9X2M2|BETA_STAXY Oxygen-dependent choline dehydrogenase OS=Staphylococcus xylosus GN=betA PE=3 SV=1//5.69587e-11
estExt_Genemark1.C_2_t10094	153.228094333415	29.7859372228356	2.363	0.0028728	0.038767	sp|Q9USP8|IDH2_SCHPO Isocitrate dehydrogenase [NAD] subunit 2, mitochondrial OS=Schizosaccharomyces pombe (strain 972 / ATCC 24843) GN=idh2 PE=1 SV=2//3.35063e-168
estExt_Genemark1.C_2_t10096	1287.82261735435	6520.41757149605	-2.34	0.00014949	0.003654	-//-
estExt_Genemark1.C_2_t10403	318.407168662556	2063.50467250791	-2.6962	2.8506e-05	0.001038	sp|O94491|YC7A_SCHPO Uncharacterized transporter C417.10 OS=Schizosaccharomyces pombe (strain 972 / ATCC 24843) GN=SPCC417.10 PE=3 SV=1//1.86129e-11
estExt_Genemark1.C_2_t10421	1191.66359676905	4421.00306143632	-1.8914	0.0026855	0.036889	-//-
estExt_Genemark1.C_2_t20142	6.17786611207981	56.9236980042462	-3.2038	0.00029486	0.0060937	sp|A1CA51|BGLI_ASPCL Probable beta-glucosidase I OS=Aspergillus clavatus (strain ATCC 1007 / CBS 513.65 / DSM 816 / NCTC 3887 / NRRL 1) GN=bglI PE=3 SV=1//1.56722e-145
estExt_Genemark1.C_2_t20360	389.050533103406	78.7657861159121	2.3043	0.00038535	0.0074914	-//-
estExt_Genemark1.C_2_t30059	78.6370500757862	10.2114248587455	2.945	0.00029393	0.0060937	-//-
estExt_Genemark1.C_2_t30067	65.1133298771013	12.5264056397761	2.378	0.003479	0.045127	sp|Q00808|HETE1_PODAS Vegetative incompatibility protein HET-E-1 OS=Podospora anserina GN=HET-E1 PE=3 SV=1//1.97292e-14
estExt_Genemark1.C_2_t30079	384.111624131745	63.2426601719018	2.6026	7.6779e-05	0.0022874	-//-
estExt_Genemark1.C_2_t30082	24.8985019070652	1.84724412147897	3.7526	0.0027732	0.037643	-//-
estExt_Genemark1.C_2_t30087	267.174555705249	54.2441449448864	2.3002	0.00055914	0.010273	sp|Q8YTC2|Y2800_NOSS1 Uncharacterized WD repeat-containing protein alr2800 OS=Nostoc sp. (strain PCC 7120 / UTEX 2576) GN=alr2800 PE=3 SV=1//6.86049e-08
estExt_Genemark1.C_320008	3556.93623384069	16879.7058866171	-2.2466	0.00025933	0.0056357	-//-
estExt_Genemark1.C_3_t10029	2061.11991336401	352.490431542088	2.5478	6.7548e-05	0.0020661	-//-
estExt_Genemark1.C_3_t10067	14.8726101697678	91.8310359654219	-2.6263	0.00045969	0.0087877	-//-
estExt_Genemark1.C_3_t10082	434.463604859925	2353.52559240268	-2.4375	9.1869e-05	0.0026018	-//-
estExt_Genemark1.C_3_t10132	182.5698906347	17.4735344467116	3.3852	5.0142e-06	0.00026288	sp|P32804|ZRT1_YEAST Zinc-regulated transporter 1 OS=Saccharomyces cerevisiae (strain ATCC 204508 / S288c) GN=ZRT1 PE=1 SV=1//4.41542e-57
estExt_Genemark1.C_3_t10169	310.199088733389	3534.96517086495	-3.5104	0.001766	0.026829	-//-
estExt_Genemark1.C_3_t10204	64.3016745285945	6.92123982636428	3.2158	0.0002372	0.0052829	-//-
estExt_Genemark1.C_3_t20017	86.0702874295759	10.0211245118209	3.1025	0.0001366	0.0034062	-//-
estExt_Genemark1.C_3_t20077	1572.16148275292	8.5147501519437	7.5286	8.3152e-20	1.9075e-16	-//-
estExt_Genemark1.C_3_t20104	52.483176927011	7.98358004341723	2.7167	0.0023523	0.033106	sp|Q5ZKQ3|RPAP3_CHICK RNA polymerase II-associated protein 3 OS=Gallus gallus GN=RPAP3 PE=2 SV=1//1.13049e-10
estExt_Genemark1.C_3_t20117	967.27198156859	120.158003861835	3.009	5.0873e-06	0.00026288	-//-
estExt_Genemark1.C_3_t20261	39.7827189061182	1.78381067250408	4.4791	0.00010326	0.0028199	-//-
estExt_Genemark1.C_3_t20270	788.122150672104	3006.043208605	-1.9314	0.0018179	0.026905	-//-
estExt_Genemark1.C_3_t20291	28.3028116390796	2.50528112795521	3.4979	0.0025218	0.03506	-//-
estExt_Genemark1.C_3_t20334	3.84802562521761	43.5252524943418	-3.4997	0.00033008	0.0066421	-//-
estExt_Genemark1.C_4_t10018	14.2828127678626	85.8612978736809	-2.5877	0.00072172	0.012448	-//-
estExt_Genemark1.C_4_t10276	6417.33849701496	1147.1072228205	2.484	8.0062e-05	0.0023547	-//-
estExt_Genemark1.C_4_t10335	1.5707479176845	46.1176695879993	-4.8758	3.3846e-05	0.0011719	sp|Q08632|SDR1_PICAB Short-chain type dehydrogenase/reductase OS=Picea abies PE=2 SV=1//2.33362e-15
estExt_Genemark1.C_4_t10384	9.63473862342336	73.1048609547327	-2.9236	0.0024714	0.034569	-//-
estExt_Genemark1.C_4_t10385	48.0160047791295	3331.49049767554	-6.1165	2.9521e-08	2.6472e-06	-//-
estExt_Genemark1.C_4_t20055	14643.828040898	59.9364467240005	7.9326	0.00090915	0.015449	-//-
estExt_Genemark1.C_4_t20071	1107.4693139004	59.6429819958534	4.2148	1.1251e-09	1.613e-07	sp|Q9HDX2|YKN3_SCHPO Uncharacterized lactate 2-monooxygenase PB1A11.03 OS=Schizosaccharomyces pombe (strain 972 / ATCC 24843) GN=SPAPB1A11.03 PE=3 SV=1//2.50201e-24
estExt_Genemark1.C_4_t20235	143.295057230399	15.3725565293331	3.2206	2.2992e-05	0.00087905	-//-
estExt_Genemark1.C_5_t10132	67.460912655437	8.89535084579302	2.9229	0.00053759	0.010087	-//-
estExt_Genemark1.C_5_t10185	43.3153678553612	2835.88323502135	-6.0328	0.00054086	0.010087	-//-
estExt_Genemark1.C_5_t10266	102.222146594715	5.20086260283508	4.2968	4.1478e-05	0.001379	-//-
estExt_Genemark1.C_5_t10358	4318.61500472698	17.3466675487618	7.9598	6.622e-10	1.2659e-07	-//-
estExt_Genemark1.C_5_t10360	1435.93985116847	84.3235468958691	4.0899	1.4871e-09	1.7954e-07	-//-
estExt_Genemark1.C_5_t10371	4424.67521552054	392.464091106942	3.4949	1.0411e-07	8.2355e-06	-//-
estExt_Genemark1.C_5_t10382	170.943901858959	32.3149208675182	2.4033	0.00064715	0.01142	sp|P29717|EXG1_CANAL Glucan 1,3-beta-glucosidase OS=Candida albicans (strain SC5314 / ATCC MYA-2876) GN=XOG1 PE=1 SV=4//1.06191e-24
estExt_Genemark1.C_5_t10400	66.4212638981403	586.727223117799	-3.143	2.6612e-06	0.00016065	sp|Q9SMR2|TBCC_ARATH Tubulin-folding cofactor C OS=Arabidopsis thaliana GN=TFCC PE=1 SV=1//1.13626e-15
estExt_Genemark1.C_5_t10472	47.6890212738698	6.98467327533917	2.7714	0.0021253	0.030282	-//-
estExt_Genemark1.C_5_t20090	182.382853175954	36.9448824295794	2.3035	0.00097933	0.016398	-//-
estExt_Genemark1.C_5_t20158	461.433940629213	1832.20048757435	-1.9894	0.0014433	0.02237	-//-
estExt_Genemark1.C_6_t10208	197.675965580354	2379.21341838508	-3.5893	4.7748e-08	4.0568e-06	-//-
estExt_Genemark1.C_6_t10323	3230.02812846684	141.698953144147	4.5106	4.4228e-11	1.2682e-08	-//-
estExt_Genemark1.C_6_t10398	374.460471407031	34.6299016485488	3.4347	0.0011597	0.019139	-//-
estExt_Genemark1.C_6_t10400	550.371967263318	3486.62373774026	-2.6634	2.2828e-05	0.00087905	-//-
estExt_Genemark1.C_6_t20050	50.2932824866626	333.638069846555	-2.7298	4.9217e-05	0.0015466	-//-
estExt_Genemark1.C_6_t20089	1512.38204092554	6203.78967741431	-2.0363	0.0012172	0.019803	-//-
estExt_Genemark1.C_6_t20191	9485.59141473521	76.6885107152609	6.9506	1.4743e-09	1.7954e-07	-//-
estExt_Genemark1.C_7_t10017	827.146441104136	3178.45929925541	-1.9421	0.0018109	0.026905	-//-
estExt_Genemark1.C_7_t10323	163.171410075533	33.5438589147684	2.2823	0.00096633	0.0163	-//-
estExt_Genemark1.C_7_t10462	254.708226555335	1472.68361118536	-2.5315	5.8585e-05	0.0018161	-//-
estExt_Genemark1.C_7_t10498	305.538743664573	41.3608411279884	2.885	2.8419e-05	0.001038	-//-
estExt_Genemark1.C_7_t20041	81.2180976300086	17.00579778716	2.2558	0.0034819	0.045127	sp|P32386|YBT1_YEAST ATP-dependent bile acid permease OS=Saccharomyces cerevisiae (strain ATCC 204508 / S288c) GN=YBT1 PE=1 SV=2//0
estExt_Genemark1.C_7_t20137	118.927654483722	14.7145195228569	3.0148	8.9636e-05	0.0025703	-//-
estExt_Genemark1.C_7_t20154	37.359359689883	0.594603557501361	5.9734	1.7265e-05	0.00072012	-//-
estExt_Genemark1.C_7_t20163	2.10798254026063	66.944822516067	-4.989	2.8932e-07	2.074e-05	-//-
estExt_Genemark1.C_7_t20172	629.072522852628	24.5216411710257	4.6811	9.564e-11	2.4377e-08	sp|O94524|GTO2_SCHPO Glutathione S-transferase omega-like 2 OS=Schizosaccharomyces pombe (strain 972 / ATCC 24843) GN=gto2 PE=3 SV=1//1.31037e-98
estExt_Genemark1.C_8_t10008	114.513709210261	404.221621257812	-1.8196	0.0036735	0.046817	sp|Q59U10|BCR1_CANAL Biofilm and cell wall regulator 1 OS=Candida albicans (strain SC5314 / ATCC MYA-2876) GN=BCR1 PE=1 SV=1//6.94917e-20
estExt_Genemark1.C_8_t10009	182.978786040047	1240.1832252487	-2.7608	1.4148e-05	0.00061237	-//-
estExt_Genemark1.C_8_t10074	63.0401678246963	247.49166155904	-1.973	0.0033959	0.044515	-//-
estExt_Genemark1.C_8_t10102	256.360222278016	5817.77539170964	-4.5042	1.3256e-10	3.0409e-08	-//-
estExt_Genemark1.C_8_t10128	4851.28656758859	663.043487453523	2.8712	6.0495e-06	0.00030169	-//-
estExt_Genemark1.C_8_t10130	278159.639585241	2849.24524572256	6.6092	1.0004e-18	7.6499e-16	-//-
estExt_Genemark1.C_8_t10226	582.857251685246	76.6648081985336	2.9265	9.9618e-06	0.00045705	-//-
estExt_Genemark1.C_8_t10241	431.139878837816	2.44184767898033	7.464	3.756e-16	1.2309e-13	-//-
estExt_Genemark1.C_8_t10310	33.5638968439945	333.772610845712	-3.3139	1.563e-06	0.00010545	-//-
estExt_Genemark1.C_8_t10375	1539.27378527019	15.4994234272829	6.6339	0.00028144	0.0059781	sp|P43549|YFF4_YEAST Uncharacterized membrane protein YFL054C OS=Saccharomyces cerevisiae (strain ATCC 204508 / S288c) GN=YFL054C PE=1 SV=1//1.16797e-45
estExt_Genemark1.C_8_t10378	138.97396659122	2.44184767898033	5.8307	7.633e-10	1.3469e-07	sp|P43549|YFF4_YEAST Uncharacterized membrane protein YFL054C OS=Saccharomyces cerevisiae (strain ATCC 204508 / S288c) GN=YFL054C PE=1 SV=1//4.00905e-49
estExt_Genemark1.C_8_t20004	2326.64282022894	11376.3964017763	-2.2897	0.00028615	0.0060222	-//-
estExt_Genemark1.C_8_t20023	411.502462135666	23.1024027768508	4.1548	1.0072e-08	1.1002e-06	-//-
estExt_Genemark1.C_8_t20076	40.162265190707	162.169207895093	-2.0136	0.0032855	0.043316	-//-
estExt_Genemark1.C_8_t20112	605.428728092181	97.3650942286515	2.6365	4.6057e-05	0.0014674	sp|O74187|ALDH_AGABI Aldehyde dehydrogenase OS=Agaricus bisporus GN=aldA PE=3 SV=1//8.08306e-180
estExt_Genemark1.C_8_t20114	546.243385449982	26.3054518435297	4.3761	1.0242e-09	1.5664e-07	sp|Q04894|ADH6_YEAST NADP-dependent alcohol dehydrogenase 6 OS=Saccharomyces cerevisiae (strain ATCC 204508 / S288c) GN=ADH6 PE=1 SV=1//5.22931e-69
estExt_Genemark1.C_980001	1.19120163309565	24.0141735792266	-4.3334	0.00064603	0.01142	sp|O74631|FD123_TRAVE Protein FDD123 OS=Trametes versicolor GN=FDD123 PE=2 SV=1//4.20889e-07
estExt_Genemark1.C_9_t10098	1106.77489642856	14.0564825163806	6.299	7.2451e-06	0.00035362	-//-
estExt_Genemark1.C_9_t10161	598.913599835739	40.552234706835	3.8845	2.2115e-08	2.2057e-06	-//-
estExt_Genemark1.C_9_t10338	79.1449355776036	5.94603557501361	3.7345	2.5248e-05	0.00094949	-//-
estExt_Genemark1.C_9_t10346	109.018495134368	21.1680226896695	2.3646	0.0014232	0.02221	-//-
estExt_Genemark1.C_9_t10357	43260.9844184626	111.643253709891	8.598	3.1561e-06	0.000181	-//-
estExt_Genemark1.C_9_t10399	181.822404894807	957.065476125452	-2.3961	0.00017751	0.004198	-//-
estExt_Genemark1.C_9_t10409	455.570787098016	1765.52678769591	-1.9544	0.0019462	0.028257	-//-
estExt_Genemark1.C_9_t10414	1764.51700079175	126.754402342118	3.7992	1.3206e-08	1.377e-06	sp|A2QEQ6|GUS79_ASPNC Beta-glucuronidase OS=Aspergillus niger (strain CBS 513.88 / FGSC A1513) GN=An02g11890 PE=1 SV=1//1.96501e-17
estExt_Genemark1.C_9_t10439	52.6872925821391	4.94712880693554	3.4128	0.00068825	0.012052	-//-
estExt_Genemark1.C_9_t10456	14829.2548272702	10.742594967272	10.431	2.8114e-17	1.1621e-14	-//-
estExt_Genemark1.C_9_t10479	441.913256315006	84.5452238607284	2.386	0.00025893	0.0056357	sp|O59741|YN25_SCHPO Uncharacterized transcriptional regulatory protein C530.05 OS=Schizosaccharomyces pombe (strain 972 / ATCC 24843) GN=SPBC530.05 PE=3 SV=2//2.68491e-06
estExt_Genemark1.C_9_t20008	144.965459339645	15.6262903252326	3.2137	2.2089e-05	0.00087905	-//-
estExt_Genemark1.C_9_t20009	87.4833470092731	4.16222490250952	4.3936	1.6786e-06	0.00011002	-//-
estExt_Genemark1.C_9_t20019	112.563415007987	8.17388039034189	3.7836	4.7906e-06	0.00026166	-//-
estExt_Genemark1.C_9_t20043	2347.56030862792	11298.3137156098	-2.2669	0.00019707	0.0045209	sp|Q09859|MSRA_SCHPO Probable peptide methionine sulfoxide reductase OS=Schizosaccharomyces pombe (strain 972 / ATCC 24843) GN=mxr1 PE=3 SV=2//2.83022e-41
estExt_Genewise1.C_12_t20328	18351.2607305386	2362.18663893362	2.9577	2.9069e-06	0.00017099	-//-
estExt_Genewise1.C_13_t20034	90.9170058620463	591.411583601417	-2.7015	0.00011959	0.0031174	-//-
estExt_Genewise1.C_14_t10025	501.322449189081	23.6970063343521	4.403	1.4342e-09	1.7954e-07	-//-
estExt_Genewise1.C_14_t10443	1.19120163309565	36.4771457700278	-4.9365	2.2547e-05	0.00087905	-//-
estExt_Genewise1.C_15_t10394	57.271197117964	629.056274609036	-3.4573	1.2496e-06	8.6865e-05	sp|P34913|HYES_HUMAN Bifunctional epoxide hydrolase 2 OS=Homo sapiens GN=EPHX2 PE=1 SV=2//3.2785e-25
estExt_Genewise1.C_15_t20006	3.0889330560399	33.5438589147684	-3.4409	0.0011514	0.019139	sp|O34703|YJOB_BACSU Uncharacterized ATPase YjoB OS=Bacillus subtilis (strain 168) GN=yjoB PE=1 SV=1//2.79149e-32
estExt_Genewise1.C_1_t10143	3685.37243862225	809.940582348083	2.1859	0.00090639	0.015449	-//-
estExt_Genewise1.C_1_t40288	62.3807294470798	267.842723513243	-2.1022	0.0012983	0.02054	-//-
estExt_Genewise1.C_1_t50252	3.29918417335627	49.3444211714056	-3.9027	4.2403e-05	0.0013896	sp|P10978|POLX_TOBAC Retrovirus-related Pol polyprotein from transposon TNT 1-94 OS=Nicotiana tabacum PE=2 SV=1//1.37849e-160
estExt_Genewise1.C_5_t30471	9960.94402497154	54269.7628825491	-2.4458	7.4627e-05	0.0022525	-//-
estExt_Genewise1.C_7_t20204	884.031956475322	231.017033880406	1.9361	0.0019673	0.028384	-//-
estExt_Genewise1.C_9_t20436	557.707542710821	156.405798565796	1.8342	0.0037457	0.047332	sp|O65202|ACOX1_ARATH Peroxisomal acyl-coenzyme A oxidase 1 OS=Arabidopsis thaliana GN=ACX1 PE=1 SV=1//3.41348e-116
estExt_Genewise1.C_9_t30151	21.2081646198349	0	Inf	0.00027445	0.0058841	sp|Q16678|CP1B1_HUMAN Cytochrome P450 1B1 OS=Homo sapiens GN=CYP1B1 PE=1 SV=2//2.44246e-33
