# Supplementary material for: Whole Transcriptome Analysis Provides Insights Into the Molecular Mechanisms of Chlamydospore-Like Cell Formation in Phanerochaete chrysosporium
Source: Front Microbiol. 2020 Dec 7;11:527389. doi: 10.3389/fmicb.2020.527389 (PMC7750433; doi:10.3389/fmicb.2020.527389)
Supplement: Supplementary file 2 [file Data_Sheet_2.ZIP › DEGsList/mR_T72vsmR_T36.DEG.xls]

Gene_id	readcount_mR_T72	readcount_mR_T36	log2FoldChange	pval	padj	Blast swiss prot
estExt_Genemark1.C_100412	42.7880064364731	1.08374717971391	5.3031	8.8063e-06	0.0010466	-//-
estExt_Genemark1.C_100432	451.63832144931	37.0177011118375	3.6089	1.7189e-06	0.00029856	-//-
estExt_Genemark1.C_100434	2379.4408051628	44.0844221785033	5.7542	6.132e-06	0.00076922	-//-
estExt_Genemark1.C_120096	6905.2370959581	167.374101366593	5.3665	0.00079513	0.041754	-//-
estExt_Genemark1.C_120227	496.598719334654	2375.58713527744	-2.2581	0.00095029	0.044461	-//-
estExt_Genemark1.C_130200	342.282442760466	0	Inf	0.000694	0.039176	-//-
estExt_Genemark1.C_130378	425.11824190925	47.9641221727239	3.1478	1.8885e-05	0.0019383	sp|P28349|NIT4_NEUCR Nitrogen assimilation transcription factor nit-4 OS=Neurospora crassa (strain ATCC 24698 / 74-OR23-1A / CBS 708.71 / DSM 1257 / FGSC 987) GN=nit-4 PE=3 SV=2//7.45864e-32
estExt_Genemark1.C_160193	2897.48378845492	145.640682763377	4.3143	0.00086017	0.042223	sp|O74631|FD123_TRAVE Protein FDD123 OS=Trametes versicolor GN=FDD123 PE=2 SV=1//5.63445e-108
estExt_Genemark1.C_180015	1896.15873575218	72.6919004482953	4.7051	5.7057e-07	0.00012884	-//-
estExt_Genemark1.C_180159	825.868963408608	20.588323685685	5.326	0.00035785	0.023086	sp|Q99315|YG31B_YEAST Transposon Ty3-G Gag-Pol polyprotein OS=Saccharomyces cerevisiae (strain ATCC 204508 / S288c) GN=TY3B-G PE=1 SV=3//3.36771e-109
estExt_Genemark1.C_1_t10127	167.090446204619	939.061588763187	-2.4906	0.00033236	0.022741	-//-
estExt_Genemark1.C_1_t10242	126.26126985566	2881.21981807952	-4.5122	2.6778e-09	2.3274e-06	-//-
estExt_Genemark1.C_230027	7681.99677272786	132.459674147487	5.8579	4.4996e-05	0.0041991	sp|P18891|LECF_ALEAU Fucose-specific lectin OS=Aleuria aurantia PE=1 SV=3//1.04368e-08
estExt_Genemark1.C_230045	125.271140658809	13.7842299435644	3.184	6.6588e-05	0.0057829	-//-
estExt_Genemark1.C_230060	16523.4482523401	55.916183561255	8.207	3.2253e-07	8.092e-05	-//-
estExt_Genemark1.C_280027	158.503025713792	2404.9092538687	-3.9234	0.00038432	0.024105	-//-
estExt_Genemark1.C_2_t10403	323.053066013976	3398.21810005671	-3.3949	1.5427e-05	0.0016588	sp|O94491|YC7A_SCHPO Uncharacterized transporter C417.10 OS=Schizosaccharomyces pombe (strain 972 / ATCC 24843) GN=SPCC417.10 PE=3 SV=1//1.86129e-11
estExt_Genemark1.C_310013	219.728311107013	2232.22413100226	-3.3447	2.654e-06	0.00042806	-//-
estExt_Genemark1.C_3_t10029	2087.20029379707	121.387684882087	4.1039	2.4019e-08	7.7479e-06	-//-
estExt_Genemark1.C_3_t20017	87.2759268735851	11.8988545783277	2.8748	0.00044548	0.027186	-//-
estExt_Genemark1.C_3_t20117	979.12850817937	159.539607428447	2.6176	0.0002176	0.01585	-//-
estExt_Genemark1.C_4_t10071	189.410383913708	22.6050127131942	3.0668	0.00091615	0.044014	sp|P38148|PPS1_YEAST Dual specificity protein phosphatase PPS1 OS=Saccharomyces cerevisiae (strain ATCC 204508 / S288c) GN=PPS1 PE=3 SV=1//1.7047e-16
estExt_Genemark1.C_4_t20055	14781.1082789051	61.3991399265212	7.9113	0.00082626	0.042112	-//-
estExt_Genemark1.C_5_t10185	43.9541974588516	1734.61489894336	-5.3025	0.00049456	0.029387	-//-
estExt_Genemark1.C_5_t10187	12.6197165362227	91.4590692354402	-2.8574	0.00034495	0.022909	sp|Q03799|RT08_YEAST 37S ribosomal protein S8, mitochondrial OS=Saccharomyces cerevisiae (strain ATCC 204508 / S288c) GN=MRPS8 PE=1 SV=1//2.96381e-25
estExt_Genemark1.C_5_t10358	4366.20583421986	34.7831135568337	6.9718	5.1537e-09	2.3274e-06	-//-
estExt_Genemark1.C_5_t10360	1454.69365419936	212.187313077285	2.7773	4.6491e-05	0.0041991	-//-
estExt_Genemark1.C_5_t10423	902.620248435172	143.467442946191	2.6534	0.00011096	0.0084669	sp|Q2L4W6|SPO5_SCHPO Sporulation-specific protein 5 OS=Schizosaccharomyces pombe (strain 972 / ATCC 24843) GN=spo5 PE=1 SV=1//1.02898e-18
estExt_Genemark1.C_5_t10494	234.70165756905	1207.53440669365	-2.3632	0.00061126	0.03539	-//-
estExt_Genemark1.C_6_t20116	37.5229167621232	632.909990816785	-4.0762	4.4405e-06	0.00062667	-//-
estExt_Genemark1.C_6_t20191	9591.2059284029	105.438833307974	6.5072	3.2644e-09	2.3274e-06	-//-
estExt_Genemark1.C_7_t10454	89.4854570080227	14.390324000118	2.6366	0.00083926	0.042112	-//-
estExt_Genemark1.C_7_t20172	637.707985628889	92.5485618729128	2.7846	0.00011249	0.0084669	sp|O94524|GTO2_SCHPO Glutathione S-transferase omega-like 2 OS=Schizosaccharomyces pombe (strain 972 / ATCC 24843) GN=gto2 PE=3 SV=1//1.31037e-98
estExt_Genemark1.C_8_t10102	259.735564894959	3532.01574495548	-3.7654	1.8995e-07	5.3614e-05	-//-
estExt_Genemark1.C_8_t10241	437.100133324807	9.92689434786908	5.4605	9.0295e-11	2.0389e-07	-//-
estExt_Genemark1.C_8_t10404	241.653268552671	15.2590453812167	3.9852	7.0007e-07	0.0001437	-//-
estExt_Genemark1.C_8_t20055	36.1672712228498	188.038136434492	-2.3783	0.00096483	0.044461	-//-
estExt_Genemark1.C_8_t20101	939.465703277921	4539.24918180331	-2.2725	0.00075832	0.041754	-//-
estExt_Genemark1.C_8_t20114	553.51422325282	54.5279529888246	3.3436	3.9013e-06	0.00058727	sp|Q04894|ADH6_YEAST NADP-dependent alcohol dehydrogenase 6 OS=Saccharomyces cerevisiae (strain ATCC 204508 / S288c) GN=ADH6 PE=1 SV=1//5.22931e-69
estExt_Genemark1.C_9_t10098	1118.60142369101	27.9595281450672	5.3222	4.5156e-05	0.0041991	-//-
estExt_Genemark1.C_9_t10357	43703.6938276382	153.165565283557	8.1565	5.0499e-06	0.00067075	-//-
estExt_Genemark1.C_9_t10378	2778.7053822867	270.964287352252	3.3582	8.0288e-05	0.0067144	-//-
estExt_Genemark1.C_9_t10456	14996.6370451339	287.424647363568	5.7053	4.7666e-09	2.3274e-06	-//-
estExt_Genemark1.C_9_t10475	1696.86957072693	198.322243726257	3.097	9.6416e-06	0.0010885	sp|Q9P7L5|OAT_SCHPO Ornithine aminotransferase car2 OS=Schizosaccharomyces pombe (strain 972 / ATCC 24843) GN=car2 PE=2 SV=1//2.0197e-151
estExt_Genemark1.C_9_t20009	88.7276389404428	11.3569809884707	2.9658	0.00030124	0.021256	-//-
estExt_Genewise1.C_12_t20328	18614.1058451865	3673.63435201419	2.3411	0.00077805	0.041754	-//-
estExt_Genewise1.C_14_t10025	507.812078529538	24.7948714711474	4.3562	2.3278e-08	7.7479e-06	-//-
estExt_Genewise1.C_14_t20294	691.882554122368	141.093540974786	2.2939	0.001075	0.047593	sp|P32586|PYP2_SCHPO Tyrosine-protein phosphatase 2 OS=Schizosaccharomyces pombe (strain 972 / ATCC 24843) GN=pyp2 PE=1 SV=1//2.74151e-07
estExt_Genewise1.C_1_t10143	3727.89556616838	320.844767475376	3.5384	1.407e-06	0.00026474	-//-
estExt_Genewise1.C_9_t10055	47.9570295832388	5.39637150004423	3.1517	0.00098548	0.044504	-//-
estExt_Genewise1.C_9_t20214	40.6584715999787	2.42724895509364	4.0662	9.536e-05	0.0076901	-//-
